# Supplementary material for: Profiling polyamine–protein interactions in live cells through photoaffinity labeling
Source: RSC Chem Biol. 2025 Sep 19;6(11):1787–96. doi: 10.1039/d5cb00103j (PMC12461607; doi:10.1039/d5cb00103j)
Supplement: CB-006-D5CB00103J-s001 [file CB-006-D5CB00103J-s001.xlsx]

## Sheet: Content
Table S1 lists proteins affinity-enriched from HeLa cells following treatment with compounds 1-6. In addition to the normalized reporter intensity values for individual samples, the results of statistical tests (Student’s t-test, right-sided, S0 = 0.5, FDR = 0.05) are provided to identify protein groups enriched by probes 2–6 compared to control compound 1. Gene names, Majority protein IDs, and P…
Table S2 lists total levels of proteins extracted from HeLa cells treated with probes 1, 3, 4, 6, or vehicle (H₂O). In addition to the normalized reporter intensity values for individual samples, the results of statistical tests (two-sided Student’s t-test, S0 = 0.1, FDR = 0.01, n = 3) are provided to identify protein groups whose levels were altered by polyamine probes 3, 4, and 6, compared to e…
Table S3 (Protein subset A) contains the list of 171 protein groups bound to compounds 2 and/or 3 but not to compounds 4–6. For each protein, the table reports: primary subcellular localization (from the HPA Subcellular Map of the Human Proteome), presence of acidic stretches (20-aa windows containing ≥10 D/E residues), mapped covalent probe-modification sites with their localization probabilitie…
Table S4 (Protein subset B) contains the list 195 protein groups bound to compounds 4, 5, and/or 6 but not to compounds 2-3. For each protein, the table reports: primary subcellular localization (from the HPA Subcellular Map of the Human Proteome), presence of acidic stretches (20-aa windows containing ≥10 D/E residues), mapped covalent probe-modification sites with their localization probabiliti…
Table S5 lists probe-modified peptides affinity-enriched from HeLa cells after treatment with compounds 3–6. For each peptide, the table reports: sequence and intensity; acidic-residue count (D/E), peptide length, monoisotopic mass, and the D/E fraction; the assigned modification based on ΔMass (putrescine +624.37815 Da, spermidine +681.43599 Da, or spermine +738.49384 Da); and identification-con…

## Sheet: Table S1
Gene names	Log2FC 2 vs 1	-Log10 T-test p-value 2 vs 1	T-test q-value 2 vs 1	Enriched in 2 vs 1	Log2FC 3 vs 1	-Log10 T-test p-value 3 vs 1	T-test q-value 3 vs 1	Enriched in 3 vs 1	Log2FC 4 vs 1	-Log10 T-test p-value 4 vs 1	T-test q-value 4 vs 1	Enriched in 4 vs 1	Log2FC 5 vs 1	-Log10 T-test p-value 5 vs 1	T-test q-value 5 vs 1	Enriched in 5 vs 1	Log2FC 6 vs 1	-Log10 T-test p-value 6 vs 1	T-test q-value 6 vs 1	Enriched in 6 vs 1	1 replicate 1	1 replicate 2	1 replicate 3	2 replicate 1	2 replicate 2	2 replicate 3	3 replicate 1	3 replicate 2	3 replicate 3	4 replicate 1	4 replicate 2	4 replicate 3	5 replicate 1	5 replicate 2	5 replicate 3	6 replicate 1	6 replicate 2	6 replicate 3	Log2 MS1 Intensity	MS/MS count	Razor + unique peptides	Andromeda Score	Protein ID Q-value	Majority protein IDs	Protein names
A0A7I2V5P2	-0.527872	0.0425143	1		-0.718098	0.0199604	1		-0.0855319	0.223172	1		-0.601208	0.0323755	1		-0.547865	0.0393552	1		4.61921	3.77098	3.58188	3.64159	3.39512	3.35175	3.32808	3.18004	3.30966	3.82295	3.91886	3.97366	3.31452	3.28677	3.56716	3.61349	3.39864	3.31635	35.3239	24	1	5.9228	0.0054475	A0A7I2V5P2
AARS	-0.196776	0.0115245	1		-0.342341	0.00114763	1		0.26374	2.55505	0.302815		0.105213	1.13531	0.806823		0.17412	1.57887	0.611363		0.836462	0.805147	0.687472	0.689506	0.543027	0.50622	0.366403	0.42353	0.512125	1.07215	1.03548	1.01267	0.917881	0.919144	0.807697	1.02824	0.950938	0.872264	26.6203	11	5	33.029	0	P49588;A0A6Q8PGR9;A0A6Q8PGE8;A0A6Q8PF33;A0A6Q8PFY2;A0A6Q8PGN5;H3BPK7;A0A6Q8PH44;A0A6Q8PFK3;A0A6Q8PHJ2;A0A6Q8PGB5	Alanine--tRNA ligase, cytoplasmic
AATF	-0.325765	0.122883	1		-0.290176	0.137696	1		0.975383	1.2913	0.0303515	YES	0.392957	0.688515	0.34003		0.907788	1.30689	0.0110682	YES	-3.12501	-3.91934	-4.58972	-4.30229	-4.03079	-4.27828	-4.38176	-4.10977	-4.01306	-2.56133	-2.95125	-3.19534	-3.37093	-3.55639	-3.52787	-2.98031	-2.97912	-2.95127	22.0669	2	2	11.368	0	Q9NY61;A0A087WW41	Protein AATF
ABCB6	-0.211475	0.185082	1		-0.643441	0.0397888	1		-0.0039854	0.298299	0.96789		-0.866649	0.019447	1		-1.07877	0.0113641	1		-1.04866	-0.973497	0.102496	-1.51499	-0.452951	-0.58615	-1.04652	-1.44129	-1.36218	-1.21552	-0.475657	-0.240448	-1.32103	-1.66449	-1.53409	-1.95747	-1.67601	-1.52248	26.5299	8	5	36.609	0	Q9NP58	ATP-binding cassette sub-family B member 6, mitochondrial
ABCE1	-0.501831	0.0114126	1		-0.473618	0.0133501	1		0.0198218	0.337591	0.941315		0.102962	0.512506	0.875464		0.0853434	0.476657	0.983869		2.84956	2.28337	2.32407	1.99681	1.9503	2.0044	1.98849	2.02586	2.0218	2.54987	2.47965	2.48695	2.60504	2.66416	2.4967	2.60004	2.59566	2.51733	28.8976	21	13	83.431	0	P61221;D6R9I9;D6RGF4	ATP-binding cassette sub-family E member 1
ABCF1	0.276995	1.54892	0.3633		0.173099	0.978905	0.728304		1.49465	3.25569	0	YES	1.2732	3.92398	0	YES	1.53133	4.53958	0	YES	-0.286687	-0.441992	-0.549745	-0.0319653	-0.27697	-0.138503	-0.407155	-0.247222	-0.10475	1.39012	0.927848	0.887547	0.8375	0.969076	0.734598	1.1212	1.16328	1.03107	26.8504	5	4	28.562	0	Q8NE71;Q5STZ8;H0YGW7;A0A0G2JJB9	ATP-binding cassette sub-family F member 1
ACACA	-0.224101	0.00157426	1		-0.583352	3.03918e-05	1		0.21804	1.21159	0.485028		-0.306634	0.000212745	1		-0.345366	5.78462e-05	1		6.74699	6.72089	6.74559	6.57027	6.42803	6.54286	6.17598	6.07702	6.21041	7.17878	6.84507	6.84374	6.36336	6.45521	6.475	6.42084	6.4185	6.33803	34.0142	163	63	323.31	0	Q13085	Acetyl-CoA carboxylase 1;Biotin carboxylase
ACIN1	-0.0492538	0.209024	1		-0.052839	0.210701	1		1.06305	2.34277	0.00629885	YES	0.740573	2.23789	0.0117526	YES	1.01652	2.82512	0.00181818	YES	-0.119273	-0.530595	-0.602484	-0.524399	-0.440252	-0.435462	-0.550148	-0.539336	-0.321384	0.941263	0.631181	0.364349	0.40752	0.386434	0.175412	0.667626	0.621806	0.507764	27.0446	11	7	77.113	0	S4R3H4;Q9UKV3;E7EQT4	Apoptotic chromatin condensation inducer in the nucleus
ACKR3	1.19601	2.94294	0	YES	1.43895	3.29627	0	YES	-3.18692	0.00703669	1		0.084953	0.392427	0.935639		-1.75933	0.000106469	1		-3.20509	-2.71275	-3.20586	-1.764	-1.826	-1.94566	-1.551	-1.59089	-1.66495	-8.14834	-4.9777	-5.55844	-2.86333	-2.51114	-3.49438	-4.8799	-4.73105	-4.79073	24.5972	2	1	7.2295	0	P25106;A0A140T9K6	Atypical chemokine receptor 3
ACLY	-0.478983	5.92845e-05	1		-0.601969	1.31607e-05	1		-0.684978	0.000193766	1		-0.281071	0.000209409	1		-0.752798	3.17529e-05	1		3.10201	3.14043	3.18391	2.63711	2.62553	2.72676	2.58926	2.51364	2.51755	2.56814	2.48511	2.31816	2.88288	2.8833	2.81697	2.37429	2.47859	2.31508	28.2955	21	14	112.42	0	P53396	ATP-citrate synthase
ACO2	-0.150688	0.0758578	1		-0.17407	0.0665769	1		-0.84928	0.00841351	1		-0.4956	0.0065834	1		-0.354997	0.024826	1		-2.52317	-2.84619	-2.85337	-2.81097	-2.81956	-3.04426	-3.00014	-3.00857	-2.73623	-4.08751	-3.45536	-3.22771	-3.08046	-3.4331	-3.19597	-2.84087	-3.30478	-3.14208	23.4225	2	1	7.9177	0	Q99798;A0A7I2V5A1;A0A7I2V3U0;A0A7I2V614;A0A7I2V586;A0A7I2V5T4;A0A7I2V3F1;A2A274	Aconitate hydratase, mitochondrial
ACP2	1.55352	4.31105	0	YES	1.51805	4.51879	0	YES	-0.114356	0.138617	1		-0.0986077	0.0692844	1		-0.334373	0.00242842	1		0.849431	1.07139	0.852221	2.60432	2.37714	2.45213	2.39725	2.53171	2.39824	0.501416	0.909581	1.01898	0.887152	0.827766	0.762302	0.611049	0.562018	0.596858	28.1688	11	5	37.634	0	P11117;E9PHY0;B7Z7D2;E9PQY3;A0A5F9ZHR7;A0A5F9ZH82	Lysosomal acid phosphatase
ACSL3;ACSL4	-0.739182	0.000746545	1		-0.888046	0.000538257	1		-0.63505	0.00638611	1		-0.471222	0.00323278	1		-0.78378	0.0044522	1		-0.943601	-1.13517	-0.737802	-1.65396	-1.74174	-1.63842	-1.76972	-1.95348	-1.75752	-1.48785	-1.36342	-1.87046	-1.40241	-1.4063	-1.42153	-2.04034	-1.69673	-1.43084	24.7588	4	2	14.439	0	O95573;O60488	Long-chain-fatty-acid--CoA ligase 3;Long-chain-fatty-acid--CoA ligase 4
ACTA1;ACTA2;ACTG2;ACTC1	-0.702225	0.0169507	1		-0.710046	0.0174749	1		-0.534092	0.0435853	1		-0.315532	0.0926736	1		-0.610365	0.0250152	1		1.83926	1.04604	0.88132	0.564463	0.531873	0.563614	0.621959	0.597526	0.417002	1.05529	0.569693	0.539366	0.844086	1.19845	0.777494	0.750488	0.593413	0.591628	27.1689	2	1	8.5279	0	P68133;P62736;P63267;P68032;A6NL76	Actin, alpha skeletal muscle;Actin, aortic smooth muscle;Actin, gamma-enteric smooth muscle;Actin, alpha cardiac muscle 1
ACTB	-0.944891	7.99623e-05	1		-0.987555	4.4489e-05	1		-0.838703	0.0024614	1		-0.433551	0.0031818	1		-0.894608	7.36483e-05	1		2.76502	2.55365	2.53006	1.60269	1.67008	1.74129	1.59967	1.65118	1.63521	2.1077	1.70401	1.52091	2.14034	2.32682	2.08092	1.76948	1.70527	1.69016	29.0348	11	1	76.13	0	P60709;A0A6Q8PFE4;E7EVS6;A0A2R8Y793	Actin, cytoplasmic 1;Actin, cytoplasmic 1, N-terminally processed
ACTG1	-0.699723	0.000638151	1		-0.877551	0.000255181	1		-0.675063	0.00174276	1		-0.414042	0.00485716	1		-0.742301	0.0004705	1		6.41795	6.11123	6.09264	5.55065	5.50332	5.46868	5.3108	5.35535	5.32302	5.70726	5.46579	5.42358	5.7776	5.87564	5.72646	5.45652	5.47866	5.45974	34.3491	138	20	323.31	0	P63261	Actin, cytoplasmic 2;Actin, cytoplasmic 2, N-terminally processed
ACTN1	-0.150946	0.00892225	1		-0.260198	0.000564759	1		0.0233847	0.355831	0.935861		-0.0316121	0.192239	1		-0.0934172	0.0501202	1		0.534854	0.455397	0.425316	0.311674	0.392021	0.259032	0.175799	0.248913	0.210259	0.779714	0.385892	0.320115	0.47929	0.544029	0.297411	0.322198	0.488423	0.324694	25.9892	5	3	20.982	0	P12814;H9KV75;A0A7I2V4Y4	Alpha-actinin-1
ACTN4	0.0196854	0.710111	1		-0.0512562	0.0408653	1		0.12664	0.770513	0.733302		0.0865332	0.938752	0.867169		0.188938	1.82415	0.535335		4.48205	4.53991	4.51807	4.53735	4.55048	4.51125	4.4398	4.51519	4.43126	4.86134	4.58696	4.47164	4.61827	4.69132	4.49003	4.80628	4.67991	4.62064	30.5392	37	21	154.27	0	O43707;H7C144;F5GXS2	Alpha-actinin-4
ADAM15	1.44207	1.96331	0.00113274	YES	1.10123	1.68259	0.00198621	YES	-0.233464	0.165421	1		-0.319949	0.113469	1		-0.803156	0.0253794	1		-2.94398	-1.70281	-2.0351	-0.634642	-1.0563	-0.664742	-1.07108	-1.14875	-1.15836	-2.97126	-2.29195	-2.11907	-2.39677	-2.44808	-2.79688	-2.83514	-3.30957	-2.94664	23.7082	1	1	6.3406	0.00085911	Q13444	Disintegrin and metalloproteinase domain-containing protein 15
ADAM9	1.5614	4.09773	0	YES	1.33352	3.89637	0	YES	-0.294193	0.0459344	1		-0.119604	0.0717982	1		-0.214493	0.0207304	1		1.39511	1.45502	1.14879	3.01982	2.84747	2.81582	2.62032	2.77638	2.60278	0.703438	1.19148	1.22142	1.2571	1.13448	1.24853	1.06442	1.15692	1.13409	28.3745	15	9	62.324	0	Q13443;A0A7I2V4B3;A0A7I2V3W3;A0A7I2YQ97;A0A7I2V2Z6;A0AVL1;A0A7I2V5N8;F8WC54	Disintegrin and metalloproteinase domain-containing protein 9
ADAR	-0.771593	0.0021806	1		-0.680549	0.00157036	1		-0.309802	0.0189973	1		-0.228079	0.0376205	1		-0.544545	0.00365234	1		-0.692832	-1.05041	-1.08029	-1.50538	-1.74164	-1.8913	-1.54329	-1.7187	-1.60318	-1.14163	-1.28661	-1.3247	-1.09867	-1.27022	-1.13888	-1.37116	-1.56649	-1.51951	25.4595	3	2	14.733	0	P55265;A0A3B3ISX1;A0A3B3IRQ9;A0A3B3ITG9	Double-stranded RNA-specific adenosine deaminase
ADIPOR1	-0.182115	0.142889	1		-0.119617	0.196891	1		-0.36144	0.0595804	1		-0.381089	0.0928916	1		-0.396692	0.0492812	1		-3.58482	-4.28654	-4.4273	-4.05884	-4.47616	-4.31	-4.49603	-3.85792	-4.30355	-4.29916	-4.51761	-4.56621	-3.93176	-4.92672	-4.58345	-4.63073	-4.43985	-4.41815	21.7592	1	1	6.1522	0.001657	Q96A54;F8W782;C9J0W7;C9JNM5	Adiponectin receptor protein 1
ADNP	-0.222916	0.018305	1		-0.28105	0.00187361	1		0.639997	2.97779	0.0236533	YES	0.317147	2.29367	0.168807		0.431598	3.41608	0.0406408	YES	0.452281	0.317408	0.353056	0.286606	0.180989	-0.0135984	0.0149355	0.160269	0.10439	1.16512	0.887977	0.98964	0.75729	0.579494	0.737402	0.82662	0.832311	0.758607	26.3046	8	5	33.722	0	Q9H2P0;A0A669KBJ7;A0A2R8Y6X0	Activity-dependent neuroprotector homeobox protein
ADSS	-0.531372	0.00222631	1		-0.463131	0.00316511	1		-0.37145	0.00672776	1		-0.257429	0.0320803	1		-0.710554	0.000675381	1		-2.7322	-3.10398	-2.84965	-3.35037	-3.4644	-3.46517	-3.32246	-3.40254	-3.35022	-3.32488	-3.24216	-3.23314	-3.16185	-2.99433	-3.30194	-3.58819	-3.64521	-3.58409	21.6917	1	1	5.7171	0.0087912	P30520	Adenylosuccinate synthetase isozyme 2
AFAP1	-0.208257	0.113585	1		-0.418635	0.0245589	1		0.412387	1.55399	0.136726		0.24999	1.08464	0.408085		0.2642	0.812229	0.471223		-1.54731	-1.7753	-2.00507	-2.12624	-1.55555	-2.27066	-2.1451	-1.9525	-2.48599	-1.32526	-1.51726	-1.248	-1.50844	-1.4235	-1.64577	-1.14642	-1.65678	-1.73188	24.5252	2	2	12.761	0	Q8N556	Actin filament-associated protein 1
AGO2;AGO1	-0.135377	0.180532	1		-0.407373	0.0188431	1		-0.285527	0.0975979	1		-0.434757	0.0179306	1		-0.584017	0.024466	1		-2.50032	-1.98179	-1.97536	-2.77596	-1.9443	-2.14335	-2.47812	-2.61223	-2.58925	-2.89547	-2.38768	-2.03091	-2.45221	-2.6808	-2.62873	-3.11864	-2.7527	-2.33818	23.3468	1	1	7.3008	0	Q9UKV8;Q9UL18;Q5TA58;A0A6I8PTZ8	Protein argonaute-2;Protein argonaute-1;Protein argonaute
AHCY	-0.686951	0.00685092	1		-0.727593	0.00807937	1		-0.191799	0.137453	1		-0.141386	0.141417	1		-0.203076	0.115213	1		3.38575	2.70547	3.24487	2.3863	2.50585	2.38308	2.61014	2.28005	2.26312	3.31979	2.7539	2.687	3.08028	2.82877	3.00288	3.13514	2.64192	2.94979	28.8637	8	3	19.27	0	P23526	Adenosylhomocysteinase
AHCYL1;AHCYL2	-0.28739	0.000414434	1		-0.226996	0.00117033	1		0.776357	3.47856	0.00981132	YES	0.699058	3.7953	0.00477108	YES	0.857566	4.43868	0.00188235	YES	2.83213	2.84345	2.93704	2.56786	2.5567	2.6259	2.598	2.65118	2.68246	3.78049	3.52506	3.63616	3.61344	3.62721	3.46915	3.78166	3.75019	3.65348	28.766	11	6	43.729	0	O43865;Q96HN2;H0Y8B3	Putative adenosylhomocysteinase 2;Putative adenosylhomocysteinase 3;Adenosylhomocysteinase
AHNAK	-0.5164	0.00010776	1		-0.622689	1.48247e-05	1		0.0989653	1.13033	0.780304		-0.150517	0.00785294	1		-0.200879	0.00711959	1		2.22853	2.15308	2.1818	1.7541	1.59968	1.66043	1.54023	1.53224	1.62288	2.3864	2.25391	2.22	2.05742	1.95464	2.09981	2.10363	1.93678	1.92036	27.6839	17	12	88.136	0	Q09666	Neuroblast differentiation-associated protein AHNAK
AIFM3	-0.766486	0.0711393	1		-1.02606	0.0430187	1		-0.435096	0.136578	1		-0.877701	0.0574237	1		-0.910296	0.0539858	1		3.61042	1.77506	1.58393	1.64118	1.55007	1.4787	1.33649	1.19117	1.36358	1.7559	1.98358	1.92464	1.33946	1.43842	1.55842	1.55088	1.34366	1.34398	31.9971	6	1	5.8829	0.0054012	Q96NN9	Apoptosis-inducing factor 3
AK2	-0.0922124	0.124331	1		-0.203059	0.0193147	1		-0.00848961	0.282071	0.978698		0.00470956	0.321867	1		-0.204283	0.0152745	1		-2.07781	-2.32477	-2.20511	-2.13764	-2.2627	-2.48399	-2.31187	-2.50195	-2.40305	-2.15788	-2.02879	-2.44649	-2.20471	-2.23615	-2.1527	-2.3233	-2.4401	-2.45713	25.4725	4	3	18.908	0	P54819;F8VZG5;A0A5F9ZHP2;F8W1A4;G3V213;F8VY04;A0A5K1VW67	Adenylate kinase 2, mitochondrial;Adenylate kinase 2, mitochondrial, N-terminally processed;Adenylate kinase 2, mitochondrial
AKAP1	-0.511959	0.00377455	1		-0.667302	0.001431	1		0.0415837	0.376602	0.907748		-0.0279468	0.235179	1		0.152802	0.649933	0.803116		-1.89963	-2.33089	-2.09667	-2.65232	-2.66808	-2.54267	-2.77591	-2.83192	-2.72127	-1.78475	-2.13356	-2.28413	-2.09207	-2.15159	-2.16737	-2.21911	-1.79897	-1.85071	23.2947	1	1	7.623	0	Q92667	A-kinase anchor protein 1, mitochondrial
AKAP7	-0.0529776	0.207247	1		-0.225909	0.0544234	1		-0.0359186	0.262174	1		-0.349997	0.0321282	1		-0.184069	0.0749153	1		1.85318	2.3554	2.28531	2.16906	2.12223	2.04368	2.01741	1.90834	1.89042	1.68285	2.19723	2.50606	1.79518	1.63335	2.01538	2.04151	1.9827	1.91748	32.0832	1	1	5.8257	0.0076046	O43687;Q9P0M2;J3KN37	A-kinase anchor protein 7 isoforms alpha and beta;A-kinase anchor protein 7 isoform gamma
AKR1B1	-0.106587	0.10752	1		-0.222124	0.025671	1		-0.505933	0.00735235	1		-0.0295331	0.216888	1		-0.620413	0.00115341	1		-1.13393	-0.849094	-0.847386	-0.909281	-1.18436	-1.05653	-1.05455	-1.23456	-1.20767	-1.1962	-1.54952	-1.6025	-1.04116	-0.918489	-0.959367	-1.61731	-1.44373	-1.63061	24.2799	2	1	6.679	0	P15121;E9PEF9;E9PCX2	Aldose reductase
AKR1C2	-0.551453	0.00163501	1		-0.404904	0.0013173	1		-0.592347	0.00311311	1		-0.253273	0.0124349	1		-0.479476	0.000199503	1		-0.340358	-0.318421	-0.198512	-1.02833	-0.683895	-0.799421	-0.628315	-0.628488	-0.815201	-1.04457	-0.980821	-0.608948	-0.527309	-0.399001	-0.6908	-0.805958	-0.787613	-0.702149	26.891	2	1	14.227	0	P52895;B4DK69	Aldo-keto reductase family 1 member C2
AKR1C3;AKR1C1;AKR1C4	-1.05006	8.06689e-05	1		-1.20851	4.57252e-05	1		-1.25803	0.000124251	1		-0.515676	0.00235952	1		-1.33034	3.37289e-05	1		3.46232	3.14343	3.26492	2.22253	2.22466	2.27329	2.10938	2.06676	2.06901	2.17293	2.04645	1.8772	2.78265	2.88657	2.65442	1.99606	1.96617	1.9174	28.5062	16	6	45.882	0	P42330;S4R3Z2;A0A0A0MSS8;Q04828;H0Y804;P17516	Aldo-keto reductase family 1 member C3;Aldo-keto reductase family 1 member C1;Aldo-keto reductase family 1 member C4
ALDH1B1	-1.64471	2.68016e-05	1		-1.80082	2.27428e-05	1		-1.43137	6.87384e-05	1		-1.57055	2.28353e-05	1		-1.60121	2.69146e-05	1		4.12074	3.77346	3.91862	2.30989	2.20233	2.36646	2.2298	2.02462	2.15594	2.63832	2.48758	2.39281	2.40286	2.35516	2.34317	2.38669	2.36762	2.25487	29.9931	22	11	99.14	0	P30837	Aldehyde dehydrogenase X, mitochondrial
ALDH3A2	-1.01496	0.00590769	1		-0.762828	0.0136925	1		-0.707403	0.018238	1		-0.804525	0.0123154	1		-0.81727	0.0114643	1		-1.11519	-1.98399	-1.99964	-2.66406	-2.82705	-2.65261	-2.51469	-2.35672	-2.5159	-2.57578	-2.38857	-2.25669	-2.56363	-2.35648	-2.59229	-2.42545	-2.4909	-2.63428	22.395	4	1	7.0987	0	P51648;A0A5F9ZHP6;A0A5K1VW72;J3QRD1;A0A5F9ZI12;A0A5F9ZHI5;A0A5F9ZGX4;A0A5F9ZHN9	Fatty aldehyde dehydrogenase
ALDH9A1	0.205789	1.56577	0.576899		-0.35312	0.0041263	1		-0.496375	0.00299319	1		-0.00537364	0.279799	1		-0.408885	0.00122347	1		0.500504	0.389436	0.635801	0.765623	0.671563	0.705921	0.0388565	0.195686	0.231838	0.175407	0.0129318	-0.151723	0.530396	0.549612	0.429613	0.141075	0.103136	0.0548754	25.9533	4	2	13.79	0	P49189	4-trimethylaminobutyraldehyde dehydrogenase
ALDOA	-0.193041	0.00362841	1		-0.302862	0.000648248	1		-0.635393	3.68203e-05	1		-0.199987	0.00296893	1		-0.663817	4.29522e-05	1		4.21953	4.28558	4.37534	4.06827	4.10147	4.1316	4.00316	3.96456	4.00414	3.64816	3.64396	3.68215	4.11721	4.09724	4.06603	3.67318	3.62214	3.59369	31.0735	37	19	160.34	0	P04075;J3KPS3;H3BQN4;H3BPS8;H3BUH7;H3BR04;H3BMQ8	Fructose-bisphosphate aldolase A;Fructose-bisphosphate aldolase
ALG1	-0.130438	0.12065	1		-0.203507	0.0514022	1		-0.4961	0.0602065	1		-0.448725	0.0116264	1		-0.42241	0.0210518	1		-2.35198	-1.87551	-2.14171	-2.42982	-2.0871	-2.2436	-2.29709	-2.38861	-2.29403	-3.27779	-2.50148	-2.07824	-2.41201	-2.72457	-2.5788	-2.80121	-2.49801	-2.33721	26.005	3	2	13.416	0	Q9BT22;K7EID2	Chitobiosyldiphosphodolichol beta-mannosyltransferase
ALPL	2.80486	2.01133	0	YES	2.44998	1.81954	0	YES	0.154228	0.365308	0.846554		0.946596	0.859881	0.0508415		0.440394	0.534238	0.494754		-5.68363	-3.32333	-3.62725	-1.40368	-1.3327	-1.48328	-1.75518	-1.63022	-1.89888	-4.81578	-3.78154	-3.57422	-3.26097	-3.47738	-3.05608	-3.7928	-3.77758	-3.74266	25.2108	2	2	12.115	0	P05186;B1ANL0	Alkaline phosphatase, tissue-nonspecific isozyme
ANGPTL6	-0.0581296	0.221175	1		-0.276457	0.0609369	1		0.170175	0.561534	0.702438		-0.290062	0.0671376	1		-0.126153	0.147447	1		0.518916	1.15651	1.12309	0.960911	0.868237	0.794985	0.743999	0.619409	0.605745	0.829616	1.10411	1.37532	0.462046	0.615402	0.850887	0.796154	0.801415	0.822494	33.7165	4	1	6.2564	0.0016892	Q8NI99;K7EKF6	Angiopoietin-related protein 6
ANKH	1.31106	2.13216	0.00112281	YES	1.2034	2.02144	0.00120635	YES	0.364776	0.747411	0.372838		0.0771697	0.379369	0.944102		0.199337	0.551867	0.753955		-2.24193	-1.26682	-1.33062	-0.214389	-0.392685	-0.299115	-0.412445	-0.356933	-0.459794	-1.55959	-1.08418	-1.10127	-1.34513	-1.82257	-1.44016	-1.41202	-1.40213	-1.42721	24.4009	1	1	6.8206	0	Q9HCJ1	Progressive ankylosis protein homolog
ANKLE2	-0.758156	0.000603432	1		-0.750936	0.00038289	1		-0.278576	0.0132573	1		-0.222781	0.0228181	1		-0.287236	0.0109876	1		0.546641	0.197076	0.349375	-0.307495	-0.497304	-0.376577	-0.388643	-0.390268	-0.380803	0.0354538	0.0678692	0.154041	0.193847	0.0900726	0.140828	0.0618143	0.0501528	0.119416	25.37	3	2	12.714	0	Q86XL3;F5H1D4	Ankyrin repeat and LEM domain-containing protein 2
ANKRD17;ANKHD1	-0.248581	0.0669855	1		-0.438482	0.0226321	1		0.218456	0.759254	0.565144		-0.102031	0.177895	1		-0.111137	0.16249	1		-1.98338	-2.42655	-2.6638	-2.64439	-2.63275	-2.54233	-2.69267	-2.88317	-2.81333	-2.11127	-2.23781	-2.06926	-2.32441	-2.65917	-2.39623	-2.53279	-2.53541	-2.33893	25.667	3	3	21.601	0	O75179;H0YM23;Q8IWZ3;A0A1W2PQ15;E9PDP5	Ankyrin repeat domain-containing protein 17;Ankyrin repeat and KH domain-containing protein 1
ANP32A;ANP32C	0.846399	1.90973	0.00616993	YES	1.74754	3.02098	0	YES	2.31861	3.39488	0	YES	2.23583	3.26772	0	YES	2.57136	3.65693	0	YES	-0.914533	-0.0846367	-0.447604	0.401848	0.337096	0.353478	1.28048	1.27449	1.24086	1.69715	1.82374	1.98815	1.79478	1.92325	1.5427	2.05085	2.08	2.13644	28.4678	8	3	21.699	0	P39687;H0YN26;O43423	Acidic leucine-rich nuclear phosphoprotein 32 family member A;Acidic leucine-rich nuclear phosphoprotein 32 family member C
ANP32B	0.129231	0.747471	0.947367		0.421075	2.09598	0.0818357		1.6514	4.32629	0	YES	1.47879	3.99549	0	YES	1.78377	4.46031	0	YES	1.51977	1.27266	1.17883	1.58898	1.34527	1.4247	1.70385	1.73618	1.79445	2.94738	2.95325	3.02483	2.79442	2.89468	2.71853	3.14852	3.1101	3.06393	28.8449	13	5	36.947	0	Q92688	Acidic leucine-rich nuclear phosphoprotein 32 family member B
ANP32E	-0.144774	0.14681	1		-0.117357	0.168606	1		0.633	1.50911	0.0540594		0.67139	1.55808	0.0288759	YES	0.74887	1.76571	0.00857485	YES	-0.576605	-1.33266	-1.2037	-1.1191	-1.17753	-1.25066	-1.18001	-1.10536	-1.17967	-0.555253	-0.293245	-0.36547	-0.297298	-0.254562	-0.546939	-0.317668	-0.206092	-0.342598	26.3218	3	2	14.616	0	Q9BTT0;E9PPH5;Q5TB19;E9PLC4	Acidic leucine-rich nuclear phosphoprotein 32 family member E
ANPEP	1.51913	1.9768	0.00120755	YES	1.24354	1.71787	0.0018806	YES	0.147548	0.430388	0.795937		0.00388781	0.304148	1		-0.0262515	0.280745	1		-3.94256	-2.84941	-2.62301	-1.72808	-1.61803	-1.51148	-1.84353	-1.88607	-1.95477	-3.13649	-3.02947	-2.80638	-3.10798	-3.14367	-3.15167	-3.1186	-3.09651	-3.27863	24.5529	7	3	20.585	0	P15144	Aminopeptidase N
ANTXR1	1.4538	1.43435	0.00432117	YES	1.36321	1.36603	0.00195918	YES	-0.252891	0.204408	1		0.238363	0.448025	0.765245		0.4752	0.623805	0.331585		-3.81208	-2.22135	-1.86634	-1.33295	-1.12335	-1.08207	-1.1701	-1.25343	-1.38662	-3.75544	-2.58339	-2.31962	-2.27435	-2.53702	-2.37332	-2.29952	-2.16839	-2.00627	23.5151	1	1	5.8329	0.0068545	Q9H6X2	Anthrax toxin receptor 1
ANXA1	-0.296358	0.0038286	1		-0.361439	0.00206725	1		-0.2763	0.0247821	1		-0.073192	0.110405	1		-0.400603	0.00111419	1		3.19637	2.96073	3.08697	2.85071	2.73849	2.76579	2.71583	2.78544	2.65848	3.0205	2.77676	2.6179	3.01307	3.10025	2.91118	2.64135	2.72295	2.67796	27.7223	10	6	47.927	0	P04083;Q5T3N1	Annexin A1;Annexin
ANXA2;ANXA2P2	-0.263909	0.000544292	1		-0.287953	0.000447594	1		-0.0890916	0.0520844	1		-0.07278	0.0248062	1		-0.224114	0.00160092	1		4.78268	4.67708	4.68725	4.41438	4.45871	4.48218	4.44284	4.45684	4.38347	4.73058	4.58656	4.56259	4.66357	4.64286	4.62224	4.52626	4.51507	4.43334	31.7425	37	17	130.18	0	P07355;H0YMW4;H0YMD0;H0YN42;H0YMU9;A6NMY6;H0YNB8;H0YKS4;H0YM50;H0YMM1;A0A7I2V4P4;H0YL33;H0YNP5	Annexin A2;Annexin;Putative annexin A2-like protein
ANXA3	-0.176482	0.0616055	1		-0.203572	0.0375464	1		0.314465	1.2785	0.299818		0.115346	0.661865	0.817016		-0.0750984	0.164726	1		-1.12365	-1.49956	-1.40448	-1.41468	-1.47528	-1.66717	-1.57528	-1.59878	-1.46434	-0.828154	-1.12764	-1.1285	-1.16802	-1.14513	-1.36851	-1.28394	-1.37842	-1.59063	24.7854	1	1	8.4869	0	P12429;D6RAZ8;D6RCA8;D6RFG5	Annexin A3;Annexin
ANXA6	-0.023263	0.12261	1		-0.0680523	0.0148633	1		0.136501	1.09489	0.685109		0.175043	2.88577	0.517878		0.051034	0.548006	1		1.40794	1.49739	1.46543	1.46134	1.43445	1.40518	1.37621	1.40303	1.38737	1.72379	1.5924	1.46408	1.63312	1.63215	1.63062	1.63969	1.51263	1.37154	26.7841	5	3	21.773	0	P08133;E5RK69;E7EMC6	Annexin A6;Annexin
AP3B1	-0.490468	0.0110297	1		-0.447677	0.0167984	1		0.156156	0.646619	0.699279		-0.0149717	0.276537	1		0.0838846	0.470561	0.982366		-0.175441	-0.77195	-0.369784	-0.888492	-0.95217	-0.947918	-0.752785	-0.94957	-0.95785	-0.179357	-0.402528	-0.266824	-0.329217	-0.605074	-0.427799	-0.246449	-0.351383	-0.467689	27.0763	4	4	37.047	0	O00203	AP-3 complex subunit beta-1
APEH	0.195262	0.51369	0.892658		0.0596717	0.368717	1		-0.626129	0.0506028	1		-0.77207	0.0166348	1		-0.801984	0.0129591	1		-2.40135	-1.49827	-1.49013	-1.66357	-1.89213	-1.24826	-1.73723	-1.63815	-1.83535	-2.95284	-2.42642	-1.88887	-2.53116	-2.78146	-2.39334	-2.66551	-2.50677	-2.62341	25.5072	3	2	13.169	0	P13798;H7C393;C9JIF9;F8WEH5	Acylamino-acid-releasing enzyme
APEX1	-0.665497	0.00305471	1		-0.572803	0.0073385	1		-0.237301	0.0697369	1		-0.0788651	0.152167	1		-0.280259	0.0255674	1		-1.21917	-1.64447	-1.32102	-2.09908	-2.20207	-1.88	-2.15523	-1.72694	-2.0209	-1.33289	-1.75004	-1.81364	-1.41038	-1.45478	-1.5561	-1.78314	-1.61319	-1.6291	23.1738	1	1	7.4952	0	P27695;G3V3Y6;G3V5D9;A0A0C4DGK8;G3V5M0;G3V359;G3V3C7;G3V5Q1;G3V3M6	DNA-(apurinic or apyrimidinic site) lyase;DNA-(apurinic or apyrimidinic site) lyase, mitochondrial
API5	-0.168667	0.197859	1		0.0485175	0.334861	1		-0.227258	0.154476	1		-0.434092	0.0840045	1		-1.39595	0.0232337	1		-5.05052	-6.03676	-4.88495	-4.9223	-5.77927	-5.77666	-5.84457	-4.71953	-5.26257	-5.88935	-5.33827	-5.42638	-6.11765	-5.41996	-5.7369	-7.18989	-5.60306	-7.36713	20.7812	2	1	6.2153	0.0016793	Q9BZZ5;H0YER7;G3V1C3	Apoptosis inhibitor 5
APLP2	2.14076	1.93677	0	YES	1.78549	1.69252	0.000571429	YES	0.177629	0.406541	0.7945		0.414958	0.580787	0.419025		0.329831	0.511224	0.633306		-2.74573	-0.815946	-1.14395	0.658172	0.530591	0.527909	0.311732	0.208225	0.130898	-1.56148	-1.43551	-1.17575	-1.13399	-1.20543	-1.12134	-1.35553	-1.36111	-0.999483	28.3758	5	2	16.724	0	Q06481	Amyloid-like protein 2
APP	1.57299	2.51347	0	YES	1.35182	2.26742	0.000615385	YES	0.0493317	0.346282	0.910082		0.110347	0.438296	0.887447		0.0603991	0.371479	1		1.69391	2.65876	2.48337	3.85662	3.88308	3.81531	3.57843	3.72194	3.59114	1.90311	2.41077	2.67015	2.40009	2.36807	2.39891	2.26469	2.33541	2.41714	30.0109	34	11	109.97	0	P05067;A0A0A0MRG2;E9PG40;H7C0V9	Amyloid beta A4 protein;N-APP;Soluble APP-alpha;Soluble APP-beta;C99;Beta-amyloid protein 42;Beta-amyloid protein 40;C83;P3(42);P3(40);C80;Gamma-secretase C-terminal fragment 59;Gamma-secretase C-terminal fragment 57;Gamma-secretase C-terminal fragment 50;C31
ARF3;ARF1;ARF5;ARF4	-0.821625	0.000619141	1		-0.883074	0.000359228	1		-0.747979	0.000970186	1		-0.643352	0.00214174	1		-1.02228	0.000247748	1		0.498176	0.243498	0.101051	-0.448816	-0.614184	-0.55915	-0.585255	-0.630919	-0.590325	-0.35786	-0.5516	-0.491752	-0.507895	-0.330794	-0.248641	-0.751453	-0.667423	-0.805246	26.0239	4	2	14.944	0	P61204;P84077;P84085;F5H1V1;F5H6T5;F8WDB3;H0YGG7;F5H0C7;C9J1Z8;F5H423	ADP-ribosylation factor 3;ADP-ribosylation factor 1;ADP-ribosylation factor 5
ARHGDIA	-0.181873	0.0657623	1		-0.206857	0.0326349	1		0.00227674	0.304965	0.967859		-0.00256729	0.29381	1		-0.196155	0.0483238	1		0.0656633	-0.286523	-0.258273	-0.365234	-0.488782	-0.170734	-0.331042	-0.382712	-0.385948	0.128178	-0.21051	-0.38997	-0.146807	-0.136887	-0.203141	-0.256205	-0.326408	-0.484984	24.7184	2	1	7.4091	0	P52565;J3QQX2;J3KRE2;J3KTF8	Rho GDP-dissociation inhibitor 1
ARL6IP1;RPS15A	-0.444915	7.61706e-05	1		-0.440058	7.1834e-05	1		-0.127631	0.0803142	1		0.124454	1.55251	0.737076		-0.37529	5.4691e-05	1		1.3911	1.45478	1.47741	0.943911	0.997676	1.04696	1.03898	1.01868	0.945454	1.5417	1.1854	1.21329	1.61551	1.59218	1.48896	1.0867	1.03373	1.07698	26.6694	5	2	12.878	0	H3BN98;Q15041;H3BV27;H3BT37;I3L303;H3BPJ2;I3L246	ADP-ribosylation factor-like protein 6-interacting protein 1
ARL6IP4	-0.171065	0.165586	1		-0.288496	0.0664567	1		0.406559	1.00467	0.236565		-0.0316321	0.263951	1		0.0845111	0.42308	1		-1.59186	-2.24649	-2.31148	-1.89223	-2.68893	-2.08186	-2.27826	-2.41384	-2.32321	-1.41255	-1.85911	-1.65849	-2.07641	-2.31406	-1.85426	-1.75448	-2.07392	-2.0679	23.0853	1	1	6.0095	0.0039968	Q66PJ3;F8WEP2;A0A0C4DH18;F5GYV5;H7BZV4;A0A0C4DG62;F8WCT1	ADP-ribosylation factor-like protein 6-interacting protein 4
ASAH1	1.18423	4.15122	0	YES	1.02931	4.45574	0	YES	0.0740871	1.03842	0.825383		0.0279287	0.51776	1		-0.100945	0.0257675	1		1.96255	2.11792	2.03491	3.34871	3.10687	3.2125	3.04446	3.14675	3.01211	2.09195	2.12478	2.1209	2.09248	2.08469	2.022	1.98283	1.91719	1.91253	28.3392	15	7	50.714	0	Q13510;A0A1B0GTP7;A0A1B0GTZ5;A0A1B0GTM3;A0A1B0GUA4;A0A1B0GW68;E7EMM4;A0A1B0GUH5;A0A1B0GUW4;A0A1B0GUE3;A0A1B0GUG1;A0A1B0GVG2;A0A1B0GUB3;A0A1B0GU06;A0A1B0GU62;A0A1B0GVJ1;A0A1B0GW48	Acid ceramidase;Acid ceramidase subunit alpha;Acid ceramidase subunit beta
ASNS	-0.3465	0.000467924	1		0.169795	1.79441	0.661442		-0.0230417	0.239036	1		0.0367381	0.552912	0.981462		-0.116672	0.0222086	1		0.560452	0.508453	0.672391	0.216244	0.23741	0.248143	0.709659	0.778262	0.76276	0.750041	0.511429	0.410702	0.59527	0.679718	0.576523	0.475765	0.414899	0.500617	26.4782	7	5	36.695	0	P08243;F8WEJ5	Asparagine synthetase [glutamine-hydrolyzing]
ASPH	0.00898743	0.338146	1		0.231964	1.46647	0.466575		0.347031	1.44064	0.228887		0.117284	0.789764	0.796703		0.36938	2.26291	0.106183		-0.456083	-0.702543	-0.697247	-0.632252	-0.595386	-0.601274	-0.466576	-0.305883	-0.387522	-0.0429354	-0.435843	-0.336001	-0.483026	-0.397857	-0.623139	-0.257299	-0.2241	-0.266335	25.4995	6	3	22.701	0	Q12797	Aspartyl/asparaginyl beta-hydroxylase
ATG3	-0.58716	0.0242423	1		-0.53865	0.0310084	1		0.431876	0.973977	0.219318		0.136154	0.481298	0.83569		0.206151	0.59802	0.708539		-1.88685	-2.66268	-2.78211	-3.07254	-2.93029	-3.09029	-3.08992	-2.83342	-3.02425	-1.9506	-2.16717	-1.91824	-2.20738	-2.29619	-2.41961	-2.20771	-2.28268	-2.22279	21.6642	3	1	6.7346	0	Q9NT62;F8WDI0	Ubiquitin-like-conjugating enzyme ATG3
ATG9A	0.280858	2.44677	0.294509		0.529442	2.84609	0.0141899	YES	0.271751	2.75414	0.278729		0.146717	0.770288	0.732471		0.115085	1.06188	0.844638		-0.412061	-0.268591	-0.340569	0.00965023	-0.0721827	-0.116115	0.0522242	0.233505	0.281378	-0.0850105	-0.0383377	-0.0826187	-0.13559	-0.440231	-0.00524712	-0.132191	-0.325463	-0.218311	24.3058	1	1	7.1049	0	Q7Z3C6;H7C1G6;H7C152	Autophagy-related protein 9A
ATL2	-0.566325	0.0233748	1		-0.673649	0.0146301	1		-0.290417	0.0940498	1		-0.544394	0.0252042	1		-0.505685	0.0336734	1		-2.06421	-2.95202	-2.7225	-3.24172	-3.12895	-3.06703	-3.2749	-3.18039	-3.30439	-3.10244	-2.89203	-2.6155	-3.10191	-3.19774	-3.07226	-3.13821	-2.89473	-3.22285	23.9462	2	2	15.027	0	Q8NHH9;C9JQQ5;B5MCN0;H7C3A2	Atlastin-2
ATM	0.132517	0.476961	1		-0.2101	0.117932	1		0.508112	1.16242	0.122139		-0.0371997	0.262802	1		0.0268768	0.334269	1		2.42494	3.21133	3.2273	3.30106	2.99262	2.96744	2.72222	2.6976	2.81345	3.31996	3.52832	3.53962	2.93174	2.65808	3.16216	3.10408	2.96409	2.87603	28.6056	2	1	5.7175	0.0087977	Q13315	Serine-protein kinase ATM
ATP13A1	-0.225317	0.00834788	1		-0.331224	0.00108331	1		0.211679	0.930336	0.536326		0.126468	1.39587	0.737982		0.170808	1.61636	0.620119		0.0608339	0.0242882	0.192616	-0.0326405	-0.214913	-0.150659	-0.179378	-0.271471	-0.265085	0.229036	0.103652	0.580086	0.202232	0.199204	0.255706	0.324664	0.253711	0.211787	25.8589	3	2	13.274	0	Q9HD20;H7C3H2	Manganese-transporting ATPase 13A1
ATP13A3	0.212391	0.951261	0.63032		0.293497	1.33549	0.320049		0.063784	0.485813	0.865422		-0.0256322	0.242111	1		-0.0419464	0.209025	1		1.18963	0.851421	0.762756	1.28616	1.06498	1.08984	1.2518	1.26203	1.17047	0.976522	0.978944	1.03969	0.944077	0.896482	0.886349	0.914469	0.877789	0.885707	25.5345	3	2	10.941	0	Q9H7F0;A0A2R8Y635;A0A2R8YDN7	Probable cation-transporting ATPase 13A3
ATP1A1	0.298674	1.71827	0.304957		0.229121	1.39003	0.485414		-0.184011	0.0348766	1		-0.00777562	0.276604	1		-0.146928	0.0486557	1		3.81087	4.1001	4.10853	4.31125	4.2904	4.31387	4.26075	4.2357	4.21041	3.80405	3.89535	3.76807	4.04515	3.98386	3.96717	3.88399	3.86285	3.83187	29.952	27	14	111.61	0	P05023	Sodium/potassium-transporting ATPase subunit alpha-1
ATP1B1	1.0373	3.27649	0.00121905	YES	0.694077	2.60703	0.0036478	YES	0.142522	0.764408	0.704163		0.0475505	0.451108	0.970947		-0.249224	0.0245507	1		-0.837243	-0.475474	-0.513433	0.512526	0.380884	0.392345	0.0990295	0.157051	0	-0.512018	-0.552432	-0.334135	-0.506954	-0.577647	-0.598898	-0.780311	-0.877449	-0.916064	25.4176	2	1	7.1572	0	P05026;V9GYR2	Sodium/potassium-transporting ATPase subunit beta-1
ATP2A2	-1.04715	3.33438e-06	1		-0.639236	2.39396e-05	1		-0.234243	0.0322511	1		-0.203766	0.0128529	1		-0.256039	0.00121162	1		5.01861	4.90771	5.03568	3.96381	3.92175	3.93499	4.33727	4.37387	4.33315	4.98993	4.68838	4.58097	4.83154	4.86674	4.65241	4.77567	4.72808	4.69014	30.9203	41	20	263.35	0	P16615;H7C5W9	Sarcoplasmic/endoplasmic reticulum calcium ATPase 2
ATP2B1;ATP2B4;ATP2B2;ATP2B3	0.033282	0.424237	1		0.0140489	0.345237	1		0.254605	1.70191	0.365494		0.169404	1.63482	0.57431		0.24381	1.73693	0.35111		-1.57903	-1.41622	-1.54468	-1.58522	-1.54398	-1.31089	-1.3142	-1.54424	-1.63935	-1.13692	-1.26444	-1.37476	-1.31574	-1.30666	-1.40933	-1.15789	-1.28064	-1.36998	27.4832	4	3	21.517	0	P20020;P23634;Q01814;Q16720;E7ERY9;A0A2R8Y4R4;A0A2U3U055;A0A2U3TZI3	Plasma membrane calcium-transporting ATPase 1;Plasma membrane calcium-transporting ATPase 4;Plasma membrane calcium-transporting ATPase 2;Plasma membrane calcium-transporting ATPase 3;Calcium-transporting ATPase
ATP2C1	0.0512953	0.562386	1		0.580884	2.73511	0.0092	YES	-0.622544	0.000171055	1		-0.16799	0.0524456	1		-0.843359	0.00212878	1		-2.91186	-2.80809	-2.7632	-2.79617	-2.87725	-2.65585	-2.25532	-2.09615	-2.38903	-3.49974	-3.50426	-3.34679	-2.86839	-2.90519	-3.21355	-3.44217	-4.01847	-3.55258	27.5747	3	2	17.734	0	P98194;D6REJ1;D6RHV9;H0Y9V7;B4E2Q0	Calcium-transporting ATPase type 2C member 1;Calcium-transporting ATPase
ATP5A1	-0.692233	0.000170682	1		-0.830813	2.05081e-05	1		-0.571189	0.000304432	1		-0.326495	0.000684216	1		-0.745909	0.00010107	1		0.379955	0.244987	0.312551	-0.272875	-0.496286	-0.370045	-0.535333	-0.450191	-0.569424	-0.147202	-0.357817	-0.271056	-0.0791168	0.00467491	0.0324497	-0.462147	-0.319191	-0.518895	25.6271	5	4	25.025	0	P25705;K7EK77;K7ENJ4;K7ERX7;K7EQH4;K7EJP1	ATP synthase subunit alpha, mitochondrial
ATP5B	-0.975775	0.000340231	1		-1.12331	0.000254281	1		-0.834932	0.00180527	1		-0.568875	0.00271166	1		-0.903744	0.000469958	1		0.947218	0.524435	0.650891	-0.23332	-0.313272	-0.258188	-0.423321	-0.503213	-0.320841	0.0090723	-0.0295811	-0.361743	0.113398	0.218018	0.0845051	-0.150375	-0.187811	-0.250502	25.9578	8	3	23.15	0	P06576;H0YH81;F8W079	ATP synthase subunit beta, mitochondrial;ATP synthase subunit beta
ATP5F1	-1.51037	5.21467e-05	1		-1.4976	0.000110162	1		-1.67028	1.90724e-05	1		-1.59827	2.22861e-05	1		-1.69208	1.81049e-05	1		2.92312	2.7928	3.12853	1.2953	1.52772	1.49033	1.66375	1.31114	1.37676	1.32668	1.20876	1.29816	1.41117	1.29336	1.34509	1.31431	1.26198	1.19192	27.1143	6	3	27.287	0	P24539;Q5QNZ2	ATP synthase F(0) complex subunit B1, mitochondrial
ATP6V0A1	1.81599	3.35496	0	YES	1.83799	3.38788	0	YES	-0.00405089	0.297122	0.9677		0.0708863	0.420446	0.931878		-0.0729532	0.202775	1		-2.93905	-2.27184	-2.45009	-0.660727	-0.740065	-0.812219	-0.749882	-0.644189	-0.752934	-3.08145	-2.41352	-2.17817	-2.36175	-2.44286	-2.64372	-2.74897	-2.61112	-2.51976	24.4459	4	2	26.63	0	Q93050;K7EPG4;K7EM24;K7EN36;B7Z641;B7Z2A9	V-type proton ATPase 116 kDa subunit a isoform 1;V-type proton ATPase subunit a
ATP7A	0.159632	0.471045	1		0.405297	0.868102	0.272966		0.0990559	0.413003	0.842593		-0.344346	0.0822761	1		-0.274674	0.121043	1		-2.97162	-3.81766	-3.99469	-3.27854	-3.26774	-3.7588	-3.12467	-3.24417	-3.19924	-3.55321	-3.38441	-3.54919	-3.88899	-3.8627	-4.06532	-4.20635	-3.74312	-3.65853	20.2375	1	1	7.8741	0	Q04656	Copper-transporting ATPase 1
ATXN10	-0.586874	0.00108522	1		-0.701231	0.000214845	1		-0.91267	0.00135502	1		-0.314487	0.00388619	1		-0.821651	0.000132338	1		-0.184305	-0.451875	-0.314085	-0.836352	-1.04519	-0.829345	-0.969958	-1.05429	-1.02971	-0.958762	-1.23332	-1.49619	-0.639324	-0.58549	-0.668912	-1.16533	-1.17662	-1.07327	24.5815	9	7	43.554	0	Q9UBB4;A0A1W2PQD2	Ataxin-10
ATXN2L	-0.897553	0.000456604	1		-0.995365	8.37758e-05	1		-0.161047	0.03975	1		-0.280492	0.0310334	1		-0.0198889	0.24875	1		-2.25096	-2.02076	-1.97282	-2.81758	-2.97883	-3.14079	-3.10376	-3.10627	-3.02061	-2.14891	-2.2902	-2.28858	-2.17404	-2.59856	-2.31342	-2.19361	-1.94663	-2.16397	24.0157	2	2	13.448	0	Q8WWM7;H3BRB0;A0A0C4DGL7;H3BUF6	Ataxin-2-like protein
AUP1	-0.586381	0.0170276	1		-0.476308	0.0283225	1		-0.406754	0.0424923	1		-0.761806	0.0128075	1		-0.673427	0.0108355	1		-2.61429	-3.36203	-2.69168	-3.48199	-3.59374	-3.35141	-3.23804	-3.47438	-3.3845	-3.36139	-3.41626	-3.11061	-3.36348	-3.93766	-3.65228	-3.5507	-3.64307	-3.49451	22.3464	3	2	11.18	0	Q9Y679	Ancient ubiquitous protein 1
AXL	0.88013	3.80894	0.00157983	YES	0.728816	3.62522	0.002	YES	-0.000317574	0.300341	0.971844		0.0454067	0.465161	0.9686		0.0793619	0.791762	0.958506		0.127334	0.318717	0.339861	1.08255	1.19947	1.14429	1.01571	0.998878	0.957769	0.046833	0.23031	0.507815	0.348148	0.154432	0.419551	0.379987	0.313757	0.330254	26.4393	6	3	22.721	0	P30530;M0R0W6	Tyrosine-protein kinase receptor UFO;Receptor protein-tyrosine kinase
B4GALT1	1.42015	1.74772	0.00238095	YES	1.78371	2.02239	0	YES	-0.447055	0.136378	1		-0.0827748	0.246229	1		-0.00999069	0.294112	1		-2.61922	-1.362	-1.17028	-0.2719	-0.244418	-0.37472	0.143263	0.214792	-0.158421	-3.08565	-1.97837	-1.42863	-1.69647	-1.79551	-1.90784	-1.74383	-1.90173	-1.5359	26.8971	4	3	25.945	0	P15291	Beta-1,4-galactosyltransferase 1;Lactose synthase A protein;N-acetyllactosamine synthase;Beta-N-acetylglucosaminylglycopeptide beta-1,4-galactosyltransferase;Beta-N-acetylglucosaminyl-glycolipid beta-1,4-galactosyltransferase;Processed beta-1,4-galactosyltransferase 1
BCAP31	-0.881836	6.45521e-05	1		-0.810716	8.61444e-05	1		-1.09397	2.61016e-05	1		-0.811382	0.000257951	1		-1.11318	8.75105e-05	1		0.127881	0.244657	0.360035	-0.601043	-0.60762	-0.704271	-0.510482	-0.62001	-0.569082	-0.789086	-0.871396	-0.888848	-0.441745	-0.692133	-0.567695	-0.728905	-0.883107	-0.994955	24.0054	2	2	11.235	0	P51572;A0A2R8Y5M6;C9JMD7;C9JSP1;C9JQ75;C9J0M4	B-cell receptor-associated protein 31
BCLAF1	0.344272	2.48506	0.15781		0.368183	2.11387	0.128349		1.48826	3.00345	0	YES	1.01193	3.14649	0	YES	1.25852	4.52043	0	YES	1.3324	1.50178	1.54918	1.81988	1.80433	1.79196	1.76116	1.77261	1.95414	3.33626	2.81383	2.69805	2.52219	2.63594	2.26102	2.75569	2.7372	2.66602	28.9288	10	6	94.667	0	Q9NYF8;A0A1W2PQ43;E9PK09;E9PQN2;E9PKI6;E9PK91;E9PJA7	Bcl-2-associated transcription factor 1
BMP1	0.790501	2.8705	0.0045035	YES	0.586361	2.47526	0.0103678	YES	0.182103	0.849262	0.616582		0.203813	0.80431	0.572371		0.372731	1.72995	0.127336		-3.34191	-3.31226	-3.41719	-2.48162	-2.79455	-2.42367	-2.92543	-2.82707	-2.55977	-3.39754	-3.22095	-2.90655	-3.13446	-3.46418	-2.86128	-2.81638	-3.21012	-2.92666	22.0744	2	1	6.8179	0	P13497	Bone morphogenetic protein 1
BMS1	0.0335639	0.403344	1		-0.0118688	0.272672	1		0.491812	1.76422	0.0793901		0.218328	1.07627	0.49254		0.491985	2.09714	0.040839	YES	0.534264	0.921032	0.805563	0.84235	0.765452	0.753748	0.646565	0.713069	0.865618	1.45675	1.13055	1.14899	1.07479	0.864222	0.976828	1.33131	1.18793	1.21758	27.4038	5	4	26.905	0	Q14692	Ribosome biogenesis protein BMS1 homolog
BOP1	0.047266	0.52795	1		-0.052378	0.0233031	1		0.468206	2.83579	0.0602512		0.22412	1.93678	0.383913		0.468917	1.66566	0.0644602		-1.09505	-1.1578	-1.11423	-1.17581	-0.918511	-1.13097	-1.17199	-1.20508	-1.14715	-0.588599	-0.793667	-0.580194	-0.869027	-1.01321	-0.812484	-0.759675	-0.860713	-0.339942	25.8074	5	3	21.619	0	Q14137	Ribosome biogenesis protein BOP1
BRD3	-0.0374756	0.174796	1		-0.206139	0.0131955	1		0.841293	3.08787	0.00696	YES	0.707156	2.67819	0.0100632	YES	0.866531	3.62827	0.00210101	YES	-1.35828	-1.11983	-1.2499	-1.35915	-1.2297	-1.25159	-1.41353	-1.52667	-1.40624	-0.227722	-0.474227	-0.502188	-0.374023	-0.517944	-0.714578	-0.435626	-0.406816	-0.285979	24.7023	1	1	5.8446	0.0069018	Q15059	Bromodomain-containing protein 3
BSG	0.813437	2.86668	0.00428986	YES	0.927612	3.1245	0.0012459	YES	-0.394257	0.00686375	1		-0.160023	0.05425	1		-0.311803	0.0119568	1		2.94494	3.31781	3.22735	4.07324	3.90291	3.95426	4.04555	4.17472	4.05267	2.68484	2.84256	2.77992	3.00602	3.04093	2.96309	2.79624	2.87848	2.87998	29.2201	13	6	45.697	0	P35613;A0A087WUV8;A0A087X2B5;I3L192	Basigin
BST2	1.57942	2.24138	0	YES	1.56588	2.22991	0	YES	-0.0474405	0.263154	1		0.155233	0.46305	0.819116		0.161462	0.472622	0.879774		0.04459	1.13143	1.07402	2.3875	2.37618	2.22463	2.28069	2.41507	2.25192	0.374993	0.86869	0.864039	1.04424	0.857613	0.813887	0.887097	0.849086	0.998248	29.5665	5	3	21.157	0	Q10589	Bone marrow stromal antigen 2
BTF3	-0.469856	0.0243735	1		-0.408667	0.0257155	1		0.0269267	0.344908	0.935141		0.105251	0.459244	0.886724		0.0862672	0.442337	0.98847		-3.89065	-4.39271	-4.54051	-4.55081	-4.95428	-4.72834	-4.78738	-4.62636	-4.63613	-4.10372	-4.32008	-4.31928	-4.2787	-3.86658	-4.36283	-4.39359	-4.00957	-4.16191	23.2117	2	1	8.2174	0	P20290;A0A7I2V5Y3	Transcription factor BTF3
BZW1	-0.274317	0.00191958	1		-0.214338	0.00547578	1		1.03603	3.64217	0.00393103	YES	0.872419	4.17977	0.000981132	YES	1.19411	4.51717	0	YES	2.70228	2.78049	2.60106	2.46573	2.41393	2.38121	2.52963	2.41849	2.49269	3.89351	3.6189	3.67951	3.61432	3.57682	3.50994	3.92246	3.94125	3.80246	29.8822	29	11	124.37	0	Q7L1Q6;C9IZ80	Basic leucine zipper and W2 domain-containing protein 1
BZW2	-0.216846	0.00472924	1		-0.158396	0.0125504	1		0.962447	3.83309	0.00507463	YES	0.751741	3.34583	0.0031	YES	0.995276	4.38248	0.000895522	YES	0.905776	0.703524	0.803344	0.567609	0.60319	0.591305	0.669309	0.642762	0.625385	1.87111	1.67574	1.75313	1.66093	1.55983	1.4471	1.80675	1.82616	1.76556	27.4892	13	7	48.93	0	Q9Y6E2;E7ETZ4;Q75MG1;B5MCH7;E9PFD4;E7EMS9;B5MCE7	Basic leucine zipper and W2 domain-containing protein 2
C11orf98	-0.404129	0.0159067	1		-0.452936	0.00443197	1		0.0602322	0.385532	0.889684		-0.325343	0.0151186	1		-0.381174	0.00774877	1		3.17782	2.7688	2.89861	2.75703	2.36514	2.51068	2.51866	2.49654	2.47123	3.30556	2.57475	3.14563	2.55512	2.5892	2.72489	2.60298	2.55044	2.54829	30.619	12	6	40.428	0	E9PRG8;E9PLD3;A0A494BXY3	Uncharacterized protein C11orf98
C12orf10	-0.296018	0.0257192	1		-0.313284	0.00942464	1		-0.0386982	0.199604	1		-0.0315574	0.229409	1		-0.079744	0.129101	1		-2.86338	-3.13168	-3.12326	-3.4746	-3.43137	-3.10041	-3.31613	-3.27055	-3.47149	-3.10663	-3.16762	-2.96017	-3.16111	-2.87871	-3.17317	-3.02926	-3.07458	-3.25371	22.1371	2	1	6.4431	0.00087873	Q9HB07;F8VR84;F8VQQ3	UPF0160 protein MYG1, mitochondrial
C1QBP	-0.440341	0.0372253	1		-0.661813	0.0135817	1		0.344228	0.908614	0.3336		0.656504	1.46047	0.0331701	YES	0.373441	0.963504	0.228717		0.896043	0.13407	0.13885	-0.00639534	-0.158846	0.0131817	-0.29553	-0.332984	-0.187963	0.714313	0.774505	0.71283	1.03055	1.19601	0.911915	0.79926	0.794059	0.695968	26.4938	6	3	23.321	0	Q07021;I3L3Q7;I3L3B0	Complement component 1 Q subcomponent-binding protein, mitochondrial
C2orf78	-0.573509	0.0145384	1		-0.764939	0.00824974	1		0.057271	0.394551	0.888436		-0.42588	0.054523	1		-0.561871	0.021414	1		0.999338	0.246557	0.573075	0.0653906	-0.09727	0.130322	-0.160859	-0.369349	0.0543604	0.637945	0.657294	0.695544	0.185169	-0.193106	0.549267	0.324664	-0.117013	-0.0742941	26.0271	1	1	5.7232	0.0080882	A6NCI8	Uncharacterized protein C2orf78
CACNA2D1	3.91076	1.52519	0	YES	3.49727	1.3962	0.000680851	YES	0.660977	0.460118	0.544022		1.26247	0.648288	0.118122		1.17845	0.622618	0.133721		-5.36831	-0.468815	-1.41308	1.47921	1.49035	1.51251	1.02671	1.17337	1.04153	-2.59295	-1.27686	-1.39747	-0.940811	-1.0918	-1.43018	-1.06781	-1.33725	-1.3098	27.2421	8	4	27.611	0	P54289;H0Y715	Voltage-dependent calcium channel subunit alpha-2/delta-1;Voltage-dependent calcium channel subunit alpha-2-1;Voltage-dependent calcium channel subunit delta-1
CALD1	-0.798001	0.0360671	1		-0.885651	0.0291619	1		0.00910091	0.307309	0.966627		-0.378881	0.112395	1		-0.223358	0.171957	1		0.570681	-0.801814	-0.803519	-1.09885	-1.26961	-1.06019	-1.26516	-1.06958	-1.35686	-0.0849199	-0.509916	-0.412514	-0.753647	-0.64312	-0.774528	-0.480392	-0.539227	-0.685106	24.01	1	1	8.0046	0	Q05682;A0A6Q8PGI1;C9J813;E9PGZ1;E7EX44	Caldesmon
CALR	2.00437	2.36726	0	YES	1.62454	2.06413	0.000727273	YES	1.6808	2.1054	0.00104	YES	1.42864	1.86548	0.000962963	YES	1.92746	2.31811	0	YES	1.78892	3.04853	3.00869	4.52283	4.63321	4.7032	4.18817	4.29173	4.23986	4.36795	4.19363	4.32697	4.03593	4.17749	3.91864	4.50097	4.56149	4.56605	30.8762	18	8	91.594	0	P27797;K7EJB9	Calreticulin
CALU	0.659592	1.80275	0.0159318	YES	0.633192	1.74239	0.0152747	YES	0.513647	1.50911	0.0843894		0.240276	0.880853	0.484056		0.468995	1.43484	0.0805424		0.697394	1.30435	1.17243	1.86448	1.56807	1.72041	1.66303	1.55505	1.85567	1.41986	1.62383	1.67143	1.30004	1.2772	1.31776	1.65093	1.45467	1.47556	26.5144	2	1	6.4103	0.00087336	O43852	Calumenin
CAND1	-0.164154	0.00552845	1		-0.191724	0.000744709	1		0.513974	2.82623	0.0474845	YES	0.434474	3.21134	0.0471676	YES	0.453942	3.57262	0.030593	YES	2.03956	1.99206	2.081	1.94221	1.80532	1.87263	1.81513	1.87438	1.84794	2.70103	2.49509	2.45842	2.49257	2.54056	2.38291	2.48194	2.55933	2.43318	28.0051	13	9	61.45	0	Q86VP6;A0A0C4DGH5	Cullin-associated NEDD8-dissociated protein 1
CANX	0.173367	1.42561	0.700015		0.111827	1.17936	0.931465		0.165675	0.914705	0.641402		-0.061601	0.128208	1		0.249827	2.11025	0.303098		2.58787	2.62733	2.76663	2.73786	2.88648	2.8776	2.73918	2.81899	2.75914	3.03928	2.75469	2.68489	2.57787	2.72269	2.49647	2.87596	2.88618	2.96917	29.1118	15	6	63.891	0	P27824;D6RAU8;D6RB85;D6RDP7;H0Y9Q7;D6RGY2	Calnexin
CAPN2	-0.153796	0.00976719	1		-0.433776	6.8701e-06	1		-0.477956	0.000366846	1		-0.246429	0.000489863	1		-0.275807	0.0205215	1		-1.47456	-1.46796	-1.43116	-1.70136	-1.52318	-1.61053	-1.89816	-1.9154	-1.86145	-1.81321	-1.97851	-2.01583	-1.63911	-1.73078	-1.74308	-1.92727	-1.50142	-1.77241	24.4872	3	2	18.198	0	P17655	Calpain-2 catalytic subunit
CAPNS1	-0.842915	0.0162038	1		-0.923443	0.0121653	1		-0.365089	0.0839917	1		-0.492105	0.0531534	1		-0.755151	0.0223793	1		-0.387128	-1.2529	-1.51937	-1.75581	-1.99143	-1.94091	-1.91174	-2.06084	-1.95715	-1.40257	-1.52572	-1.32637	-1.49455	-1.67673	-1.46443	-1.6659	-1.98997	-1.76898	22.1534	2	1	7.1057	0	P04632;K7ES78;K7EMQ1;K7EM73;K7EKD8;K7ELJ7;A0A0C4DGQ5	Calpain small subunit 1
CAPRIN1	0.392453	1.32278	0.19493		0.547445	1.74079	0.0286359	YES	1.81254	3.52098	0	YES	1.53929	3.30737	0	YES	1.85757	3.58728	0	YES	1.51847	1.87931	2.1242	2.15842	2.29296	2.24796	2.42245	2.36812	2.37374	3.653	3.55671	3.74991	3.3546	3.4353	3.34996	3.78579	3.6786	3.6303	29.9067	15	8	147.65	0	Q14444;E9PLA9;G3V153	Caprin-1
CAPZB	-0.100456	0.0162319	1		-0.1838	0.00231667	1		-0.236048	0.00878703	1		-0.143663	0.0145981	1		-0.294899	0.000645961	1		0.88068	0.757086	0.834024	0.707383	0.76488	0.69816	0.669547	0.645705	0.605139	0.719253	0.564278	0.480117	0.731441	0.717722	0.591637	0.564406	0.549233	0.473453	26.6091	5	3	31.227	0	P47756;B1AK87;B1AK85;B1AK88	F-actin-capping protein subunit beta
CARD10	-0.0219622	0.264993	1		-0.268272	0.05462	1		0.250011	0.865707	0.481182		-0.249386	0.0564902	1		-0.228949	0.063769	1		2.75232	3.31453	3.2191	3.20434	3.0768	2.93892	2.97923	2.69123	2.81068	3.16856	3.38841	3.47901	2.73401	2.88745	2.91633	2.95089	2.86556	2.78265	29.9369	2	1	5.8177	0.0083397	Q9BWT7	Caspase recruitment domain-containing protein 10
CASC4	1.03867	2.27927	0.00290625	YES	1.47304	2.82211	0	YES	0.468826	1.28726	0.125171		0.345162	1.00313	0.260031		0.630961	1.5399	0.0266396	YES	-0.281219	0.40385	0.358933	1.30196	1.19673	1.09889	1.63636	1.73559	1.52873	0.608933	0.596791	0.682318	0.572115	0.446495	0.498441	0.708591	0.972924	0.692933	27.4637	4	3	23.012	0	Q6P4E1;H0YM51;A0A3B3IRW9	Protein CASC4
CAST	0.329284	1.85943	0.227562		0.0276747	0.382375	1		-0.128731	0.15296	1		-0.0971867	0.112654	1		-0.0360352	0.239898	1		-1.71393	-1.42076	-1.59338	-1.23673	-1.33294	-1.17055	-1.64869	-1.61682	-1.37954	-1.52389	-1.47561	-2.11477	-1.51505	-1.71481	-1.78978	-1.30558	-1.81143	-1.71916	23.7225	4	3	25.732	0	P20810;E7ES10;A0A0C4DGB5;A0A6Q8PGN6;B7Z574;E7EVY3;A0A6Q8PG72;E9PCH5;A0A6Q8PGG5;E9PDE4;A0A6Q8PFE5;A0A6Q8PFF6;H0Y9H6;H0Y7F0;E7EQA0;H0YD33;E7EQ12;A0A6Q8PH20;A0A6Q8PFL0;A0A6Q8PFR3	Calpastatin
CAT	0.214189	1.13233	0.594281		-0.140996	0.0590827	1		-0.309834	0.0496383	1		-0.0915896	0.132872	1		-0.242112	0.0836333	1		-1.1442	-1.46723	-1.20528	-1.01404	-1.18922	-0.970883	-1.33882	-1.43908	-1.4618	-1.21195	-1.72918	-1.80508	-1.33195	-1.52936	-1.23016	-1.27983	-1.92632	-1.33689	24.351	1	1	7.1357	0	P04040	Catalase
CAV1;CAV3	-0.733885	0.00113402	1		-0.825257	7.04665e-05	1		-0.704659	0.000103311	1		-0.646539	0.000407417	1		-0.790229	0.000191922	1		0.178184	0.178121	0.369877	-0.306271	-0.705886	-0.463317	-0.647216	-0.559872	-0.542502	-0.430978	-0.504216	-0.4526	-0.332615	-0.526586	-0.354237	-0.43224	-0.569288	-0.642979	26.7131	1	1	5.7568	0.0081421	Q03135;C9JKI3;E9PCT5;P56539	Caveolin-1;Caveolin;Caveolin-3
CBX3	-0.470266	0.0126481	1		-0.38493	0.0212082	1		0.304141	0.993149	0.366718		0.141812	0.642204	0.771682		0.169714	0.725698	0.735638		1.64484	1.10529	1.18263	0.948099	0.752252	0.821609	0.83673	0.916732	1.02451	1.82988	1.48758	1.52772	1.3926	1.51214	1.45345	1.52949	1.47609	1.43631	26.1673	4	2	13.302	0	Q13185	Chromobox protein homolog 3
CCAR2	-0.559907	0.119643	1		-0.534076	0.126747	1		0.042374	0.319606	0.934475		-0.138481	0.241366	1		-0.0576038	0.274748	1		-4.13613	-4.65525	-6.41944	-5.21348	-5.89341	-5.78365	-5.65434	-5.16166	-5.99705	-4.67018	-4.76234	-5.65118	-5.00524	-5.3777	-5.24333	-5.17785	-5.11556	-5.09022	21.7934	3	1	13.021	0	Q8N163;E5RHH8;E5RGU7;E5RFJ3	Cell cycle and apoptosis regulator protein 2
CCDC175	0.500466	1.05942	0.142469		1.49985	2.42542	0	YES	0.190683	0.500503	0.710746		-0.121722	0.194147	1		0.248785	0.612319	0.628627		-2.67933	-2.59209	-1.74135	-1.77262	-1.93695	-1.8018	-0.883858	-0.800301	-0.829057	-2.56998	-1.99525	-1.87549	-2.55831	-2.57285	-2.24678	-1.82823	-2.22501	-2.21318	24.8249	2	1	5.9956	0.0039746	P0C221;A0A0A0MTQ8	Coiled-coil domain-containing protein 175
CCDC6	-0.571483	0.000457156	1		-0.463099	0.000580451	1		0.219817	1.58125	0.452861		-0.0656945	0.0900087	1		-0.172159	0.0239706	1		-2.84729	-2.92814	-2.76966	-3.53415	-3.42172	-3.30366	-3.39197	-3.32998	-3.21243	-2.52918	-2.75417	-2.60227	-2.85415	-2.88072	-3.00729	-3.04418	-3.12735	-2.89003	22.6974	1	1	6.3185	0.00085616	Q16204	Coiled-coil domain-containing protein 6
CCPG1	1.06807	2.07165	0.00354545	YES	0.66426	1.4932	0.0176774	YES	0.729094	1.60817	0.036427	YES	0.597745	1.29182	0.0498785	YES	0.552255	1.25363	0.0617758		-2.67008	-1.81107	-1.99355	-0.97632	-1.22397	-1.0702	-1.48307	-1.46945	-1.52939	-1.42707	-1.43503	-1.42532	-1.45525	-1.44893	-1.77728	-1.47014	-1.7209	-1.62688	22.9967	3	2	20.778	0	Q9ULG6	Cell cycle progression protein 1
CCT2	-0.450411	0.00434472	1		-0.543622	0.00232737	1		-0.0598392	0.201213	1		-0.122849	0.0970074	1		-0.209556	0.0368391	1		2.7548	2.38002	2.41518	2.05047	2.05994	2.08835	1.96198	2.00175	1.95539	2.69498	2.36266	2.31284	2.412	2.47491	2.29453	2.35623	2.3041	2.26099	28.3992	19	9	94.451	0	P78371;F5GWF6;F8VQ14	T-complex protein 1 subunit beta
CCT3	-0.0448173	0.175722	1		-0.109355	0.049841	1		-0.433184	0.000753566	1		-0.208446	0.00684053	1		-0.310756	0.00180434	1		3.18814	3.34081	3.31402	3.06899	3.33215	3.30738	3.27042	3.17474	3.06974	2.90762	2.89121	2.74459	3.08646	3.13988	2.9913	2.88558	2.99654	3.02858	29.5928	30	15	158.54	0	P49368;B4DUR8	T-complex protein 1 subunit gamma
CCT4	-0.16218	0.0205836	1		-0.225809	0.0096633	1		-0.264276	0.0104186	1		-0.125239	0.0559473	1		-0.333457	0.00217907	1		2.64299	2.46256	2.41561	2.29479	2.37091	2.36892	2.29998	2.33091	2.21285	2.36764	2.17131	2.18938	2.39842	2.47524	2.27178	2.18953	2.19946	2.1318	28.0381	19	10	77.158	0	P50991	T-complex protein 1 subunit delta
CCT5	-0.19599	0.000817682	1		-0.264013	0.000548716	1		-0.19007	0.0236161	1		0.000206629	0.302322	1		0.15755	2.27081	0.635474		2.00664	2.10394	2.08175	1.89497	1.85239	1.857	1.85086	1.78308	1.76635	2.04551	1.80741	1.7692	2.10214	2.11242	1.97838	2.22698	2.25118	2.18682	27.6639	11	6	37.765	0	P48643;E7ENZ3;B7ZAR1;E9PCA1	T-complex protein 1 subunit epsilon
CCT6A	-0.16607	0.0198397	1		-0.330828	0.00422245	1		-0.153599	0.0870004	1		-0.0697091	0.11579	1		-0.331398	0.00223999	1		1.68609	1.47266	1.50723	1.3614	1.45691	1.34945	1.32954	1.21094	1.133	1.6618	1.33035	1.21302	1.48265	1.58507	1.38913	1.16718	1.26849	1.2361	27.7181	18	7	60.462	0	P40227	T-complex protein 1 subunit zeta
CCT7	-0.349531	0.0220042	1		-0.470591	0.00875227	1		-0.10205	0.138925	1		-0.127356	0.113957	1		-0.365343	0.0186417	1		0.463396	0.00550842	-0.00937653	-0.103255	-0.20957	-0.276239	-0.36265	-0.293587	-0.296007	0.0654097	0.0307598	0.057209	0.0538349	0.0384045	-0.01478	-0.140616	-0.268223	-0.227661	27.8827	22	8	126.84	0	Q99832	T-complex protein 1 subunit eta
CCT8	-0.15294	0.0181194	1		-0.218025	0.0133871	1		-0.473364	0.00421356	1		-0.21392	0.0100015	1		-0.401317	0.0021187	1		3.28695	3.06161	3.18882	3.04235	3.0304	3.00582	3.03404	2.99181	2.85748	2.89916	2.68681	2.53133	3.02791	2.965	2.90272	2.88722	2.69667	2.74956	29.103	17	11	72.372	0	P50990;H7C4C8	T-complex protein 1 subunit theta
CD109	0.327855	0.713416	0.498821		0.401114	0.819086	0.299917		-0.227432	0.137353	1		-0.0961078	0.221424	1		-0.397692	0.0775972	1		-2.58092	-3.45832	-3.67357	-3.00174	-2.8281	-2.89941	-2.78109	-2.76779	-2.96058	-3.58398	-3.33494	-3.47619	-3.53851	-3.31552	-3.1471	-3.75417	-3.38636	-3.76536	22.917	2	1	5.7175	0.0088041	Q6YHK3	CD109 antigen
CD151	0.2851	0.450405	0.882498		0.814248	0.898722	0.06128		-2.25801	0.0121459	1		-1.38103	0.0168629	1		-1.15747	0.0240233	1		-0.746921	0.719141	0.968032	-0.305726	1.26281	0.838465	1.71099	0.811034	0.860971	-3.20904	-1.57668	-1.04806	-0.919227	-1.51156	-0.772046	-1.1285	-0.848653	-0.555013	25.5404	2	1	6.728	0	P48509;E9PRJ3;K4DIA7;E9PMR4	CD151 antigen;Tetraspanin
CD44	1.09314	2.80838	0.00117431	YES	1.12443	3.03368	0.00064	YES	-0.036712	0.248388	1		-0.0409813	0.225734	1		-0.167877	0.0873304	1		0.984394	1.496	1.35639	2.52644	2.31621	2.27356	2.42731	2.4107	2.37206	0.951706	1.3423	1.43265	1.3328	1.20747	1.17357	1.07316	1.22921	1.03079	27.1707	5	3	18.417	0	P16070;H0YD13;H0Y2P0;H0YE40	CD44 antigen
CD46	1.01811	2.32281	0.00286154	YES	0.8952	2.1909	0.0019726	YES	0.166861	0.609078	0.690473		-0.0259012	0.263041	1		0.00365035	0.306275	1		0.145657	0.787052	0.737084	1.7171	1.49748	1.50954	1.39744	1.52348	1.43447	0.569079	0.766328	0.83497	0.51988	0.450812	0.621397	0.752493	0.4964	0.431851	27.6267	5	2	12.846	0	P15529	Membrane cofactor protein
CD55	2.39734	2.68625	0	YES	2.2561	2.59555	0	YES	-0.10035	0.241114	1		0.114784	0.414217	0.896339		0.12699	0.429698	0.956656		0.736264	1.89749	1.70847	3.46812	4.03945	4.02665	4.07146	3.55991	3.47913	0.646379	1.61087	1.78392	1.62107	1.41022	1.65527	1.48977	1.61074	1.62267	29.3446	14	7	47.343	0	P08174;H3BLV0;B1AP13;H7BY55	Complement decay-accelerating factor
CD59	0.837411	2.89313	0.00349254	YES	0.822237	3.35167	0.00193846	YES	-0.198959	0.0567055	1		-0.126207	0.105385	1		-0.00809511	0.281482	1		0.0696621	0.360526	0.301977	1.24523	1.05296	0.946203	1.11471	1.05991	1.02425	-0.177809	0.101139	0.211958	0.136951	-0.0878105	0.304404	0.0855446	0.41818	0.204156	27.8616	3	2	14.546	0	P13987;E9PNW4;A0A2U3TZL5	CD59 glycoprotein
CD97	1.30247	3.83305	0	YES	1.15289	3.44145	0	YES	0.0601714	0.47065	0.87163		-0.0554018	0.166606	1		-0.225861	0.027158	1		0.773564	1.11693	1.0504	2.34842	2.24187	2.258	2.21699	2.17511	2.00747	1.15252	1.09073	0.878156	0.975117	0.920275	0.879297	0.695223	0.846927	0.721162	27.6101	8	4	31.337	0	P48960	CD97 antigen;CD97 antigen subunit alpha;CD97 antigen subunit beta
CDC37	-0.236869	0.0588661	1		-0.233871	0.0652605	1		-0.0944246	0.171706	1		-0.0152775	0.274552	1		-0.210834	0.0839885	1		-0.0852137	-0.653276	-0.557239	-0.720628	-0.624983	-0.660725	-0.611323	-0.592333	-0.793686	-0.366262	-0.652309	-0.560431	-0.501442	-0.351458	-0.488662	-0.494656	-0.610354	-0.823219	26.8048	9	4	30.709	0	Q16543;K7EQA9;K7EIU0;K7EL68	Hsp90 co-chaperone Cdc37;Hsp90 co-chaperone Cdc37, N-terminally processed
CDC42	-1.06377	3.01956e-05	1		-1.13899	2.78571e-05	1		-1.18729	6.03003e-05	1		-0.82835	6.85128e-05	1		-1.01913	1.60903e-05	1		2.23608	2.37133	2.39209	1.16312	1.29155	1.35353	1.31484	1.1204	1.14729	1.00318	1.13364	1.30081	1.51377	1.41057	1.59011	1.24802	1.3219	1.37221	26.5313	8	3	21.361	0	P60953;A0A590UJK8	Cell division control protein 42 homolog
CDC42BPA	0.115778	0.565226	1		0.691628	1.28905	0.022836	YES	-0.191215	0.0480885	1		-0.239347	0.0290788	1		0.00952244	0.313687	1		-1.45087	-1.29091	-1.09385	-1.42499	-0.940803	-1.12251	0.035223	-0.868542	-0.927429	-1.61166	-1.44465	-1.35296	-1.5097	-1.64583	-1.39814	-1.71624	-1.10346	-0.987365	22.5443	1	1	6.026	0.0040193	Q5VT25;H0Y6R0;H0Y6V3;H0Y7V8;A0A0A0MRJ1;H0Y5V1;A0A0A0MRJ0	Serine/threonine-protein kinase MRCK alpha;Non-specific serine/threonine protein kinase
CDC5L	-0.611299	0.0357481	1		-0.666559	0.028274	1		-0.134858	0.193627	1		-0.150588	0.18111	1		-0.247844	0.129588	1		-0.859571	-1.75179	-1.97398	-1.96239	-2.26812	-2.18874	-2.07642	-2.24969	-2.25891	-1.5453	-1.6294	-1.81522	-1.65231	-1.72903	-1.65578	-1.64912	-1.77803	-1.90172	21.1375	2	1	7.2925	0	Q99459	Cell division cycle 5-like protein
CDCA7L	0.0962305	0.459077	1		0.249629	0.761069	0.579562		0.576708	1.30506	0.0790357		0.42017	1.16057	0.156249		0.757516	1.96203	0.00575163	YES	-4.543	-4.2207	-4.8917	-4.21436	-4.57642	-4.57592	-4.26609	-4.54622	-4.0942	-4.34967	-3.78692	-3.78868	-3.91828	-4.32883	-4.14777	-3.86255	-3.87551	-3.64478	23.2857	2	1	7.5186	0	Q96GN5	Cell division cycle-associated 7-like protein
CDH2	0.933139	3.94561	0.00116364	YES	0.840805	4.00866	0.00123577	YES	0.548047	3.96058	0.0312771	YES	0.368588	3.3329	0.0848756		0.419279	3.66651	0.0418373	YES	-2.52644	-2.60612	-2.50729	-1.4918	-1.62392	-1.72472	-1.75381	-1.77061	-1.59303	-1.97602	-1.96058	-2.05911	-2.17404	-2.12971	-2.23034	-2.09415	-2.17597	-2.1119	24.7201	4	2	17.226	0	P19022;C9JMH2;A0A6Q8PF58;C9J126;A0A6Q8PHJ8	Cadherin-2
CDK1;CDC2	0.103051	0.600619	1		0.281401	1.19351	0.364189		0.931825	2.45379	0.00745098	YES	0.645932	2.27653	0.0162832	YES	1.05267	3.16223	0.00144	YES	-0.567261	-0.830565	-1.01821	-0.60751	-0.727439	-0.771939	-0.636807	-0.530353	-0.404676	0.38206	-0.0174599	0.0148363	-0.194205	-0.0483112	-0.235727	0.294359	0.230418	0.217182	25.6099	4	3	26.736	0	P06493;A0A024QZP7	Cyclin-dependent kinase 1
CDK11B;CDK11A	-0.00111294	0.298796	1		0.411204	1.49629	0.127582		1.31725	4.25991	0	YES	0.913198	2.83275	0.00152941	YES	1.17488	3.81901	0	YES	-4.17809	-4.01494	-4.29568	-4.43205	-3.96067	-4.09932	-4.00559	-3.52362	-3.72589	-2.89862	-2.79423	-2.84411	-3.4258	-3.03272	-3.29059	-2.96404	-2.90076	-3.09927	22.5351	2	2	13.16	0	P21127;Q9UQ88;Q5QPR4;A0A0D9SEI3;Q5QPR3;A0A0D9SER5;A0A0D9SEN2	Cyclin-dependent kinase 11B;Cyclin-dependent kinase 11A
CDKN2A	-0.192767	0.0817001	1		-0.164864	0.115127	1		-0.000606537	0.300351	0.970736		-0.368492	0.0351983	1		-0.187292	0.108307	1		1.36178	1.76625	1.93793	1.40401	1.59345	1.49021	1.40608	1.41591	1.74938	1.35397	1.56818	2.142	1.26503	1.13843	1.55703	1.24128	1.71016	1.55266	30.739	17	6	43.721	0	Q8N726	Tumor suppressor ARF
CDO1	-0.106798	0.136762	1		-0.24855	0.0468147	1		-0.129165	0.139198	1		0.0585203	0.430783	0.946313		-0.189298	0.0734428	1		0.971998	0.571806	0.443969	0.583017	0.550887	0.533473	0.369134	0.494477	0.378511	0.760168	0.468598	0.371511	0.692795	0.811726	0.658813	0.472677	0.538653	0.408547	25.7883	1	1	5.728	0.0081001	Q16878	Cysteine dioxygenase type 1
CEP350	-0.391873	0.0943415	1		-0.0939315	0.227728	1		0.415934	0.673707	0.372319		-0.0720056	0.246868	1		-0.109765	0.216741	1		1.43758	0.450506	0.200494	0.588515	0.0656567	0.258788	0.575284	0.646657	0.584843	1.60787	0.655313	1.0732	0.560818	0.413835	0.897909	0.593231	0.572177	0.593875	26.4155	1	1	5.7427	0.0081241	Q5VT06;H0Y7F7	Centrosome-associated protein 350
CFH	0.827065	1.30615	0.0161356	YES	0.832295	1.29674	0.0117727	YES	-0.149089	0.201675	1		-0.154522	0.193316	1		-0.0981665	0.228599	1		-3.40243	-2.44606	-2.12716	-1.92319	-1.76651	-1.80475	-1.66846	-1.86118	-1.94912	-3.07979	-2.88059	-2.46253	-2.80361	-3.01261	-2.623	-2.99093	-2.6346	-2.64462	24.8134	3	2	12.948	0	P08603;A0A0D9SG88	Complement factor H
CFL1	-0.468833	0.0010225	1		-0.49655	0.00112567	1		-0.414368	0.00103156	1		-0.270837	0.00354413	1		-0.327615	0.00182038	1		3.14639	3.16515	3.35251	2.66051	2.76679	2.83025	2.84632	2.66328	2.6648	2.83552	2.74403	2.8414	2.95012	2.97946	2.92196	2.92408	2.8729	2.88422	29.0098	12	6	48.194	0	P23528;G3V1A4;E9PK25;E9PP50;E9PQB7;E9PLJ3	Cofilin-1
CHD1	-0.405236	0.0280338	1		-0.298814	0.0423669	1		0.243726	0.980523	0.464928		-0.199657	0.0395166	1		0.334483	2.241	0.139399		-3.59124	-3.45617	-3.43774	-4.21484	-3.96723	-3.51879	-3.64842	-4.1536	-3.57958	-3.47491	-3.32712	-2.95194	-3.55824	-3.91409	-3.61179	-3.27045	-3.07285	-3.13841	22.8995	2	1	6.971	0	O14646	Chromodomain-helicase-DNA-binding protein 1
CHD4	-0.0422134	0.145552	1		0.0445897	0.62282	1		0.677278	2.93279	0.0208794	YES	0.402607	2.87521	0.0668125		0.658305	3.64862	0.00345455	YES	0.878495	1.05338	1.03835	0.987272	0.986476	0.869835	1.04157	1.01494	1.04749	1.82904	1.59322	1.5798	1.42571	1.34775	1.40459	1.69591	1.64684	1.60239	26.3936	7	5	45.558	0	Q14839;A0A0C4DGG9;A0A2R8Y521;A0A2R8Y212;F5GWX5;A0A2R8YFD8;A0A2U3TZM0;A0A2R8YFK9;A0A2R8Y5J0;A0A2R8Y425;A0A2R8YDJ9;A0A2R8Y4X2;A0A2R8YD40;A0A2R8YDW2;A0A2R8YER1;A0A2R8Y8C1;A0A2R8Y445;A0A2R8Y5Z7;A0A2R8Y7I0	Chromodomain-helicase-DNA-binding protein 4
CHERP	-0.148621	0.104517	1		-0.179677	0.0724726	1		0.645989	2.13423	0.0347602	YES	0.380456	1.28582	0.168897		0.89502	2.68432	0.00190826	YES	-1.76682	-1.61106	-1.25969	-1.83341	-1.56759	-1.68244	-1.68174	-1.703	-1.79187	-0.980435	-0.899721	-0.819453	-0.982848	-1.3336	-1.17976	-0.659029	-0.606994	-0.686492	25.1322	2	2	11.8	0	Q8IWX8;J3QK89	Calcium homeostasis endoplasmic reticulum protein
CHMP5	-0.109859	0.166153	1		-0.219099	0.0759654	1		0.201375	0.752019	0.602444		0.0154905	0.324754	1		0.0405614	0.370482	1		-1.94811	-2.55023	-2.38399	-2.34824	-2.62995	-2.23373	-2.56125	-2.37093	-2.60746	-1.957	-2.1798	-2.14141	-2.49043	-2.06029	-2.28515	-2.36807	-2.06019	-2.33239	22.8382	2	1	6.1205	0.0024631	Q9NZZ3	Charged multivesicular body protein 5
CHTOP	0.183628	0.708507	0.803484		-0.0429354	0.231686	1		0.265311	0.959793	0.440096		-0.0729488	0.200004	1		-0.0254364	0.256323	1		0.750136	1.34297	1.11524	1.4072	1.2256	1.12644	0.899796	1.09001	1.08974	1.38313	1.21796	1.4032	1.01317	0.802206	1.17413	1.09715	1.03995	0.994937	26.9054	4	2	13.309	0	Q9Y3Y2;A0A087X1B7;X6R700	Chromatin target of PRMT1 protein
CIAO1	-0.0859299	0.150864	1		-0.0447591	0.212218	1		0.581528	1.95428	0.0479388	YES	0.328383	1.33656	0.224016		0.560698	2.04186	0.0211487	YES	-0.53586	-0.97446	-0.958877	-0.938294	-0.927076	-0.861615	-0.840161	-0.907065	-0.856247	-0.114175	-0.360275	-0.250163	-0.473847	-0.439601	-0.570598	-0.301416	-0.259033	-0.226653	25.4143	5	4	40.586	0	O76071	Probable cytosolic iron-sulfur protein assembly protein CIAO1
CIAPIN1	-0.39023	0.000125649	1		-0.469615	0.0034202	1		0.113859	1.2068	0.733333		-0.0519079	0.0357188	1		0.0138292	0.447916	1		-0.564855	-0.541914	-0.467575	-0.967257	-0.886837	-0.890939	-1.11864	-1.09507	-0.769472	-0.309399	-0.459169	-0.4642	-0.584977	-0.579638	-0.565452	-0.484839	-0.499906	-0.548111	24.149	1	1	7.2638	0	Q6FI81;H3BUG4;H3BV90;H3BT65	Anamorsin
CKAP4	-0.616633	3.65025e-05	1		-0.5525	0.000106629	1		-0.681822	0.000685937	1		-0.426973	0.00102436	1		-0.878846	7.84897e-06	1		2.00727	2.00098	2.129	1.44109	1.39431	1.45195	1.44172	1.4824	1.55564	1.5606	1.24557	1.28562	1.65008	1.70777	1.49849	1.16823	1.14334	1.18915	27.5446	11	7	59.691	0	Q07065	Cytoskeleton-associated protein 4
CKB	-0.291759	0.0780304	1		-0.51542	0.0272457	1		0.056407	0.375586	0.894044		-0.297933	0.0754082	1		-0.256174	0.0928419	1		0.904817	0.134814	0.132875	0.127645	0.175387	-0.00580311	-0.236106	-0.0592852	-0.0783615	0.519534	0.312428	0.509765	0.182646	0.00828743	0.0877752	0.23812	0.0496483	0.116215	25.1284	5	3	20.352	0	P12277;H0YJG0	Creatine kinase B-type
CLCC1	-0.502774	0.0315349	1		-0.161675	0.108637	1		-0.786917	0.0156941	1		-0.702838	0.00326027	1		-0.687277	0.0197118	1		-1.0977	-0.713105	-0.53957	-1.67512	-0.91946	-1.26412	-0.786377	-1.1125	-0.936519	-2.04494	-1.57965	-1.08654	-1.44546	-1.58214	-1.43128	-1.83814	-1.60311	-0.97095	22.3719	2	1	5.7581	0.0081481	Q96S66;A0A6Q8PFF7;A0A6Q8PG14;A0A6Q8PG75;A0A6Q8PGA4;A0A6Q8PG30;A0A6Q8PHQ1;A0A6Q8PEZ7	Chloride channel CLIC-like protein 1
CLCN3;CLCN5	1.19291	7.19028	0	YES	1.12584	5.78202	0	YES	0.102481	1.12	0.771649		0.220877	2.28081	0.376855		0.13614	2.04615	0.732703		-0.675448	-0.687897	-0.686347	0.517248	0.482717	0.529082	0.39519	0.499429	0.433214	-0.58206	-0.479958	-0.680231	-0.375739	-0.467974	-0.543347	-0.526385	-0.499619	-0.615269	25.8993	3	2	14.406	0	P51790;A0A087WU31;A0A0A0MTB7;P51795;A0A2R8YGW0;E9PE15	H(+)/Cl(-) exchange transporter 3;Chloride channel protein;H(+)/Cl(-) exchange transporter 5
CLIC1	-0.49731	0.0105399	1		-0.597342	0.00607973	1		-0.449526	0.0201349	1		-0.28937	0.0469423	1		-0.558998	0.00768258	1		2.11287	1.56948	1.60882	1.31257	1.23589	1.25077	1.21622	1.13389	1.14903	1.51807	1.21552	1.209	1.49756	1.59526	1.33023	1.18366	1.27294	1.15758	27.2109	11	5	34.01	0	O00299	Chloride intracellular channel protein 1
CLINT1	-0.168978	0.155654	1		-0.120892	0.186967	1		0.324939	0.788725	0.405536		0.0807311	0.402145	0.936495		0.433611	0.987711	0.169752		-2.63967	-3.52277	-2.73173	-3.01333	-3.34237	-3.04541	-3.16675	-3.16478	-2.92533	-2.49643	-2.67543	-2.7475	-2.78034	-2.99068	-2.88097	-2.49436	-2.65406	-2.44493	24.1501	3	2	15.762	0	Q14677;H0YD52	Clathrin interactor 1
CLIP1	0.762772	2.33684	0.00621053	YES	0.364978	2.16741	0.128164		1.50744	4.13148	0	YES	1.2913	2.90431	0	YES	1.43838	4.10648	0	YES	-3.12508	-3.19933	-2.98326	-2.13982	-2.63078	-2.24876	-2.74217	-2.83772	-2.63284	-1.4465	-1.5934	-1.74545	-1.79566	-1.50741	-2.1307	-1.61502	-1.55316	-1.82434	23.2026	1	1	6.9641	0	P30622;F5H1T5;F5H6A0;J3KP58	CAP-Gly domain-containing linker protein 1
CLN5	1.54627	4.14133	0	YES	1.33435	4.03475	0	YES	0.239611	1.27513	0.4411		-0.0482146	0.171814	1		-0.293675	0.00895635	1		0.638068	0.945894	0.749639	2.44358	2.23629	2.29254	2.07199	2.20079	2.06387	0.890051	1.02301	1.13937	0.686403	0.814831	0.687723	0.526987	0.52209	0.403499	27.7451	11	4	27.632	0	O75503;A0A1B0GWI2;A0A087WZY0;A0A1B0GTR6;A0A1B0GWJ7;A0A1C7CYZ2;A0A1B0GTV7;A0A1B0GUE8;A0A1B0GV94;A0A1B0GVL0	Ceroid-lipofuscinosis neuronal protein 5
CLNS1A	-0.733059	0.0011946	1		-0.571257	0.00256176	1		0.100211	0.542422	0.809854		-0.0457099	0.208048	1		0.139318	0.783364	0.80443		0.632259	0.241815	0.553857	-0.241101	-0.371626	-0.158518	-0.0550556	-0.198304	-0.0324802	0.562382	0.38912	0.777062	0.325825	0.390887	0.574089	0.668354	0.538613	0.638917	26.0379	1	1	7.7829	0	P54105;E9PQ83;E9PMI6;E9PJF4;J3KN38	Methylosome subunit pICln
CLPTM1	-0.872569	0.00027628	1		-0.881471	0.000287337	1		-1.25405	0.000286967	1		-0.946114	0.000102834	1		-1.18593	0.000882814	1		-1.70568	-1.654	-1.41758	-2.5876	-2.39494	-2.41242	-2.36889	-2.59379	-2.45898	-3.01397	-2.933	-2.59243	-2.51818	-2.57473	-2.52267	-3.0911	-2.46977	-2.77415	23.8112	4	2	13.099	0	O96005;K7EQQ1	Cleft lip and palate transmembrane protein 1
CLTC	-0.301691	0.00054308	1		-0.384739	0.000350865	1		-0.228269	0.0177004	1		0.0590121	0.579759	0.935168		-0.250549	0.000765006	1		3.67254	3.54604	3.59171	3.34979	3.28966	3.26577	3.27787	3.22034	3.15787	3.54625	3.3409	3.23833	3.70347	3.7699	3.51395	3.38101	3.35501	3.32262	29.5089	24	14	108.31	0	Q00610;A0A087WVQ6	Clathrin heavy chain 1;Clathrin heavy chain
CLU	2.32695	2.59172	0	YES	2.2475	2.53054	0	YES	0.0784963	0.359961	0.890411		0.466855	0.792575	0.215598		0.186958	0.472129	0.841442		2.86214	4.24689	3.86256	6.11946	5.94032	5.89266	5.7955	6.05908	5.85951	3.33342	4.01224	3.86142	4.16497	4.1453	4.06188	3.82931	3.88294	3.82021	32.8011	48	14	323.31	0	P10909;E7ERK6;H0YLK8	Clusterin;Clusterin beta chain;Clusterin alpha chain
CNBP	-0.0237919	0.249359	1		0.141982	0.9091	0.844238		0.284723	1.28624	0.343646		0.361455	1.82943	0.143403		0.358208	1.8736	0.130464		1.54097	1.72388	1.90094	1.5216	1.72844	1.84437	1.88477	1.84078	1.86618	2.1803	1.92684	1.91281	2.14876	2.03863	2.06275	2.06036	2.10422	2.07583	28.1387	7	4	40.022	0	P62633	Cellular nucleic acid-binding protein
CNDP2	-0.361396	0.0406452	1		-0.155232	0.11346	1		-0.134605	0.135828	1		0.147709	0.636989	0.765318		-0.260837	0.074584	1		-2.98243	-3.47591	-3.5518	-3.81326	-3.84587	-3.43519	-3.61103	-3.38651	-3.47829	-3.40993	-3.35648	-3.64754	-3.13928	-3.25086	-3.17687	-3.87955	-3.46759	-3.44551	22.5548	2	1	6.3811	0.00086655	Q96KP4;J3KSS4;J3QRP4;J3QQN6;J3QR27;J3QLU1;J3QKQ0;J3QRD0;J3QRA8;J3QL02;J3KSV5;A0A087WYZ1;J3QKT2	Cytosolic non-specific dipeptidase
CNN3	-0.147521	0.109453	1		-0.193656	0.0883569	1		0.647099	1.89818	0.0399563	YES	0.382182	1.29987	0.168279		1.2118	2.94852	0.000952381	YES	-2.487	-1.94952	-2.00348	-2.36198	-2.27845	-2.24214	-2.23452	-2.50965	-2.2768	-1.4688	-1.63843	-1.39147	-1.6686	-1.85867	-1.76618	-0.873955	-0.936661	-0.993983	23.2641	1	1	5.9336	0.0054688	Q15417;E9PDU6	Calponin-3;Calponin
COBL	1.21377	1.87645	0.00288372	YES	1.09665	1.87062	0.00178723	YES	0.382137	0.624175	0.441713		0.755269	1.41181	0.0259394	YES	0.718795	1.20668	0.0318408	YES	-4.67539	-3.61272	-4.3606	-2.85278	-2.82966	-3.32496	-3.04335	-3.24332	-3.0721	-3.52416	-3.40863	-4.56951	-3.46904	-3.36358	-3.55028	-3.82189	-3.52125	-3.14919	24.1627	3	2	12.318	0	O75128;H7C1N2;A0A0J9YWK3;A0A3B3IU00;J3KR05	Protein cordon-bleu
COL12A1	2.15158	2.51517	0	YES	1.72412	2.2472	0	YES	0.561046	0.920052	0.14551		0.61627	1.03869	0.0769091		0.606381	1.02462	0.0755043		-0.868366	0.40799	0.0738478	2.26129	1.78279	2.02413	1.70182	1.61573	1.46828	0.155481	0.523849	0.617279	0.510778	0.51754	0.433965	0.429906	0.538632	0.464076	26.1039	4	3	17.967	0	Q99715;D6RGG3	Collagen alpha-1(XII) chain
COL3A1	3.60167	1.55041	0	YES	3.24491	1.42747	0.000688172	YES	1.2685	0.692487	0.10825		1.31848	0.715207	0.0699897		1.34901	0.725903	0.0591818		-4.25855	-0.0574312	-0.357759	2.039	2.09142	2.00083	1.77849	1.7246	1.5579	-0.670155	-0.177423	-0.020669	-0.230612	-0.157423	-0.330275	-0.305462	-0.27088	-0.0503702	27.5728	10	5	41.062	0	P02461	Collagen alpha-1(III) chain
COL4A1	1.93096	3.20531	0	YES	1.57273	3.0486	0	YES	-0.207358	0.127106	1		-0.000233014	0.300739	1		-0.139047	0.150149	1		-3.78908	-3.12539	-3.73264	-1.46563	-1.82278	-1.56583	-1.96807	-2.00132	-1.95954	-3.3878	-4.02274	-3.85865	-3.26359	-3.77556	-3.60867	-3.76941	-3.80277	-3.49208	22.9227	1	1	7.977	0	P02462;A0A3B3ISV3	Collagen alpha-1(IV) chain;Arresten
COL4A2	0.215432	2.7093	0.47929		0.0797119	1.06015	1		-0.228609	0.00471321	1		-0.205714	0.0166468	1		-0.303303	0.00838131	1		-0.358062	-0.326139	-0.333486	-0.187953	-0.0690517	-0.114388	-0.174475	-0.337976	-0.266101	-0.679363	-0.466262	-0.557888	-0.428255	-0.711656	-0.494918	-0.720698	-0.761276	-0.445622	24.8876	2	1	8.1969	0	P08572;A0A3B3IS47	Collagen alpha-2(IV) chain;Canstatin
COL5A1	2.43508	2.70271	0	YES	2.00385	2.44252	0	YES	0.0569229	0.346645	0.908998		0.425191	0.772793	0.260203		0.296496	0.604583	0.558245		0.18226	1.41956	1.26596	3.59803	3.17383	3.40115	3.07295	2.98983	2.81655	0.66652	1.22067	1.15135	1.44041	1.36133	1.34161	1.40334	1.22114	1.13278	28.5164	16	8	54.36	0	P20908	Collagen alpha-1(V) chain
COPA	-0.483953	0.00136498	1		-0.600391	0.000614816	1		-0.395598	0.0107366	1		-0.378135	2.56713e-05	1		-0.557714	3.42522e-05	1		-0.131261	-0.164888	-0.155528	-0.720568	-0.731444	-0.451523	-0.581569	-0.776602	-0.894681	-0.366537	-0.447798	-0.824138	-0.546505	-0.482459	-0.557117	-0.731625	-0.63212	-0.761074	25.9045	3	3	19.374	0	P53621;A0A3B3ISC6;A0A3B3IT15;A0A3B3IS84;A0A3B3ITV3;A0A3B3IU89	Coatomer subunit alpha;Xenin;Proxenin
COPB1	-0.502959	0.00825604	1		-0.366386	0.0203436	1		-0.261666	0.0508875	1		-0.270869	0.0421637	1		-0.343327	0.0255959	1		1.6246	1.09331	1.18407	0.805914	0.809119	0.778067	0.978101	0.925756	0.898964	1.18735	0.938869	0.990757	1.0631	0.946178	1.08009	0.886993	0.93925	1.04575	26.3644	6	3	21.764	0	P53618;E9PP73	Coatomer subunit beta
COPB2	0.238734	0.943436	0.577992		0.222542	1.03375	0.560397		0.842129	2.39545	0.0132759	YES	0.569934	1.87925	0.0327248	YES	0.640291	2.20361	0.0101029	YES	-0.117	0.271312	0.301977	0.199701	0.536357	0.436433	0.305755	0.409549	0.408613	0.827811	1.1928	0.962069	0.80611	0.529213	0.830767	0.858107	0.850791	0.668265	26.8341	6	4	25.598	0	P35606;H0Y938;H0YAC7;A0A7I2V258;D6R997;A0A7I2V3G0;A0A7I2YQF9	Coatomer subunit beta
COPG1	-0.0841141	0.00262509	1		-0.139964	0.000363418	1		0.453022	2.41387	0.0752182		0.102296	1.80815	0.799923		0.258449	3.32649	0.231231		0.774115	0.758997	0.805641	0.716161	0.670005	0.700245	0.649705	0.654485	0.614672	1.40602	1.18966	1.10214	0.924591	0.828569	0.892481	1.05394	1.07327	0.98689	26.4772	10	7	93.103	0	Q9Y678	Coatomer subunit gamma-1
COPS3	-0.539557	0.0911132	1		-0.429237	0.120436	1		-0.422221	0.125172	1		-0.683511	0.0693152	1		-0.228414	0.196197	1		-2.53435	-4.37695	-3.16587	-4.0304	-3.78302	-3.88242	-3.51524	-3.93364	-3.916	-3.41991	-3.89877	-4.02515	-3.77378	-4.36729	-3.98663	-3.10464	-4.08168	-3.57609	22.2033	2	1	6.2105	0.0016779	Q9UNS2;J3QL22;J3QS85;J3KTQ1;J3QKR0;C9JLV5	COP9 signalosome complex subunit 3
COX4I1	-0.777573	0.0150441	1		-0.507482	0.0677998	1		-0.926961	0.0211836	1		-0.920608	0.00275946	1		-0.600011	0.0304692	1		0.935013	1.10452	1.64135	0.129288	0.323571	0.8953	1.35167	0.116368	0.690392	-0.0284815	1.03671	-0.10823	0.346416	0.264558	0.308079	0.1972	1.03104	0.652606	26.0642	3	2	14.348	0	P13073;Q86WV2;H3BPG0;H3BN72;H3BNV9	Cytochrome c oxidase subunit 4 isoform 1, mitochondrial
CPD	0.933501	4.152	0.00118519	YES	0.750431	4.10718	0.00185294	YES	0.0372423	0.552335	0.903976		-0.0499916	0.158182	1		-0.130672	0.016479	1		1.87234	1.87585	1.98833	2.95154	2.8037	2.78178	2.70587	2.69587	2.58607	1.87764	1.93902	2.03159	1.93416	1.69815	1.95424	1.83175	1.70483	1.80792	28.1538	22	11	90.498	0	O75976	Carboxypeptidase D
CPS1	-0.85057	1.31724e-05	1		-0.822923	2.02415e-05	1		-0.674054	0.000130357	1		-0.425369	0.000424225	1		-0.838138	2.95043e-05	1		2.90947	2.88033	3.03613	2.10024	2.07952	2.09446	2.15985	2.10098	2.09634	2.36325	2.24091	2.19961	2.5653	2.53442	2.45011	2.1292	2.14452	2.0378	28.5508	25	15	106.83	0	P31327	Carbamoyl-phosphate synthase [ammonia], mitochondrial
CPT1A	-0.522884	0.00244474	1		-0.565176	0.000128462	1		-0.541848	0.000122246	1		-0.323632	0.00594498	1		-0.504546	0.000171291	1		1.11481	1.14192	1.27394	0.853617	0.489035	0.619362	0.575727	0.669965	0.589445	0.625203	0.601291	0.678626	0.952932	0.69194	0.914896	0.707439	0.624274	0.685311	26.9826	10	6	39.565	0	P50416	Carnitine O-palmitoyltransferase 1, liver isoform
CPVL	0.1481	0.772471	0.8815		-0.0161146	0.233145	1		-0.534329	0.000365111	1		-0.57873	0.000217094	1		-0.754546	0.000227109	1		1.44771	1.28223	1.28728	1.53457	1.25126	1.67569	1.32782	1.39867	1.24238	0.771401	0.747342	0.895486	0.77589	0.819725	0.68541	0.705164	0.585919	0.462493	27.4694	7	5	31.175	0	Q9H3G5;H7C0X5	Probable serine carboxypeptidase CPVL
CRIM1	1.94993	2.96673	0	YES	1.72104	2.74906	0	YES	0.0722338	0.378727	0.883828		0.243219	0.666957	0.557483		0.0301504	0.337513	1		0.925182	1.85641	1.5878	3.44443	3.39759	3.37718	3.09728	3.24981	3.18544	1.17919	1.71854	1.68837	1.7398	1.65842	1.70083	1.56256	1.41564	1.48164	28.5998	23	11	76.184	0	Q9NZV1	Cysteine-rich motor neuron 1 protein;Processed cysteine-rich motor neuron 1 protein
CRLF1	0.169496	1.0705	0.757149		0.374342	2.11298	0.125767		-0.15947	0.146251	1		-0.209215	0.070074	1		-0.0814187	0.228657	1		-3.58394	-3.30446	-3.46285	-3.40294	-3.22739	-3.21245	-3.15998	-3.00862	-3.05964	-3.85809	-3.85441	-3.11717	-3.72927	-3.88681	-3.36283	-4.1316	-3.02589	-3.43803	22.9177	2	1	6.0728	0.0040617	O75462	Cytokine receptor-like factor 1
CSDE1	-0.448769	3.2535e-05	1		-0.548019	0.00104234	1		-0.0891746	0.0597999	1		-0.0518735	0.104527	1		-0.184558	0.000974368	1		0.951845	0.850824	0.921734	0.440439	0.47939	0.458266	0.539927	0.304227	0.236193	0.930721	0.722692	0.803467	0.903395	0.91036	0.755028	0.701433	0.73824	0.731055	26.1025	5	3	25.959	0	O75534;E9PLT0	Cold shock domain-containing protein E1
CSE1L	-0.187826	0.00219722	1		-0.183997	0.00142184	1		0.193577	1.33807	0.530608		-0.0270309	0.179868	1		0.0936823	1.49603	0.906164		2.87047	2.82643	2.88078	2.74412	2.64988	2.6202	2.72372	2.68513	2.61683	3.2244	2.97882	2.95519	2.88884	2.71586	2.89188	3.00149	2.96695	2.89028	28.307	13	8	54.147	0	P55060	Exportin-2
CSNK2B;CSNK2B-LY6G5B-1181	-0.026797	0.269242	1		0.216119	0.642051	0.723889		0.809162	1.69296	0.0261266	YES	0.634673	1.4515	0.035519	YES	0.877175	1.91961	0.00348092	YES	-0.656856	-0.400318	0.173785	-0.504543	-0.173668	-0.285568	0.0893126	-0.226818	-0.0975246	0.744492	0.395178	0.404429	0.358635	0.475089	0.186907	0.542827	0.553983	0.651328	26.7318	4	3	18.704	0	P67870;Q5SRQ6;Q5SRQ3;A0A7I2YQ78	Casein kinase II subunit beta
CSRP1	-0.43705	0.00206396	1		-0.526416	8.94593e-05	1		-0.437614	0.00434489	1		-0.195146	0.00981123	1		-0.459464	0.000624441	1		0.877076	0.745483	0.899837	0.549005	0.27238	0.389864	0.300944	0.323302	0.318903	0.612151	0.332071	0.265333	0.649942	0.725639	0.561378	0.423989	0.44147	0.278546	25.4329	3	2	13.72	0	P21291;E9PND2;E9PP21;E9PS42	Cysteine and glycine-rich protein 1
CTGF	3.65496	1.78313	0	YES	3.47424	1.72086	0	YES	0.717188	0.533516	0.388715		1.18884	0.751159	0.0639368		0.867899	0.612139	0.191273		-2.42061	1.31633	0.51957	3.70083	3.35594	3.32339	3.39115	3.32134	3.12554	-0.312633	0.908277	0.971213	1.05834	0.954508	0.968966	0.826294	0.617221	0.575475	28.727	8	5	36.796	0	P29279	Connective tissue growth factor
CTIF	-0.656787	0.0674576	1		-0.816573	0.0452181	1		-0.309919	0.152536	1		-0.807859	0.0469981	1		-0.792283	0.048712	1		4.10678	2.77176	2.35086	2.58287	2.37998	2.29619	2.26505	2.26109	2.25354	2.66187	2.75027	2.88751	2.19693	2.19303	2.41587	2.41978	2.26035	2.17243	32.5578	3	1	5.7863	0.0082397	O43310	CBP80/20-dependent translation initiation factor
CTNNA1	-0.171379	0.0401157	1		0.117858	0.803097	0.945308		-0.0247618	0.242476	1		-0.107938	0.0848625	1		-0.0687211	0.147543	1		1.10834	0.904116	0.755348	0.708685	0.776834	0.768147	1.05176	1.02573	1.04389	1.05055	0.820487	0.822478	0.840042	0.791298	0.812647	0.919855	0.881446	0.760337	26.8006	7	6	71.831	0	P35221;G3XAM7	Catenin alpha-1
CTPS1	-0.195958	0.0223058	1		-0.132816	0.0675436	1		0.496137	1.94798	0.0731667		0.450908	2.12035	0.0593155		0.461532	2.3247	0.044019	YES	0.960024	0.729618	0.660788	0.586221	0.559663	0.616671	0.533055	0.689948	0.728977	1.4609	1.2752	1.10274	1.28666	1.30884	1.10765	1.26818	1.29863	1.16822	25.988	4	3	19.823	0	P17812;A0A3B3ITB8;A0A3B3IRQ8;A0A3B3ITF6;A0A3B3IRI2;B4E1E0	CTP synthase 1;CTP synthase
CTR9	0.416501	2.2756	0.0829146		0.691924	3.36692	0.00275676	YES	1.39835	4.58593	0	YES	1.04457	1.72851	0.00542857	YES	1.92338	4.70949	0	YES	-3.06176	-3.23766	-3.23562	-2.6195	-2.83122	-2.83482	-2.58035	-2.40649	-2.47242	-1.86099	-1.78753	-1.69147	-1.72945	-2.79961	-1.87228	-1.27983	-1.10877	-1.3763	23.5684	1	1	5.8947	0.005418	Q6PD62;H0YCE8	RNA polymerase-associated protein CTR9 homolog
CTSA	1.75427	2.74153	0	YES	1.7713	2.77008	0	YES	-0.217253	0.144885	1		0.123104	0.462216	0.867843		-0.467295	0.039598	1		2.2398	3.17863	2.94209	4.64314	4.51948	4.4607	4.5733	4.61749	4.4836	2.16065	2.73484	2.81327	2.88858	3.01081	2.83043	2.37354	2.2955	2.28958	30.8132	16	6	71.732	0	P10619;A0A7I2V4K5;X6R5C5;X6R8A1;A0A7I2V4D1;A0A7I2YQT8;A0A7I2V3B2;Q5JZH0	Lysosomal protective protein;Lysosomal protective protein 32 kDa chain;Lysosomal protective protein 20 kDa chain;Carboxypeptidase
CTSB	0.735725	3.53597	0.00453521	YES	0.414714	2.5922	0.0664554		-0.244109	0.00537843	1		-0.0601184	0.102867	1		-0.490195	0.000396256	1		1.47759	1.61112	1.69909	2.40553	2.29226	2.29719	1.96647	1.98008	2.0854	1.33178	1.40368	1.32002	1.53028	1.57177	1.50539	1.13898	1.09773	1.08052	28.769	8	5	34.785	0	P07858;A0A7I2V440;A0A7I2V668;E9PHZ5;A0A7I2YQK9;E9PQM1;E9PSG5;E9PR21;A0A7I2V4Z9	Cathepsin B;Cathepsin B light chain;Cathepsin B heavy chain
CTSC	1.58347	3.46622	0	YES	1.30977	3.36083	0	YES	-0.0416978	0.227012	1		0.00454839	0.310883	1		-0.259798	0.0352171	1		1.9677	2.44407	2.35274	3.99687	3.73743	3.78062	3.54349	3.59391	3.55642	2.0682	2.34146	2.22975	2.2534	2.33588	2.18887	1.98855	2.04811	1.94845	30.2457	15	5	39.793	0	P53634;A0A7I2YQT5;A0A7I2V6E3;A0A7I2V466;A0A7I2V2Q8;A0A7I2V5C5;H0YCY8	Dipeptidyl peptidase 1;Dipeptidyl peptidase 1 exclusion domain chain;Dipeptidyl peptidase 1 heavy chain;Dipeptidyl peptidase 1 light chain
CTSD	0.0954243	1.38763	1		-0.113077	0.0136823	1		-1.36344	0.000112578	1		-0.725276	7.71776e-06	1		-1.55572	2.61255e-07	1		5.48187	5.43616	5.54748	5.58864	5.53722	5.62592	5.40299	5.40758	5.3157	3.86863	4.28554	4.22102	4.78501	4.77197	4.7327	3.93811	3.94032	3.91991	33.2983	100	15	197.18	0	P07339;A0A1B0GW44;A0A1B0GV23;A0A1B0GVD5;A0A1B0GWE8;C9JH19;F8W787;A0A1B0GVP3;A0A1B0GU92;A0A1B0GU03;H7C469	Cathepsin D;Cathepsin D light chain;Cathepsin D heavy chain
CTSV;CTSK;CTSL;CTSL3P	0.505794	2.57967	0.027087	YES	0.271201	1.49447	0.350345		0.100693	0.53256	0.808761		-0.152507	0.10833	1		-0.333144	0.0137322	1		-2.5152	-2.65217	-2.38521	-2.02582	-1.91964	-2.08973	-2.31452	-2.09855	-2.3259	-2.71403	-2.32523	-2.21123	-2.50622	-2.99248	-2.5114	-2.71432	-3.05599	-2.7817	23.0397	1	1	6.9058	0	O60911;P43235;A0A7I2YQB5;A0A7I2V354;A0A7I2V2H7;A0A7I2V5Y9;Q5T8F0;A0A7I2YQX0;A0A7I2V2M6;A0A7I2V4B1;A0A7I2YQA2;A0A7I2V5Y6;A0A7I2V4B6;Q5QP40;Q5NE16	Cathepsin L2;Cathepsin K;Putative inactive cathepsin L-like protein CTSL3P
CTSZ	2.22613	2.25973	0	YES	1.81583	1.97258	0	YES	-0.335647	0.141938	1		-0.0514253	0.268716	1		-0.589787	0.0700368	1		1.85152	3.46019	3.15355	5.15803	4.94349	5.04214	4.61737	4.6998	4.59557	2.12554	2.69286	2.63992	2.78988	2.88224	2.63885	2.21155	2.25392	2.23042	30.7917	15	8	64.176	0	Q9UBR2	Cathepsin Z
CTTN	-0.316417	0.00111066	1		-0.304207	0.00147232	1		0.145935	0.845533	0.687296		-0.0283546	0.166422	1		0.0647205	0.703723	1		1.96617	1.77887	1.89543	1.56488	1.59064	1.5357	1.59582	1.53069	1.60135	2.23324	1.89141	1.95363	1.87196	1.84479	1.83866	2.0262	1.90555	1.90288	27.9199	13	8	51.294	0	Q14247	Src substrate cortactin
CTTNBP2NL	-0.0285015	0.240739	1		-0.086065	0.134231	1		0.309999	1.35946	0.299231		0.160914	0.86631	0.679229		0.541212	2.16617	0.0240408	YES	-3.68796	-3.4528	-3.32563	-3.65905	-3.55564	-3.3372	-3.71014	-3.50184	-3.51261	-3.24951	-3.2823	-3.00458	-3.21981	-3.45548	-3.30836	-2.85179	-2.9005	-3.09047	22.4185	3	2	11.141	0	Q9P2B4	CTTNBP2 N-terminal-like protein
CXCR4	0.576725	1.97055	0.0226298	YES	0.48864	1.9867	0.0402234	YES	-0.467019	0.0715509	1		-0.215854	0.0431052	1		-0.368449	0.020213	1		-1.35795	-1.02367	-0.924724	-0.679694	-0.379563	-0.516917	-0.617458	-0.59043	-0.632544	-2.27729	-1.42289	-1.00723	-1.35264	-1.24178	-1.35949	-1.6422	-1.48096	-1.28854	28.4039	4	3	27.184	0	P61073	C-X-C chemokine receptor type 4
CYC1	-0.289002	0.00178679	1		-0.312383	0.000336693	1		-0.364963	0.00670009	1		0.00270971	0.314399	1		-0.339627	0.000232706	1		1.84629	1.71186	1.75918	1.55892	1.40525	1.48615	1.46156	1.47717	1.44146	1.60042	1.37933	1.2427	1.80578	1.84996	1.66973	1.44661	1.43271	1.41913	26.3022	2	1	6.2913	0.001705	P08574	Cytochrome c1, heme protein, mitochondrial
CYR61	2.27878	2.8842	0	YES	1.98299	2.75286	0	YES	0.3907	0.815638	0.313027		0.701174	1.33408	0.0329459	YES	0.312645	0.718282	0.427076		1.53752	2.63298	2.18472	4.64439	4.27316	4.27401	4.17812	4.12279	4.00328	2.32496	2.66369	2.53867	2.81376	2.86076	2.78423	2.45775	2.45689	2.37852	29.7888	21	10	125.13	0	O00622	Protein CYR61
DAG1	1.45702	4.7192	0	YES	1.25047	5.28968	0	YES	-0.0405019	0.207616	1		-0.0692348	0.0446151	1		-0.364596	0.000121724	1		-1.24195	-1.14764	-1.16168	0.379552	0.291809	0.14843	0.0330687	0.13573	0.0313377	-1.36996	-1.31723	-0.985591	-1.29591	-1.18695	-1.27612	-1.50557	-1.56529	-1.57421	25.5624	4	2	15.691	0	Q14118;C9J196;C9JQL4;C9JYS1;C9JEN1	Dystroglycan;Alpha-dystroglycan;Beta-dystroglycan
DAGLB	0.307686	1.13485	0.36482		0.635568	2.08042	0.0104277	YES	-0.351294	0.0848821	1		-0.343551	0.0555053	1		-0.2302	0.0541548	1		-2.56737	-2.0608	-2.18341	-1.81768	-2.08258	-1.98827	-1.65187	-1.54252	-1.71049	-3.20108	-2.46489	-2.1995	-2.4779	-3.00218	-2.36215	-2.61724	-2.47765	-2.4073	24.611	2	2	10.894	0	Q8NCG7;E7ET49;C9JA85	Sn1-specific diacylglycerol lipase beta
DBN1	-0.267144	0.0100884	1		-0.271912	0.0277195	1		0.330854	1.7676	0.21819		0.308121	1.37458	0.248945		0.547439	2.66124	0.0161474	YES	-0.761201	-0.834287	-0.527493	-0.953555	-0.997806	-0.973053	-0.999619	-1.15024	-0.788855	-0.30232	-0.359045	-0.469054	-0.34104	-0.26645	-0.591128	-0.169497	-0.185171	-0.125996	25.3798	3	2	14.734	0	Q16643;D6R9W4;D6R9Q9	Drebrin
DBNL	0.143977	0.625034	0.936811		0.126323	0.500914	1		0.567519	1.66556	0.0604615		0.555943	1.99952	0.0322192	YES	0.865189	2.54489	0.00237168	YES	-3.65171	-3.48155	-3.15979	-3.40158	-3.06351	-3.39603	-3.35238	-2.94384	-3.61787	-3.04168	-2.93878	-2.61004	-2.89283	-2.92483	-2.80756	-2.50765	-2.70512	-2.48472	23.0863	2	2	15.462	0	Q9UJU6;H0Y5J4;B4DDD6	Drebrin-like protein
DCTN2	-0.512262	0.0199686	1		-0.510037	0.0188705	1		0.00834815	0.310846	0.965992		-0.135316	0.153349	1		0.367363	1.02363	0.218986		-1.77014	-2.46797	-2.39091	-2.7711	-2.59491	-2.79981	-2.74761	-2.76512	-2.6464	-1.92722	-2.15767	-2.5191	-2.20879	-2.34366	-2.48253	-1.86318	-1.70692	-1.95684	22.3532	2	1	7.6223	0	Q13561;H0YI98;F8VW18;A0A7I2V390;A8K8J9;F8W1I6;A0A7I2V4Y9;A0A7I2V4H4	Dynactin subunit 2
DDB1	0.460051	1.02364	0.188925		0.0806274	0.37901	1		-0.114768	0.190841	1		-0.656395	0.0342681	1		-0.41444	0.0593739	1		-5.84102	-5.486	-4.86408	-5.05256	-4.87822	-4.88017	-5.7686	-5.09771	-5.08291	-5.45868	-5.59519	-5.48153	-5.66342	-6.01441	-6.48245	-5.9883	-5.5644	-5.88172	21.5247	2	1	6.7057	0	Q16531;F5GY55	DNA damage-binding protein 1
DDX1	-0.535377	0.000292851	1		-0.567464	0.0001605	1		-0.261854	0.00848251	1		0.0620499	0.747058	0.918124		-0.362076	0.00156487	1		1.22946	1.0495	1.209	0.651066	0.556787	0.673975	0.56656	0.581038	0.637966	1.01534	0.896638	0.790415	1.21699	1.25983	1.19729	0.88741	0.753337	0.760982	25.6419	5	3	18.895	0	Q92499;A0A7I2V5X8;A0A7I2V421;A0A7I2V4J3;A0A087X2G1;A0A087WZ71;A0A7I2YQ77;A0A7I2V430;A0A7I2V2M5;A0A7I2V4F0	ATP-dependent RNA helicase DDX1
DDX17	-0.82548	0.00162669	1		-0.591297	0.00666773	1		-0.389298	0.0339275	1		-0.195374	0.0688157	1		-0.449094	0.0103336	1		1.45347	1.00718	0.970104	0.390897	0.208566	0.354853	0.712958	0.396392	0.547514	1.03176	0.733684	0.497419	0.940491	1.02871	0.875433	0.710801	0.737615	0.635056	27.5362	9	8	53.395	0	Q92841;A0A5H1ZRQ2;A0A1X7SBZ2	Probable ATP-dependent RNA helicase DDX17
DDX20	-0.406293	0.015369	1		-0.245296	0.0510312	1		0.790143	2.09838	0.0210286	YES	0.768547	2.23813	0.0101702	YES	0.860114	2.49535	0.00275862	YES	-0.281012	-0.789061	-0.726744	-1.08175	-0.943998	-0.989949	-0.821531	-0.95136	-0.759812	0.415251	0.0364113	0.121952	0.247167	0.228961	0.0326967	0.222255	0.337978	0.223294	25.1149	5	3	24.527	0	Q9UHI6;E9PJ60	Probable ATP-dependent RNA helicase DDX20
DDX21	-0.517764	4.19665e-05	1		-0.393765	7.90511e-05	1		0.173397	1.13214	0.601826		0.105502	2.49463	0.784986		0.135984	3.15737	0.7092		0.517901	0.522322	0.469678	-0.0363216	0.0551262	-0.0621958	0.145534	0.135066	0.048007	0.803877	0.490261	0.735954	0.586927	0.623095	0.616385	0.64113	0.63247	0.644254	26.6241	8	5	33.495	0	Q9NR30	Nucleolar RNA helicase 2
DDX23	-0.381482	0.0922724	1		-0.39256	0.0809938	1		-0.00180435	0.299515	0.969407		-0.157919	0.184911	1		-0.409151	0.0776057	1		-2.70657	-3.55121	-3.92982	-3.72192	-4.05129	-3.55883	-3.7715	-3.84957	-3.74421	-3.40259	-3.63576	-3.15466	-3.4743	-3.73325	-3.45381	-3.88524	-3.84778	-3.68204	23.2778	1	1	6.4625	0	Q9BUQ8;F8VVA2	Probable ATP-dependent RNA helicase DDX23
DDX27	-0.248811	0.0245154	1		-0.275223	0.0248918	1		0.385768	2.00609	0.130235		0.324563	2.12703	0.16873		0.300678	2.07233	0.200794		-1.95243	-1.84141	-2.10081	-2.02639	-2.33848	-2.27622	-2.40014	-2.02351	-2.29667	-1.4535	-1.58944	-1.6944	-1.65153	-1.59202	-1.67741	-1.68878	-1.64403	-1.6598	24.1868	1	1	6.806	0	Q96GQ7;A0A087WYH5;B7Z6D5	Probable ATP-dependent RNA helicase DDX27
DDX39A	-0.196735	0.0107406	1		-0.187284	0.0223353	1		-0.0583995	0.112253	1		-0.10695	0.0510419	1		-0.0852426	0.132115	1		-2.7365	-2.55537	-2.58528	-2.90652	-2.77085	-2.78998	-2.6954	-2.93013	-2.81347	-2.66034	-2.62412	-2.76788	-2.77482	-2.7868	-2.63638	-2.92478	-2.63931	-2.56878	26.055	1	1	6.5257	0	O00148;A0A0D9SEM9;K7EPJ3;K7EQN7	ATP-dependent RNA helicase DDX39A
DDX39B	-0.282904	0.0236563	1		-0.183581	0.0956875	1		-0.225	0.0345494	1		-0.453321	0.0112151	1		-0.205844	0.123299	1		-0.836862	-1.01368	-0.607337	-1.22511	-0.989185	-1.0923	-0.701858	-1.105	-1.20177	-0.946441	-1.07735	-1.10909	-1.16913	-1.50196	-1.14675	-0.698856	-1.51065	-0.86591	26.3676	2	1	7.0657	0	Q13838;A0A140T9L4;A0A140T973;A0A140T9K1;A0A140T9X9;A0A140T996;F6S4E6;A0A0A0MT12;F6TRA5;F6UJC5;A0A140TA18;F6WLT2;A0A140T9X3;A0A0G2JJZ9;Q5STU3	Spliceosome RNA helicase DDX39B
DDX3X;DDX3Y	-0.120625	0.0299182	1		-0.144596	0.0144942	1		0.241761	1.84194	0.383899		0.0950054	1.34	0.830649		0.192949	2.02233	0.506099		0.951204	0.829426	0.938197	0.710748	0.88359	0.762615	0.809537	0.676757	0.798746	1.19329	1.02697	1.22385	0.983784	0.981176	1.03888	1.03698	1.11215	1.14854	28.0774	4	4	23.974	0	O00571;A0A0D9SFB3;A0A2R8Y645;A0A2R8Y4A4;A0A2U3TZJ9;A0A2R8YFS5;A0A2R8YFR4;A0A2R8YCW1;A0A0D9SG12;A0A2R8YF78;F6S8Q4;A0A2R8Y7T2;A0A2R8YDT5;A0A0D9SF53;A0A2R8Y5G6;O15523;A0A2R8YDH3;A0A0J9YVQ7;A0A087WVZ1	ATP-dependent RNA helicase DDX3X;ATP-dependent RNA helicase DDX3Y
DDX46	-0.0257209	0.216425	1		-0.31472	0.000353414	1		0.332562	1.71699	0.218491		-0.0516542	0.179956	1		-0.12605	0.0142764	1		4.88232	4.97186	4.95639	5.01075	4.74484	4.97783	4.62509	4.56701	4.67432	5.18777	5.14115	5.47934	4.82008	4.73145	5.10409	4.89232	4.78325	4.75686	31.0994	43	22	166.54	0	A0A0C4DG89;Q7L014;D6RJA6	Probable ATP-dependent RNA helicase DDX46
DDX5	-0.492516	0.000358746	1		-0.509998	0.000192408	1		-0.393263	0.00190752	1		-0.184043	0.0057222	1		-0.43185	0.000250421	1		-0.518788	-0.501314	-0.663277	-1.0575	-0.981978	-1.12145	-1.02169	-1.1079	-1.08378	-1.0827	-0.896745	-0.883722	-0.717391	-0.749998	-0.768118	-0.989432	-1.00951	-0.979983	26.1005	3	3	21.817	0	P17844;J3KTA4;A0A7I2V507;A0A7I2V2S0;A0A0G2JLI4;A0A7I2V5F5	Probable ATP-dependent RNA helicase DDX5
DDX54	0.00871627	0.31314	1		-0.115785	0.15269	1		0.198825	0.636861	0.642277		-0.188265	0.107335	1		-0.144553	0.132864	1		-0.482308	0.060504	-0.499574	0	-0.412676	-0.482553	-0.553493	-0.285391	-0.429849	-0.309929	-0.224749	0.209774	-0.498402	-0.699064	-0.288707	-0.253328	-0.55712	-0.544588	26.7121	3	2	17.931	0	Q8TDD1	ATP-dependent RNA helicase DDX54
DEK	-0.0612364	0.114881	1		0.0503635	0.606459	1		1.26154	3.38097	0	YES	1.1598	3.55619	0	YES	1.27108	4.49663	0	YES	0.560916	0.336517	0.429317	0.305426	0.402385	0.43523	0.493613	0.463597	0.52063	1.93061	1.6753	1.50547	1.62769	1.75328	1.42518	1.76622	1.72093	1.65284	27.9445	5	3	21.32	0	P35659;D6RDA2;H0Y8X0;H0Y993;A0A494C028;B4DFG0	Protein DEK
DHCR7	0.58678	2.20886	0.0173258	YES	-0.178515	0.0599807	1		1.03893	2.89797	0.00453333	YES	0.456868	1.84001	0.0670466		0.340483	1.47673	0.183985		-0.481831	-0.177206	-0.0217733	0.348693	0.381847	0.348989	-0.406416	-0.421947	-0.387991	0.947989	0.691979	0.795998	0.268353	0.229358	0.192081	0.129619	0.131182	0.0798388	28.4881	8	3	21.907	0	Q9UBM7;E9PJ54;E9PM00	7-dehydrocholesterol reductase
DHX15	-0.595755	0.00420878	1		-0.714674	0.00892548	1		-0.336492	0.0265222	1		-0.252307	0.0539956	1		-0.457004	0.0109808	1		-2.23493	-2.6953	-2.44142	-3.2028	-2.91353	-3.04259	-3.55032	-2.874	-3.09136	-2.69961	-3.00394	-2.67759	-2.6773	-2.93384	-2.51744	-2.91584	-2.74599	-3.08084	24.2521	4	2	14.999	0	O43143	Pre-mRNA-splicing factor ATP-dependent RNA helicase DHX15
DHX36	-0.491111	0.00143937	1		-0.356702	0.00230322	1		-0.132909	0.105974	1		0.0937258	0.675767	0.866948		-0.00785224	0.269898	1		-1.24205	-1.30246	-1.14203	-1.69683	-1.87304	-1.59001	-1.51685	-1.52772	-1.71208	-1.07125	-1.5008	-1.51323	-1.05902	-1.02458	-1.32177	-1.11017	-1.28621	-1.31373	24.7132	3	2	13.529	0	Q9H2U1;E7EWK3;A0A0G2JRP3;A0A0G2JQU7	ATP-dependent RNA helicase DHX36
DHX40	0.0477514	0.411073	1		-0.128342	0.102009	1		0.302047	1.30806	0.310966		-0.199959	0.0507213	1		-0.180793	0.0608017	1		1.05389	1.36507	1.51667	1.37376	1.21793	1.4872	1.25382	1.10913	1.18766	1.64973	1.54319	1.64885	1.07007	1.12953	1.13615	1.17738	1.09651	1.11936	26.4979	3	1	6.0044	0.0039872	Q8IX18;F5H625	Probable ATP-dependent RNA helicase DHX40
DHX9	-0.470846	0.00130549	1		-0.425623	0.00167729	1		-0.197439	0.0424342	1		0.0309709	0.412467	1		-0.278632	0.00563078	1		2.17782	1.91335	1.98879	1.53153	1.63496	1.50094	1.66455	1.59182	1.54673	2.01115	1.78965	1.68684	2.02344	2.1794	1.97003	1.74192	1.78004	1.7221	27.3814	9	6	40.416	0	Q08211	ATP-dependent RNA helicase A
DKC1	-0.248794	0.160516	1		-0.180542	0.200023	1		0.324498	0.566712	0.531858		0.153171	0.417396	0.870121		-0.0372588	0.275409	1		-3.37223	-4.60781	-4.83699	-4.39031	-4.64706	-4.52604	-4.85425	-4.1121	-4.39231	-3.5983	-4.08029	-4.16495	-3.8791	-4.08713	-4.39129	-4.1973	-4.31704	-4.41447	22.5717	1	1	6.2432	0.0016878	O60832;H7C2Q9;H7C0M1;C9IYT0	H/ACA ribonucleoprotein complex subunit 4
DLAT	-0.2535	0.0646419	1		-0.517146	0.0192685	1		-0.376672	0.0352746	1		-0.314283	0.0442023	1		-0.383468	0.042775	1		-2.79527	-3.41434	-3.22173	-3.2516	-3.54359	-3.39664	-3.67596	-3.89155	-3.41527	-3.73425	-3.34129	-3.48582	-3.29498	-3.57549	-3.50372	-3.21308	-3.70995	-3.65871	21.3834	2	1	6.1521	0.0016556	P10515;H0YDD4	Dihydrolipoyllysine-residue acetyltransferase component of pyruvate dehydrogenase complex, mitochondrial;Acetyltransferase component of pyruvate dehydrogenase complex
DNASE2	1.25706	3.56721	0	YES	0.87641	3.14242	0.00196875	YES	0.0212018	0.36572	0.93471		0.028271	0.379597	1		-0.195796	0.0584926	1		0.658234	1.02714	0.790935	2.20601	2.03335	2.00813	1.67308	1.76214	1.67032	0.866691	0.898467	0.774759	0.981133	0.756035	0.823957	0.795154	0.64079	0.452981	27.7011	4	2	12.555	0	O00115	Deoxyribonuclease-2-alpha
DNMT1	-0.363683	0.0367099	1		-0.561853	0.0110443	1		-0.0476189	0.245323	1		-0.239174	0.0755056	1		-0.440178	0.0244372	1		-3.04554	-3.34743	-3.63126	-3.64223	-3.95253	-3.52051	-3.87911	-4.10769	-3.72298	-3.67842	-3.47421	-3.01446	-3.75654	-3.33827	-3.64694	-3.97556	-3.83957	-3.52962	23.5451	3	2	13.523	0	P26358;A0A7I2YQA8;A0A7I2V5F1;A0A7I2YQQ0;A0A7I2V5D0;A0A7I2V490;K7EIZ6;K7EMU8;A0A7I2V3F8;K7EJL0;A0A7I2V2G5;A0A7I2V5F6;A0A7I2V311	DNA (cytosine-5)-methyltransferase 1
DNTTIP2	0.127311	1.18398	0.898694		-0.082311	0.117636	1		0.784777	2.82338	0.0136283	YES	0.378693	2.29784	0.101212		0.652719	3.62192	0.0039403	YES	-1.52758	-1.51852	-1.67434	-1.35784	-1.49611	-1.48456	-1.66082	-1.81149	-1.49506	-0.566599	-0.897935	-0.90157	-1.13514	-1.12429	-1.32493	-0.848557	-0.970751	-0.94297	25.4904	3	2	23.162	0	Q5QJE6;J3KP30	Deoxynucleotidyltransferase terminal-interacting protein 2
DPP7	1.2945	2.76427	0	YES	1.09822	2.46808	0.000833333	YES	-0.424681	0.056902	1		-0.222212	0.0889197	1		-0.499401	0.0168089	1		0.936421	1.56109	1.56123	2.65376	2.6188	2.66967	2.42854	2.54398	2.38089	0.466279	1.10792	1.21049	1.25859	1.00933	1.12417	0.807161	0.893937	0.859439	28.9958	13	6	46.07	0	Q9UHL4;R4GMR2	Dipeptidyl peptidase 2
DSC1	0.0966895	0.705759	1		0.17589	1.20768	0.692268		0.155736	0.753903	0.676482		-0.256933	0.0727685	1		0.0521825	0.563564	1		0.10925	0.145926	0.337626	0.390953	0.152564	0.339353	0.415811	0.261748	0.442913	0.0954762	0.4517	0.512834	0.0132523	-0.45168	0.260429	0.314968	0.192174	0.242207	26.4481	2	1	7.9332	0	Q08554	Desmocollin-1
DSP	-0.47547	0.0205789	1		-0.543954	0.0159165	1		-0.0618149	0.215729	1		-0.493156	0.0255595	1		-0.108542	0.212984	1		0.272185	-0.393052	0.174432	-0.369635	-0.429606	-0.573604	-0.402823	-0.687186	-0.488288	-0.0480947	0.0134592	-0.0972443	-0.298145	-0.729285	-0.398472	0.456992	-0.522054	-0.206999	24.3806	2	1	6.0728	0.004065	P15924	Desmoplakin
DSTN	-0.569119	0.0018548	1		-0.527962	0.00118257	1		-0.866076	0.000116986	1		-0.50505	0.0007721	1		-0.806566	0.000305468	1		0.0577154	-0.152892	0.112905	-0.732096	-0.506323	-0.451211	-0.470295	-0.46871	-0.627154	-0.902406	-0.80739	-0.870705	-0.524015	-0.497354	-0.476053	-0.89855	-0.819652	-0.683768	25.99	3	2	27.952	0	P60981	Destrin
DUT	-0.023132	0.24125	1		-0.291227	0.0174774	1		-0.157221	0.0707956	1		-0.071674	0.146328	1		-0.263372	0.0410501	1		-1.63398	-1.57481	-1.25926	-1.50996	-1.49939	-1.52809	-1.70669	-1.85711	-1.77792	-1.56186	-1.77048	-1.60737	-1.5549	-1.5501	-1.57807	-1.90672	-1.82011	-1.53133	26.0018	2	1	9.0084	0	P33316;H0YMM5;A0A0C4DGL3;H0YNJ9;H0YNW5;H0YKC5;H0YKI0	Deoxyuridine 5-triphosphate nucleotidohydrolase, mitochondrial
DYNC1H1	-0.48545	0.0653545	1		-0.578768	0.0373044	1		-0.528188	0.0450203	1		-0.308963	0.111595	1		-0.531419	0.0444072	1		-2.76936	-3.44717	-3.93986	-3.63789	-4.24495	-3.72989	-4.0244	-3.92011	-3.94817	-3.87079	-3.87764	-3.99251	-3.57395	-3.51089	-3.99844	-3.85737	-3.98287	-3.9104	21.8745	1	1	5.7207	0.0080764	Q14204	Cytoplasmic dynein 1 heavy chain 1
EBNA1BP2	-0.199713	0.0881205	1		-0.163205	0.108808	1		0.851792	2.153	0.01584	YES	0.630757	1.90446	0.0241832	YES	0.755503	2.14721	0.0041931	YES	-0.485059	-1.08007	-0.929057	-0.866928	-1.12526	-1.10114	-1.13281	-0.950492	-0.900502	0.198083	0.00895119	-0.145847	-0.189672	-0.164392	-0.247854	-0.0193663	-0.0677681	-0.140545	25.6054	4	2	16.363	0	Q99848;H7C2Q8	Probable rRNA-processing protein EBP2
EBP	-1.28162	1.17767e-05	1		-0.540344	0.000430642	1		-2.2869	0.00053424	1		-1.57332	6.60048e-06	1		-0.974399	3.09245e-05	1		1.3349	1.28759	1.49081	0.0306978	0.15152	0.0862265	0.767028	0.913503	0.811731	-1.56186	-0.719737	-0.465816	-0.182803	-0.284392	-0.13947	0.442023	0.338574	0.409499	28.0494	4	1	7.9451	0	Q15125	3-beta-hydroxysteroid-Delta(8),Delta(7)-isomerase
ECE1	2.22441	3.07823	0	YES	2.15842	2.99511	0	YES	-0.19611	0.191949	1		0.190804	0.561536	0.715198		-0.0871636	0.214967	1		1.93575	2.92802	2.57183	4.80508	4.69302	4.61075	4.72033	4.71921	4.4713	1.47023	2.67396	2.70308	2.72924	2.65009	2.62868	2.4705	2.35044	2.35317	31.4878	32	12	117.5	0	P42892;B4DKB2;A0A3B3ISF9	Endothelin-converting enzyme 1
ECH1	-1.46743	0.00351096	1		-1.6837	0.00182486	1		-1.70205	0.00170625	1		-1.3671	0.00359037	1		-1.91484	0.000875332	1		-0.129388	0.301676	0.944109	-1.46634	-1.00075	-0.818804	-1.08743	-1.60585	-1.24143	-1.58257	-1.33431	-1.07286	-0.915687	-1.27599	-0.793217	-1.64988	-1.59529	-1.38295	24.1723	1	1	6.2267	0.0016807	Q13011;M0R248	Delta(3,5)-Delta(2,4)-dienoyl-CoA isomerase, mitochondrial
EDC4	-0.401233	0.069493	1		-0.265319	0.123202	1		0.0614379	0.339012	0.90782		-0.254053	0.138164	1		-0.0344537	0.271358	1		-4.3728	-5.44368	-4.55373	-5.20642	-5.25888	-5.10861	-4.84096	-5.05978	-5.26542	-4.06767	-4.56177	-5.55646	-4.70143	-5.38002	-5.05092	-4.66347	-5.13113	-4.67898	23.5835	3	2	13.212	0	Q6P2E9;I3L2F4	Enhancer of mRNA-decapping protein 4
EDIL3	1.02034	3.60964	0.000615385	YES	0.733466	2.72767	0.0029404	YES	-0.159913	0.129486	1		-0.0126019	0.264711	1		-0.465152	0.0105944	1		-1.12067	-1.16489	-1.42748	-0.172247	-0.229406	-0.250349	-0.584722	-0.356322	-0.571591	-1.74524	-1.40558	-1.04195	-1.20275	-1.19772	-1.35037	-1.97204	-1.55401	-1.58244	26.123	2	2	13.608	0	O43854	EGF-like repeat and discoidin I-like domain-containing protein 3
EEF1A1;EEF1A1P5;EEF1A2	-0.664731	0.000147111	1		-0.738096	7.88533e-05	1		-0.664809	0.00161235	1		-0.264334	0.00866059	1		-0.749823	8.49711e-05	1		4.82547	4.71724	4.60709	4.10824	4.00651	4.04085	3.98611	4.00766	3.94174	4.27855	3.98564	3.89117	4.42753	4.56822	4.36104	3.98368	4.00145	3.91519	32.2131	34	8	71.358	0	P68104;A0A7I2V659;A0A087WVQ9;Q5VTE0;A0A7I2V3H3;A0A7I2V5N4;Q05639;A0A2U3TZH3;A0A087WV01	Elongation factor 1-alpha 1;Putative elongation factor 1-alpha-like 3;Elongation factor 1-alpha 2;Elongation factor 1-alpha
EEF1D	-0.0661027	0.0146629	1		0.0322234	0.589461	1		0.99878	3.54978	0.00436364	YES	0.9263	3.64142	0	YES	1.12392	5.17938	0	YES	1.27365	1.20373	1.20772	1.18925	1.149	1.14853	1.23897	1.20645	1.33635	2.41864	2.10083	2.16197	2.1857	2.28359	1.99471	2.27827	2.38715	2.39143	28.8596	18	8	80.956	0	P29692;E9PK01;A0A087X1X7;E9PRY8;E9PI39;E9PQ49;E9PPR1;E9PL12;E9PL71;E9PMW7;E9PQZ1;H0YCK7;E9PIZ1	Elongation factor 1-delta
EEF1G	-0.466521	7.52786e-06	1		-0.503608	5.33091e-05	1		-0.0247485	0.161809	1		-0.0627416	0.00441428	1		-0.0182842	0.117868	1		3.48629	3.47421	3.45588	3.04342	3.00331	2.9701	2.99985	3.01611	2.88959	3.52726	3.36948	3.44541	3.38368	3.43306	3.41142	3.4822	3.41169	3.46764	29.7625	16	10	64.856	0	P26641	Elongation factor 1-gamma
EEF2	-0.445146	0.00378905	1		-0.411811	0.00400403	1		0.0636133	0.459703	0.867241		0.179029	0.893224	0.615776		-0.0772327	0.132237	1		5.23798	5.12093	4.88246	4.71243	4.55715	4.63635	4.62448	4.70034	4.68112	5.3512	5.0934	4.98762	5.27898	5.39686	5.10262	5.06587	5.00678	4.93703	31.9912	53	21	185.27	0	P13639	Elongation factor 2
EFEMP1	2.18072	2.36249	0	YES	1.99831	2.24041	0	YES	0.0824277	0.356594	0.889358		0.371205	0.639551	0.4039		0.208237	0.469097	0.817891		-4.20686	-2.9465	-2.80166	-0.965752	-1.25561	-1.1915	-1.43778	-1.19009	-1.33221	-3.72637	-2.89739	-3.08398	-2.80264	-3.07323	-2.96553	-3.20355	-2.83543	-3.29133	25.9468	6	5	55.186	0	Q12805;A0A0U1RQV3	EGF-containing fibulin-like extracellular matrix protein 1
EFTUD2	-0.0984138	0.0594125	1		-0.112123	0.0302561	1		0.522807	2.87678	0.0443789	YES	0.306571	2.39387	0.18		0.442887	2.9642	0.0405	YES	1.33434	1.17224	1.14356	1.15024	1.03024	1.17441	1.09098	1.10457	1.11821	1.84256	1.68758	1.68841	1.56059	1.51659	1.49267	1.64014	1.70225	1.63641	27.2128	14	8	54.82	0	Q15029;K7EP67	116 kDa U5 small nuclear ribonucleoprotein component
EGFR	2.08224	2.05054	0	YES	1.77315	1.82452	0.000621359	YES	0.173403	0.417553	0.794054		0.559573	0.751826	0.183402		0.415895	0.619776	0.385312		-2.86943	-1.22278	-1.31567	0.357365	0.292168	0.189294	0.0133791	0.0466042	-0.148422	-1.74438	-1.45834	-1.68496	-1.21517	-1.27968	-1.23432	-1.40882	-1.41028	-1.34111	24.7186	4	3	18.999	0	P00533;E9PFD7;Q504U8	Epidermal growth factor receptor;Receptor protein-tyrosine kinase
EIF2B5	-0.311582	0.107121	1		-0.340126	0.0952282	1		0.517702	0.888012	0.181875		0.356579	0.720963	0.356529		0.571765	1.03613	0.0845882		-1.90105	-2.85064	-3.03875	-2.77483	-2.89481	-3.05555	-2.88156	-2.8836	-3.04566	-1.78827	-2.05239	-2.39667	-2.13187	-2.18406	-2.40477	-2.04225	-2.11227	-1.92062	26.0906	2	2	14.604	0	Q13144;A0A3B3ISX3;A0A3B3IUB1;H7C2X0;C9JRD9;A0A3B3IT53;A0A3B3ISS1;A0A3B3IS56;A0A3B3IRP4;A0A3B3ITQ2;A0A3B3IUF2;A0A3B3ISM8;A0A3B3ITG6	Translation initiation factor eIF-2B subunit epsilon
EIF2S2	0.0361268	0.858598	1		0.0743707	2.09854	1		0.829927	2.30762	0.0145246	YES	0.576811	3.992	0.0122308	YES	0.743792	5.53785	0.00198095	YES	1.23375	1.18747	1.19044	1.28409	1.19933	1.23662	1.25765	1.28224	1.29489	2.37837	1.94474	1.77834	1.79613	1.84427	1.7017	1.97623	1.95223	1.91458	27.2537	13	5	34.541	0	P20042	Eukaryotic translation initiation factor 2 subunit 2
EIF2S3;EIF2S3L	-0.490331	0.000137172	1		-0.581766	1.96771e-06	1		-0.436718	0.000621844	1		-0.183138	0.000560773	1		-0.486979	0.000238929	1		2.00472	1.98597	1.9976	1.60546	1.44509	1.46674	1.3806	1.4136	1.4488	1.69267	1.50031	1.48517	1.80979	1.86084	1.76824	1.6239	1.46248	1.44097	27.2026	6	4	26.322	0	P41091;Q2VIR3	Eukaryotic translation initiation factor 2 subunit 3;Putative eukaryotic translation initiation factor 2 subunit 3-like protein
EIF3C;EIF3CL	0.125759	1.60125	0.885366		0.128917	1.47102	0.842039		1.3678	3.59652	0	YES	1.28384	3.99161	0	YES	1.48486	5.06397	0	YES	2.65159	2.74278	2.80086	2.83198	2.87386	2.86666	2.90671	2.80934	2.86593	4.34973	3.99862	3.95029	4.09033	4.11802	3.83842	4.2458	4.27258	4.13142	31.0425	21	11	82.137	0	Q99613;B5ME19	Eukaryotic translation initiation factor 3 subunit C;Eukaryotic translation initiation factor 3 subunit C-like protein
EIF3D	0.0434567	0.578965	1		0.00655619	0.342724	1		0.831934	3.96841	0.00644706	YES	0.768148	3.93703	0.00247887	YES	0.975236	4.48256	0.000857143	YES	1.87514	2.02862	2.03357	2.05921	1.95201	2.05648	2.01119	1.97374	1.97207	2.88755	2.75931	2.78627	2.76419	2.79257	2.68502	2.99806	2.92923	2.93575	28.3625	13	8	82.232	0	O15371	Eukaryotic translation initiation factor 3 subunit D
EIF3G	-0.126422	0.13057	1		-0.247715	0.058745	1		0.16155	0.644387	0.689695		0.133781	0.607962	0.789403		0.20212	0.801353	0.632165		0.906073	0.347263	0.412459	0.399153	0.491268	0.396109	0.234015	0.266865	0.42177	0.882028	0.63008	0.638336	0.676847	0.72946	0.660831	0.767015	0.748097	0.757045	26.4132	9	4	35.655	0	O75821;K7ER90;K7EL20;K7ENA8;K7EL60	Eukaryotic translation initiation factor 3 subunit G
EIF3I	0.137771	0.517765	1		0.215515	1.21812	0.552461		-0.0369396	0.237167	1		-0.174824	0.037126	1		-0.116792	0.163598	1		-4.39351	-4.08448	-4.08984	-4.42597	-3.64757	-4.08098	-3.93845	-4.05394	-3.92889	-4.50099	-4.13504	-4.04261	-4.3707	-4.34317	-4.37843	-4.15942	-4.69786	-4.06093	23.6798	2	1	7.8941	0	Q13347;A0A7I2YQX4;A0A7I2YQI6;A0A7I2V613;A0A7I2YQF8;A0A7I2V607;A0A7I2V3N2;A0A7I2V2M3;A0A7I2V3U3;A0A7I2V640;A0A7I2V685;A0A7I2YQC8;A0A7I2V415;A0A7I2YQU2;A0A7I2V5V8;Q5TFK1;A0A7I2V4S8;A0A7I2V3K6;A0A7I2YQP9;A0A7I2V391;A0A7I2YQN1;A0A7I2V5E4;A0A7I2V3T4;A0A7I2YQI2;A0A7I2YQT9	Eukaryotic translation initiation factor 3 subunit I
EIF3L	-0.372611	0.0682843	1		-0.412354	0.0418571	1		0.187869	0.584422	0.6672		0.116517	0.49391	0.8659		-0.15969	0.13262	1		-2.54644	-3.1596	-3.27061	-3.11411	-3.77763	-3.20274	-3.38504	-3.20075	-3.62791	-2.52854	-3.01282	-2.87167	-2.96902	-2.7809	-2.87717	-3.18295	-3.21599	-3.05677	23.015	2	1	7.4348	0	Q9Y262;B0QY90;B0QY89	Eukaryotic translation initiation factor 3 subunit L
EIF4A1	-0.349544	0.00580168	1		-0.338572	0.006575	1		0.13497	0.797202	0.711962		0.0709445	0.599001	0.910735		0.0312351	0.419249	1		3.58006	3.34965	3.25803	3.10762	2.98721	3.04427	2.98318	3.09281	3.09604	3.66978	3.44491	3.47796	3.48895	3.44518	3.46644	3.4293	3.44125	3.41089	29.2596	16	7	91.635	0	P60842;J3KT12;J3KTB5;J3QS69;J3QLN6;J3QL43;J3QR64;J3KS25;J3QKZ9	Eukaryotic initiation factor 4A-I
EIF4B	0.466369	2.92301	0.0341505	YES	0.61572	3.55715	0.00390062	YES	1.61948	3.70445	0	YES	1.11046	4.33988	0	YES	1.6449	5.20026	0	YES	1.79448	1.96722	1.94707	2.43906	2.29744	2.37137	2.46547	2.5611	2.52935	3.79715	3.39358	3.37647	3.05307	3.06084	2.92624	3.6084	3.5298	3.50525	28.5181	9	5	33.987	0	P23588;E7EX17;F8W0K0;F8VSC7;F8VP89;F8VX11	Eukaryotic translation initiation factor 4B
EIF4G1	-0.190798	0.0205261	1		-0.210774	0.0159307	1		0.693902	2.3533	0.0246316	YES	0.493198	2.29367	0.0388743	YES	0.721245	3.18473	0.0032381	YES	2.83735	2.61422	2.55362	2.47658	2.49125	2.46498	2.47612	2.44795	2.4488	3.5869	3.30859	3.19141	3.22281	3.2291	3.03287	3.4209	3.40809	3.33993	29.9614	28	16	211.85	0	Q04637;A0A7I2Y1C3;E7EUU4;E9PGM1;E7EX73;C9JF13	Eukaryotic translation initiation factor 4 gamma 1
EIF4G2	-0.322421	0.000840371	1		-0.312401	0.000742528	1		0.751682	2.88236	0.0146446	YES	0.534363	3.7361	0.0193	YES	0.878779	4.61522	0.00197531	YES	1.6322	1.52761	1.51946	1.25877	1.1607	1.29254	1.19478	1.23415	1.31314	2.5241	2.21935	2.19087	2.05463	2.1558	2.07194	2.49003	2.43941	2.38617	27.1034	8	5	32.33	0	P78344;H0Y3P2;D3DQV9;E9PKF8	Eukaryotic translation initiation factor 4 gamma 2
EIF5	-0.0583121	0.161715	1		0.0804717	0.665757	1		1.0131	3.25326	0.00492754	YES	0.756854	3.35403	0.00225641	YES	0.948962	3.34101	0.00190476	YES	0.641801	0.615797	0.460828	0.697149	0.388382	0.457958	0.519904	0.770535	0.669401	1.79964	1.49162	1.46647	1.36804	1.4157	1.20525	1.6693	1.542	1.35401	27.9262	8	4	29.805	0	P55010;H0YLZ1;H0YN40	Eukaryotic translation initiation factor 5
EIF5A;EIF5AL1	-0.396197	0.000208618	1		-0.397932	0.000200558	1		0.288666	2.5746	0.248662		0.414	3.78656	0.048565	YES	0.338828	2.64227	0.124803		2.59262	2.50224	2.57673	2.22512	2.10052	2.15737	2.23061	2.1242	2.12298	2.93481	2.80238	2.80041	3.00725	2.92893	2.97742	2.9643	2.92988	2.79391	27.9966	10	5	59.549	0	P63241;I3L397;I3L504;Q6IS14	Eukaryotic translation initiation factor 5A-1;Eukaryotic translation initiation factor 5A;Eukaryotic translation initiation factor 5A-1-like
EIF5B	-0.00990899	0.191363	1		0.243792	3.71434	0.316593		1.3129	4.26286	0	YES	1.14807	4.62864	0	YES	1.45516	5.36559	0	YES	2.2611	2.28216	2.33532	2.29172	2.29763	2.25949	2.53948	2.53452	2.53595	3.77085	3.54499	3.50144	3.53676	3.44615	3.33987	3.81605	3.76604	3.66195	28.7912	18	10	188.75	0	O60841;A0A087WUT6	Eukaryotic translation initiation factor 5B
EMD	-0.688043	0.00144361	1		-0.346782	0.0061417	1		0.249915	1.05659	0.447667		0.0453574	0.37605	0.983376		0.648406	2.77085	0.00539474	YES	0.668305	0.74045	0.98881	-0.0638123	0.155723	0.241527	0.387475	0.504006	0.465736	0.917933	0.946843	1.28253	1.09041	0.473102	0.970125	1.37613	1.46227	1.50439	26.8668	8	5	34.489	0	P50402;Q5HY57	Emerin
ENO1	-0.491632	0.000166495	1		-0.526239	6.96525e-05	1		-0.730873	7.16407e-05	1		-0.329034	0.00398221	1		-0.784936	2.24581e-05	1		5.4173	5.36369	5.51783	4.88495	4.97276	4.96621	4.91102	4.91394	4.89515	4.72506	4.76582	4.61531	5.14798	5.20144	4.9623	4.68011	4.66169	4.6022	31.4578	48	17	322.61	0	P06733;A0A2R8Y6G6;K7EM90	Alpha-enolase;Enolase
EPB41L2	-0.163534	0.0407819	1		-0.346209	0.00576652	1		0.663879	2.44179	0.0266323	YES	0.480718	2.48965	0.0386429	YES	0.578203	2.83899	0.0110056	YES	1.11789	0.840502	0.916406	0.908085	0.750537	0.725573	0.712447	0.513473	0.610249	1.79902	1.62222	1.44519	1.51204	1.37083	1.43408	1.58232	1.5541	1.47298	26.6827	7	6	53.345	0	O43491;E9PHY5;E9PK52;E9PII3;Q6R5J7;Q6ZSX4	Band 4.1-like protein 2
EPPK1	-0.206725	0.0841029	1		-0.46311	0.00240242	1		0.218218	1.17013	0.488528		-0.100627	0.0707227	1		-0.205547	0.0291633	1		-2.53866	-2.80359	-2.74002	-2.64871	-3.24829	-2.80546	-3.2574	-3.18107	-3.03313	-2.30663	-2.57886	-2.54214	-2.82314	-2.73821	-2.82282	-2.81373	-3.04439	-2.8408	25.3724	7	4	27.44	0	P58107;A0A075B730	Epiplakin
EPRS	-0.518725	0.000372955	1		-0.574461	0.000423942	1		-0.0175921	0.225661	1		0.01076	0.339461	1		-0.0436525	0.14124	1		1.49072	1.64963	1.7107	1.08656	1.14248	1.06582	1.13206	0.98845	1.00715	1.63825	1.59134	1.56868	1.76411	1.54343	1.57578	1.60863	1.55459	1.55686	27.3958	9	5	86.409	0	P07814;V9GYZ6	Bifunctional glutamate/proline--tRNA ligase;Glutamate--tRNA ligase;Proline--tRNA ligase
ERC2	1.08861	1.71446	0.00444138	YES	2.28938	2.74952	0	YES	1.96671	2.52066	0	YES	1.38869	2.05329	0	YES	2.25522	2.79347	0	YES	-0.0153046	1.15232	0.907198	1.86558	1.71254	1.73191	2.8412	3.19363	2.87752	2.84137	2.48929	2.61368	2.02555	2.13434	2.05039	3.0054	2.91199	2.89248	27.9465	1	1	5.9391	0.0054816	O15083	ERC protein 2
ERP29	-0.0688019	0.183049	1		-0.274864	0.0349182	1		-0.452817	0.0115666	1		-0.409078	0.0279751	1		-0.80105	0.00185569	1		-2.70978	-3.24749	-3.02284	-3.12047	-3.00996	-3.05609	-3.25714	-3.24649	-3.30108	-3.42266	-3.55449	-3.36141	-3.53867	-3.11773	-3.55095	-3.74044	-3.73329	-3.90953	23.0157	4	2	13.431	0	P30040;F8VY02	Endoplasmic reticulum resident protein 29
ERP44	0.187097	0.671514	0.808471		0.075181	0.482859	1		0.0136487	0.31728	0.960213		-0.287464	0.0496371	1		-0.0504421	0.238212	1		-2.39083	-1.90799	-2.25854	-1.73392	-1.99243	-2.26972	-2.14095	-1.98857	-2.2023	-2.29421	-2.51037	-1.71184	-2.29354	-2.73209	-2.39412	-2.59001	-2.19337	-1.9253	23.1663	2	1	7.4091	0	Q9BS26	Endoplasmic reticulum resident protein 44
ETF1	-0.388131	0.0290908	1		-0.478396	0.029033	1		0.120762	0.501544	0.795558		0.0666669	0.409245	0.942623		-0.24004	0.0886109	1		-3.51716	-3.87405	-4.20679	-4.23086	-4.19324	-4.33829	-4.51539	-4.03957	-4.47824	-3.52874	-3.93952	-3.76746	-3.86213	-3.60455	-3.93133	-4.3643	-3.98641	-3.96742	22.3841	2	1	10.578	0	P62495;D6RCB3;D6RJE8;I3L492;B7Z7P8	Eukaryotic peptide chain release factor subunit 1
EXOSC10	-0.807996	0.00295779	1		-0.841626	0.00464169	1		-0.569282	0.0103952	1		-0.491238	0.0196479	1		-0.834677	0.00202502	1		-3.13121	-3.71502	-3.33751	-4.37098	-4.07928	-4.15747	-3.98231	-4.21762	-4.50869	-4.16281	-3.92753	-3.80126	-3.91566	-4.10703	-3.63477	-4.20102	-4.323	-4.16376	20.8387	2	1	6.1117	0.002459	Q01780;K7EJ37	Exosome component 10
EZR	-0.837921	0.0023921	1		-0.970496	0.00129563	1		-0.463787	0.017048	1		-0.414118	0.0211555	1		-0.571648	0.00759422	1		0.41415	-0.199759	0.129128	-0.820333	-0.734103	-0.615808	-0.859772	-0.783395	-0.924802	-0.201297	-0.357908	-0.488635	-0.317147	-0.172653	-0.409033	-0.522294	-0.385485	-0.463644	26.5879	5	3	20.631	0	P15311;E7EQR4	Ezrin
FAF1	-0.207763	0.115815	1		-0.189157	0.118333	1		0.829914	1.59873	0.028675	YES	0.589513	1.41161	0.0463721	YES	0.759193	1.78283	0.00834783	YES	-1.81509	-2.55888	-2.48576	-2.30161	-2.6685	-2.51291	-2.54446	-2.38519	-2.49754	-1.11417	-1.51189	-1.74393	-1.85565	-1.61958	-1.61596	-1.50461	-1.56452	-1.51302	24.3189	1	1	6.2791	0.0017021	Q9UNN5;B1ANM7	FAS-associated factor 1
FAM120A	-0.229093	0.00230624	1		-0.246791	0.00109443	1		0.231004	2.17708	0.392087		0.220863	2.30269	0.376509		0.283156	2.63623	0.205491		0.873439	0.941191	1.02284	0.763033	0.715369	0.671791	0.683227	0.698602	0.715269	1.23997	1.16353	1.12698	1.17268	1.19926	1.12812	1.27592	1.19542	1.2156	26.9599	14	6	47.286	0	Q9NZB2;A0A0C4DG79	Constitutive coactivator of PPAR-gamma-like protein 1
FAM21C;FAM21A	0.474823	3.47173	0.0248352	YES	0.286317	1.44739	0.321159		1.04661	2.95091	0.00472222	YES	0.803257	4.21624	0.0008	YES	0.98484	4.37958	0.000869565	YES	-1.46851	-1.34133	-1.31545	-0.927721	-0.899131	-0.873965	-1.2589	-1.11761	-0.889832	-0.0580254	-0.384625	-0.542817	-0.520848	-0.610841	-0.583827	-0.379481	-0.330924	-0.460361	25.1856	5	4	51.538	0	Q9Y4E1;Q641Q2;F8W7U3;J3KP36;E7ESD2;A0A0A0MR88;A0A096LPC5;A0A087WYF6	WASH complex subunit FAM21C;WASH complex subunit FAM21A
FARSA	-0.266914	0.0131508	1		-0.403306	0.00402126	1		0.633561	1.99227	0.0394475	YES	0.52815	2.40215	0.0316901	YES	0.908156	3.42107	0.00170213	YES	-0.397568	-0.472028	-0.678957	-0.861919	-0.669202	-0.818172	-1.01655	-0.80211	-0.939806	0.402667	-0.0917234	0.0411873	-0.0118742	0.137334	-0.0895624	0.485406	0.312169	0.37834	25.3996	5	2	13.821	0	Q9Y285;K7ER00;K7ERS0;K7EPH2	Phenylalanine--tRNA ligase alpha subunit
FASN	-0.150316	0.0123272	1		-1.90735e-05	0.300873	1		0.0616614	0.785957	0.851235		-0.0370312	0.0997382	1		-0.131459	0.0126471	1		1.02585	0.934868	0.91556	0.8983	0.765471	0.76156	0.937495	0.998736	0.939991	1.10387	1.00074	0.956649	0.903675	0.964872	0.896639	0.893444	0.820144	0.768315	26.6168	16	12	76.867	0	P49327;A0A0U1RQF0	Fatty acid synthase;[Acyl-carrier-protein] S-acetyltransferase;[Acyl-carrier-protein] S-malonyltransferase;3-oxoacyl-[acyl-carrier-protein] synthase;3-oxoacyl-[acyl-carrier-protein] reductase;3-hydroxyacyl-[acyl-carrier-protein] dehydratase;Enoyl-[acyl-carrier-protein] reductase;Oleoyl-[acyl-carrier-protein] hydrolase
FAU	0.054793	0.463857	1		-0.143141	0.0241838	1		0.547684	3.58371	0.0340941	YES	0.527022	2.73152	0.0275588	YES	0.102901	0.678837	0.920137		-1.07996	-1.17783	-1.23523	-0.943716	-1.33824	-1.04669	-1.27341	-1.41075	-1.23828	-0.672945	-0.599408	-0.577618	-0.769112	-0.62967	-0.513176	-0.886825	-1.04785	-1.24965	25.5189	2	1	5.9364	0.005473	P62861;E9PR30	40S ribosomal protein S30
FBLN1	0.983476	2.90168	0.00155372	YES	0.865812	2.7004	0.00182609	YES	0.0826613	0.503319	0.841233		-0.0310335	0.238896	1		0.0786715	0.515817	0.986529		0.681377	1.16379	0.994222	1.99193	1.86949	1.9284	1.81217	1.87139	1.75326	0.88989	1.10751	1.08997	0.980434	0.816364	0.94949	1.03846	1.04558	0.991361	27.2404	8	5	79.27	0	B1AHL2;P23142	Fibulin-1
FBN1	2.58362	2.34518	0	YES	2.35869	2.21717	0	YES	0.521738	0.691284	0.293386		0.47264	0.664975	0.297011		0.509425	0.698593	0.231172		-2.12757	-0.312285	-0.815664	1.6122	1.49715	1.38601	1.33206	1.23975	1.24875	-0.864101	-0.326193	-0.500007	-0.557821	-0.602105	-0.677668	-0.518767	-0.602716	-0.605756	27.5617	10	5	120.52	0	P35555	Fibrillin-1
FBXO38	-0.579664	0.0380339	1		-0.609919	0.0316645	1		-0.401657	0.0649299	1		-0.748546	0.0239796	1		-0.408221	0.0816039	1		-2.98707	-4.03943	-3.28262	-4.28082	-3.97738	-3.78992	-4.25491	-3.87355	-4.01042	-3.71157	-3.87681	-3.92572	-3.91333	-4.52814	-4.11329	-3.6293	-4.27264	-3.63184	20.5212	2	1	5.946	0.0047133	Q6PIJ6	F-box only protein 38
FDFT1	0.0967325	0.657908	1		1.16892	3.3515	0	YES	1.097	3.10716	0.0038	YES	0.619438	2.41458	0.0170598	YES	0.448089	2.14836	0.0551889		-1.38517	-1.17378	-1.01563	-1.05498	-1.16608	-1.06332	-0.17173	0.0833254	0.0205717	0.0940351	-0.211578	-0.166033	-0.614973	-0.445712	-0.655579	-0.72388	-0.768766	-0.737664	25.3482	2	2	12.253	0	P37268;E9PNM1;A0A1W2PQ47	Squalene synthase
FIP1L1	1.23999	1.6182	0.00435294	YES	0.0639273	0.544809	1		1.21224	2.85137	0.00217544	YES	0.955393	3.48105	0	YES	1.31552	3.93152	0	YES	-2.5526	-2.2503	-2.44041	-0.514987	-1.02099	-1.98737	-2.41779	-2.39056	-2.24319	-0.877621	-1.38764	-1.34133	-1.37014	-1.48129	-1.52571	-0.994323	-1.11165	-1.19078	23.623	1	1	6.6169	0	Q6UN15	Pre-mRNA 3-end-processing factor FIP1
FKBP15	0.960439	1.2843	0.0121618	YES	0.697056	1.57538	0.0131751	YES	1.09322	2.13462	0.00589247	YES	0.819283	1.73454	0.0124706	YES	1.18183	2.17038	0.00168421	YES	-5.22485	-4.74112	-5.62603	-4.98782	-3.95969	-3.76317	-4.47947	-4.48161	-4.53975	-3.98584	-4.23315	-4.09336	-4.44549	-4.23375	-4.45491	-4.06642	-3.79679	-4.18329	22.6932	2	1	6.9341	0	Q5T1M5	FK506-binding protein 15
FKBP4	-0.317396	0.0623958	1		-0.599433	0.0168771	1		-0.15047	0.144384	1		-0.172637	0.131112	1		-0.362552	0.0464053	1		-0.448186	-1.23442	-1.04958	-1.14425	-1.36119	-1.17892	-1.67517	-1.39089	-1.46442	-1.00853	-1.03615	-1.13891	-0.965304	-1.10009	-1.1847	-1.30094	-1.23351	-1.28538	24.5815	3	2	17.525	0	Q02790;H0YFG2	Peptidyl-prolyl cis-trans isomerase FKBP4;Peptidyl-prolyl cis-trans isomerase FKBP4, N-terminally processed
FLII	-0.0181993	0.274459	1		-0.238738	0.082499	1		0.335861	1.03869	0.308452		-0.297099	0.0702857	1		-0.114184	0.168551	1		-3.69703	-4.34361	-4.24207	-4.26797	-4.00391	-4.06543	-4.51388	-4.31094	-4.1741	-3.72937	-3.67688	-3.86888	-4.54776	-4.0967	-4.52954	-4.42276	-4.13408	-4.06843	23.5929	4	3	18.905	0	Q13045;J3KS54	Protein flightless-1 homolog
FLNA	-0.525752	3.34075e-05	1		-0.796492	7.40838e-06	1		-0.679655	0.000424682	1		-0.554921	8.47047e-05	1		-0.759522	1.81982e-05	1		5.849	5.73114	5.80228	5.28207	5.23689	5.28621	5.02523	5.00579	4.96192	5.27699	5.09049	4.97598	5.24994	5.29745	5.17026	5.04833	5.08148	4.97404	31.5886	84	42	323.31	0	P21333	Filamin-A
FLNB	-0.448753	3.79474e-05	1		-0.644554	1.86181e-05	1		-0.498835	0.000453461	1		-0.527388	5.45357e-05	1		-0.604014	0.000129685	1		2.61472	2.65165	2.7218	2.21599	2.23189	2.19402	2.06236	2.01473	1.97741	2.27992	2.06361	2.14813	2.15261	2.17502	2.07838	2.1634	1.99563	2.0171	28.4795	18	12	84.712	0	O75369;E7EN95	Filamin-B
FOLR1	1.10946	4.05694	0	YES	1.06781	4.06272	0	YES	0.0344969	0.393603	0.911375		-0.16955	0.016203	1		-0.263717	0.00729713	1		-1.40882	-1.52829	-1.48259	-0.214729	-0.444516	-0.432077	-0.46486	-0.264241	-0.487175	-1.69084	-1.27145	-1.35392	-1.75844	-1.61863	-1.55128	-1.63794	-1.68867	-1.88424	23.9496	1	1	7.014	0	P15328	Folate receptor alpha
FSCN1	-0.104705	0.0481202	1		-0.340899	0.000998123	1		0.0978419	0.816939	0.795727		0.111272	0.821165	0.806793		-0.0682268	0.0802541	1		1.2658	1.32548	1.46371	1.19389	1.32186	1.22511	1.02845	0.993251	1.01059	1.53947	1.33823	1.47081	1.43553	1.60161	1.35166	1.31789	1.29035	1.24206	27.4382	9	4	50.453	0	Q16658	Fascin
FTH1	2.38119	2.6103	0	YES	1.62395	2.06236	0.000719101	YES	0.417615	0.72226	0.338556		0.411276	0.724595	0.302702		0.355603	0.657505	0.41265		0.382549	1.68773	1.55223	3.7601	3.48912	3.51686	2.79338	2.83748	2.86351	1.46157	1.67519	1.7386	1.6234	1.61676	1.61618	1.58949	1.59211	1.50772	28.3346	7	4	29.044	0	P02794;G3V1D1;G3V192;E9PPQ4;E9PRK8;E9PKY7	Ferritin heavy chain;Ferritin heavy chain, N-terminally processed;Ferritin
FTSJ3	-0.144838	0.0114878	1		-0.235337	0.000838086	1		0.27327	2.16071	0.300477		-0.0146192	0.245269	1		0.0755053	1.14259	0.960964		3.07364	3.16525	3.18857	3.07701	2.9561	2.95985	2.87719	2.93742	2.90684	3.39861	3.33025	3.51843	3.17194	2.98836	3.2233	3.26203	3.20356	3.18839	29.484	31	11	94.019	0	Q8IY81	pre-rRNA processing protein FTSJ3
FUBP3	-0.277052	0.00270941	1		-0.568022	0.00277821	1		-0.422651	0.0215157	1		-0.20628	0.0695839	1		-0.524742	0.000850123	1		-2.01462	-1.87013	-1.79645	-2.17292	-2.17335	-2.16609	-2.44446	-2.67058	-2.27023	-2.67544	-2.21196	-2.06176	-1.84868	-2.39552	-2.05585	-2.29892	-2.47923	-2.47728	24.7642	2	1	8.0442	0	Q96I24	Far upstream element-binding protein 3
FXR1	-0.735567	0.00181572	1		-0.824713	0.0014283	1		-0.101472	0.192108	1		-0.165861	0.085754	1		-0.127877	0.109362	1		-0.0354548	-0.535983	-0.395101	-1.0015	-1.07992	-1.09181	-1.21414	-1.03726	-1.18928	-0.00427914	-0.584962	-0.681713	-0.380324	-0.503892	-0.579906	-0.499282	-0.436176	-0.414712	24.4054	2	1	6.0723	0.0040584	P51114;C9JAJ4;E9PFF5;B4DXZ6	Fragile X mental retardation syndrome-related protein 1
G3BP2	0.239789	1.29086	0.498238		0.194266	1.25163	0.610835		0.848798	2.94514	0.00737864	YES	0.855537	3.31389	0.000787879	YES	1.01396	3.80947	0.0015	YES	-0.0959139	0.0636005	-0.224271	0.239202	0	0.223582	0.0185957	0.130433	0.177186	0.931057	0.624428	0.734325	0.731857	0.874372	0.703796	0.97902	0.902385	0.903882	27.3396	4	2	14.096	0	Q9UN86;A0A7I2V647;A0A7I2V3E2;A0A7I2V3P9;A0A7I2V547;A0A7I2V382;A0A7I2V3Z6;D6RAC7;D6RB17;A0A7I2YQS2;A0A7I2YQD9	Ras GTPase-activating protein-binding protein 2
G6PD	0.0788539	0.777293	1		-0.120702	0.0229743	1		-0.361859	0.00633788	1		0.045318	0.482099	0.968492		-0.389929	0.000636032	1		-0.426644	-0.270874	-0.273513	-0.160107	-0.240854	-0.333508	-0.490462	-0.439116	-0.403559	-0.514458	-0.697466	-0.844686	-0.340306	-0.119365	-0.375406	-0.733306	-0.754998	-0.652515	24.3151	4	2	18.339	0	P11413;E9PD92;E7EM57;E7EUI8	Glucose-6-phosphate 1-dehydrogenase
GAA	1.80949	2.735	0	YES	1.51225	2.47077	0	YES	0.409519	0.92193	0.260293		0.344566	0.809737	0.324239		0.26163	0.669312	0.560134		0.57505	1.54931	1.30244	3.05661	2.88257	2.91608	2.61404	2.7115	2.63802	1.45888	1.62567	1.5708	1.54622	1.52599	1.38828	1.49891	1.39528	1.3175	28.1294	7	3	32.557	0	P10253	Lysosomal alpha-glucosidase;76 kDa lysosomal alpha-glucosidase;70 kDa lysosomal alpha-glucosidase
GALNT1	0.621905	2.51536	0.0115322	YES	1.03259	3.61425	0.000646465	YES	0.302938	1.67545	0.272551		0.0593081	0.525162	0.931719		0.0344556	0.433362	1		-0.860348	-0.529322	-0.694588	0.0604401	-0.113913	-0.165069	0.30848	0.39302	0.312008	-0.381489	-0.331453	-0.462501	-0.582003	-0.611978	-0.712353	-0.650149	-0.673931	-0.65681	26.6963	5	4	40.88	0	Q10472;K7EJV8	Polypeptide N-acetylgalactosaminyltransferase 1;Polypeptide N-acetylgalactosaminyltransferase 1 soluble form
GALNT2	0.634892	2.44959	0.0112235	YES	1.09062	3.2463	0.000659794	YES	0.110997	0.629971	0.788284		0.181486	1.00295	0.585107		0.087079	0.607702	0.960226		1.41153	1.80761	1.56331	2.32541	2.18753	2.17419	2.73408	2.75837	2.56186	1.55229	1.76177	1.80138	1.75409	1.82436	1.74847	1.6751	1.69841	1.67018	29.141	12	8	55.149	0	Q10471	Polypeptide N-acetylgalactosaminyltransferase 2;Polypeptide N-acetylgalactosaminyltransferase 2 soluble form
GALNT7	0.323339	2.13592	0.21788		0.749178	4.04436	0.00183942	YES	0.313442	2.34764	0.21108		0.179291	1.78031	0.53484		0.198855	2.30033	0.465132		-0.558416	-0.477337	-0.587335	-0.0780268	-0.312141	-0.262904	0.28284	0.215228	0.126378	-0.148765	-0.33884	-0.195157	-0.391454	-0.272356	-0.421404	-0.367863	-0.3724	-0.28626	24.8231	2	2	11.49	0	Q86SF2;H0YAK0;H0YAH3	N-acetylgalactosaminyltransferase 7;Polypeptide N-acetylgalactosaminyltransferase
GAPDH	0.213356	1.65389	0.54469		-0.337137	0.00221453	1		-0.841322	0.000158536	1		-0.400879	0.00174688	1		-1.08272	3.13065e-05	1		5.52876	5.3376	5.29152	5.57486	5.60603	5.61706	5.05009	5.06868	5.0277	4.62738	4.56118	4.44535	4.98599	5.04968	4.91956	4.35085	4.28009	4.27877	33.0636	59	14	210.9	0	P04406;E7EUT5	Glyceraldehyde-3-phosphate dehydrogenase
GARNL3	0.322307	1.39292	0.295197		1.00734	3.29338	0.000587156	YES	1.10174	2.83482	0.005	YES	0.482697	2.02833	0.0486517	YES	1.16138	3.53959	0.00101695	YES	0.737727	0.627134	0.352556	1.05109	0.805211	0.828037	1.5548	1.63284	1.5518	1.92353	1.52111	1.578	1.00729	1.16149	0.996731	1.78145	1.71175	1.70837	30.544	4	1	5.8207	0.008346	Q5VVW2;A0A0C4DFW0	GTPase-activating Rap/Ran-GAP domain-like protein 3
GART	-0.556726	0.00104731	1		-0.566728	0.00072106	1		-0.504647	0.00114651	1		-0.358176	0.00381269	1		-0.533427	0.00109918	1		-0.533629	-0.645695	-0.438926	-0.943151	-1.201	-1.14428	-0.9713	-1.15867	-1.18846	-0.935612	-1.02362	-1.17296	-0.844122	-0.813003	-1.03565	-0.923663	-1.14492	-1.14994	24.1784	4	3	24.258	0	P22102;F8WD69	Trifunctional purine biosynthetic protein adenosine-3;Phosphoribosylamine--glycine ligase;Phosphoribosylformylglycinamidine cyclo-ligase;Phosphoribosylglycinamide formyltransferase
GCLM	-0.608268	0.00848333	1		-0.798116	0.00358161	1		-0.329705	0.0461782	1		-0.238326	0.0792171	1		-0.586819	0.0110115	1		-0.975366	-1.63805	-1.24784	-1.8111	-1.87086	-2.00411	-2.19068	-2.0707	-1.99422	-1.44231	-1.78337	-1.62469	-1.59198	-1.32838	-1.65588	-2.00429	-1.70645	-1.91098	24.8689	3	2	14.295	0	P48507	Glutamate--cysteine ligase regulatory subunit
GCN1L1	-0.479389	0.0549904	1		-0.786324	0.0207862	1		-0.287951	0.107925	1		-0.3711	0.07759	1		-0.596696	0.036477	1		-1.67313	-2.72909	-2.5982	-2.943	-2.86865	-2.62694	-3.05878	-3.37809	-2.92253	-2.60707	-2.54078	-2.71643	-2.68906	-2.73783	-2.68683	-2.77632	-2.89197	-3.12222	24.4766	6	4	26.094	0	Q92616	Translational activator GCN1
GDI2;GDI1	0.0995639	1.78196	1		-0.109536	0.00978193	1		-0.107554	0.00700962	1		-0.1119	0.00790717	1		-0.162034	0.00282009	1		1.23943	1.3325	1.29278	1.40262	1.35659	1.4042	1.18522	1.12966	1.22122	1.21385	1.14611	1.1821	1.204	1.12868	1.19633	1.17958	1.10071	1.09833	27.0919	9	4	32.858	0	P50395;P31150;Q5SX91	Rab GDP dissociation inhibitor beta;Rab GDP dissociation inhibitor alpha
GFPT1	-0.307879	0.0163185	1		-0.179582	0.0542915	1		-0.478226	0.00540301	1		-0.191624	0.0382588	1		-0.188131	0.0385733	1		-1.32244	-1.00855	-0.989869	-1.52297	-1.28742	-1.4341	-1.24458	-1.42311	-1.19191	-1.67165	-1.66542	-1.41846	-1.31314	-1.35494	-1.22765	-1.35615	-1.28191	-1.24719	24.9249	4	1	8.4293	0	Q06210;A0A6I8PRN4;A0A6I8PTT9	Glutamine--fructose-6-phosphate aminotransferase [isomerizing] 1
GGH	0.21691	0.993932	0.611699		0.0548795	0.435518	1		-0.731563	0.00327632	1		-0.83381	0.000787476	1		-0.794118	0.00266822	1		1.52221	1.71555	1.97795	1.84959	1.99255	2.02429	1.93431	1.74884	1.69719	0.818173	0.970546	1.2323	0.836744	0.937023	0.940508	0.718439	0.958493	1.15642	29.2631	8	3	22.811	0	Q92820;A0A7I2YQQ3;A0A7I2V5X9	Gamma-glutamyl hydrolase
GLA	2.10556	2.98578	0	YES	1.41718	2.35638	0.000744186	YES	0.0996507	0.420992	0.83982		-0.0416889	0.257548	1		-0.309866	0.0853994	1		2.37882	3.3695	3.09904	5.08362	5.02679	5.05365	4.37222	4.40732	4.31936	2.91879	3.0966	3.13093	2.90501	2.91748	2.89981	2.7072	2.58115	2.62942	30.8376	37	12	92.118	0	P06280;A0A6Q8PFA9;A0A3B3IUC4;A0A6Q8PHD1;A0A6Q8PGG0;A0A6Q8PHM8	Alpha-galactosidase A
GLB1	0.0161734	0.390553	1		-0.102446	0.0512464	1		-0.666805	0.00012773	1		-0.644887	0.000148661	1		-0.942948	3.64556e-05	1		2.94272	2.73275	2.7949	2.86654	2.84087	2.81147	2.68228	2.78906	2.69168	2.10492	2.17861	2.18641	2.15799	2.23204	2.14567	1.93799	1.86759	1.83594	30.0788	32	10	87.428	0	P16278;E7EQ29	Beta-galactosidase
GLG1	1.31565	4.07283	0	YES	1.48363	4.16721	0	YES	-0.00186666	0.296933	0.969265		0.163882	1.10234	0.628681		0.134276	0.948955	0.801844		3.13592	3.45162	3.28443	4.67056	4.56936	4.57897	4.72992	4.87086	4.72206	3.05644	3.40997	3.39995	3.50273	3.44147	3.41941	3.43127	3.45834	3.38518	30.5956	29	15	107.49	0	Q92896;H3BM42	Golgi apparatus protein 1
GLT8D2	0.868991	1.74643	0.00664968	YES	1.40517	2.72311	0	YES	1.01992	2.34977	0.00582979	YES	0.408938	1.11939	0.168779		0.755076	1.67449	0.00931792	YES	-4.52792	-3.90655	-3.93379	-2.92626	-3.59192	-3.24311	-2.91707	-2.52249	-2.71317	-3.24056	-3.01176	-3.05618	-3.55477	-3.65784	-3.92883	-3.51388	-3.53607	-3.05307	21.826	2	1	6.0357	0.0040355	Q9H1C3;F8VZP2	Glycosyltransferase 8 domain-containing protein 2
GNAI3;GNAI2;GNAO1	-0.35095	0.0187335	1		-0.655495	0.00280183	1		-0.0343637	0.238613	1		0.0758705	0.495464	0.909816		-0.235108	0.0508006	1		-1.92804	-2.26986	-2.40692	-2.5202	-2.66484	-2.47264	-2.8799	-2.74981	-2.94161	-2.0795	-2.2618	-2.36661	-2.05965	-2.10229	-2.21527	-2.36065	-2.35746	-2.59203	27.1513	6	3	19.872	0	P08754;P04899;P09471	Guanine nucleotide-binding protein G(k) subunit alpha;Guanine nucleotide-binding protein G(i) subunit alpha-2;Guanine nucleotide-binding protein G(o) subunit alpha
GNAS	0.0671018	0.654318	1		-0.298255	0.0503067	1		-0.457141	0.0780007	1		0.180359	0.844344	0.623739		-0.111169	0.0483624	1		-3.58138	-3.54983	-3.71218	-3.55357	-3.43812	-3.6504	-3.65911	-4.30411	-3.77494	-3.39925	-4.0061	-4.80946	-3.56619	-3.15819	-3.57794	-3.64459	-3.69989	-3.83241	22.5177	2	1	8.0512	0	P63092;Q5JWF2;A0A590UJY2;A0A590UJB0;A0A590UJF0;B0AZR9;A0A590UJ58;A0A0A0MR13	Guanine nucleotide-binding protein G(s) subunit alpha isoforms short;Guanine nucleotide-binding protein G(s) subunit alpha isoforms XLas
GNB2;GNB4	-0.681533	1.83151e-05	1		-0.780828	9.11573e-06	1		-0.477442	0.00060915	1		-0.209328	0.00242966	1		-0.634592	0.000117345	1		1.49845	1.40051	1.37143	0.75931	0.708032	0.758448	0.637708	0.665938	0.624256	1.06957	0.877486	0.891006	1.26274	1.21002	1.16965	0.875161	0.788445	0.703004	27.1036	8	4	43.969	0	P62879;E7EP32;C9JIS1;A0A7I2S2S9;A0A6Q8PG88;C9JXA5;Q9HAV0;H7C5J5;C9JZN1;A0A6Q8PFW8;A0A6Q8PFE0;A0A6Q8PFV8	Guanine nucleotide-binding protein G(I)/G(S)/G(T) subunit beta-2;Guanine nucleotide-binding protein subunit beta-4
GNB2L1	-0.529351	0.000219335	1		-0.528739	0.000116995	1		-0.423487	0.00348313	1		-0.0111535	0.250942	1		-0.605263	5.97744e-05	1		1.87106	1.73137	1.73322	1.33035	1.20233	1.21492	1.21437	1.29659	1.23847	1.5431	1.28333	1.23876	1.77268	1.85108	1.67843	1.18948	1.19681	1.13357	27.6004	8	6	42.153	0	P63244;D6REE5;D6RAC2;D6R9Z1;D6R9L0;H0Y8W2;J3KPE3;D6RFX4;H0YAM7;H0Y8R5;D6RHH4;D6RBD0;H0YAF8	Guanine nucleotide-binding protein subunit beta-2-like 1;Guanine nucleotide-binding protein subunit beta-2-like 1, N-terminally processed
GNL3	-0.248605	0.00901987	1		-0.154274	0.017381	1		0.217218	1.63297	0.455212		0.0781358	0.898401	0.887788		0.118216	1.37081	0.815837		0.361235	0.263252	0.404353	-0.0229568	0.226885	0.0790977	0.251376	0.226208	0.0884352	0.66999	0.448712	0.561791	0.481819	0.342986	0.438442	0.486439	0.399682	0.497367	25.5711	4	4	39.757	0	Q9BVP2	Guanine nucleotide-binding protein-like 3
GNS	2.18884	2.22622	0	YES	1.88435	2.00626	0	YES	0.0377789	0.324249	0.937598		0.0665639	0.346571	0.981222		-0.0963113	0.24282	1		2.10931	3.68507	3.51694	5.27052	5.28846	5.31885	5.05391	4.95215	4.9583	2.72443	3.26292	3.4373	3.17558	3.15858	3.17685	3.02768	3.00999	2.98471	31.2871	25	11	88.627	0	P15586;H7C3P4;F6S8M0;F5H4C6;H0YFA9	N-acetylglucosamine-6-sulfatase
GOLGB1	0.2805	1.04299	0.447249		0.199177	2.45191	0.510831		1.40826	3.1792	0	YES	0.808927	4.8069	0.000896552	YES	0.969779	3.66667	0.0014026	YES	-0.691035	-0.568402	-0.66068	-0.297635	-0.679114	-0.101869	-0.457493	-0.414673	-0.450419	1.10998	0.63315	0.561541	0.145873	0.174548	0.186241	0.392455	0.430949	0.165816	24.7811	3	1	7.3507	0	Q14789	Golgin subfamily B member 1
GOLIM4	1.35035	2.9509	0	YES	1.72043	3.31091	0	YES	0.829923	2.1946	0.0176378	YES	0.487263	1.4902	0.0744694		0.950447	2.40286	0.00189091	YES	3.01518	3.67153	3.42858	4.74576	4.75905	4.66151	5.04779	5.19661	5.03217	4.24399	4.14935	4.21171	3.89728	3.84938	3.83041	4.35066	4.27524	4.34073	32.0548	38	16	138.28	0	O00461;F8W785	Golgi integral membrane protein 4
GOLM1	2.25174	2.46403	0	YES	2.45305	2.59257	0	YES	0.985695	1.35323	0.0262893	YES	0.912015	1.27122	0.0189836	YES	1.15554	1.54314	0.00293548	YES	1.68702	3.16649	2.70161	4.82139	4.8163	4.67265	4.9766	5.07244	4.86523	3.39666	3.57001	3.54554	3.5402	3.35704	3.39394	3.66791	3.68395	3.66986	30.2563	20	12	111.91	0	Q8NBJ4	Golgi membrane protein 1
GOLPH3	-0.490756	0.042616	1		0.187121	0.536692	0.849128		-0.269403	0.107691	1		0.183756	0.530104	0.7395		-0.163184	0.165007	1		-0.238872	-1.06196	-1.23706	-1.37828	-1.33151	-1.30036	-0.734145	-0.557516	-0.68486	-1.03911	-1.06817	-1.23882	-0.621319	-0.578249	-0.78705	-1.02235	-0.883161	-1.12193	24.3983	2	1	7.6318	0	Q9H4A6	Golgi phosphoprotein 3
GPATCH8	-0.200458	0.112701	1		-0.228844	0.0854637	1		-0.541464	0.0647167	1		-0.465164	0.0305371	1		-0.465223	0.0422991	1		-3.16583	-2.78894	-2.43446	-3.20152	-2.77996	-3.00913	-2.95498	-2.97141	-3.14937	-4.06745	-3.12467	-2.8215	-3.24413	-3.50022	-3.04037	-3.62204	-3.23489	-2.92797	22.4468	1	1	6.1775	0.0016681	Q9UKJ3;K7EKU0	G patch domain-containing protein 8
GPI	-0.0693588	0.0742519	1		-0.0841783	0.0532818	1		-0.000846545	0.298274	0.969897		0.128216	0.873349	0.768195		0.0438506	0.57544	1		0.640429	0.593699	0.46407	0.552609	0.453755	0.483757	0.44753	0.536948	0.461185	0.734177	0.48925	0.472232	0.848042	0.556377	0.678427	0.670961	0.544888	0.6139	28.2042	10	6	39.884	0	P06744;A0A2U3TZU2;K7EQ48;A0A2R8Y6C7;A0A0J9YXP8;A0A0J9YYH3;A0A0J9YX90;K7ERC6;K7EPY4;K7EP41	Glucose-6-phosphate isomerase
GPR107	-0.372945	0.00122695	1		0.203312	1.39627	0.56359		-0.221571	0.0695724	1		-0.465036	0.00433876	1		-0.704956	0.000119388	1		1.2459	1.34258	1.47091	0.947453	1.02292	0.970184	1.66423	1.53998	1.46512	1.37202	0.796802	1.22586	0.947798	0.683237	1.03325	0.621961	0.699803	0.622766	26.5803	4	2	14.516	0	Q5VW38;G5E994	Protein GPR107
GPR56;ADGRG1	2.43242	2.40572	0	YES	2.30536	2.32836	0	YES	0.102208	0.366577	0.868959		0.430699	0.666593	0.32376		0.157948	0.418498	0.932346		-3.65624	-2.07174	-2.38659	-0.100028	-0.298572	-0.418708	-0.313192	-0.315384	-0.569918	-3.07417	-2.2453	-2.48848	-2.20764	-2.44845	-2.16638	-2.4865	-2.68608	-2.46815	26.2543	3	2	14.437	0	Q9Y653;H3BSJ6;H3BRH0;A0A5F9ZHT7;A0A5F9ZH94;H3BNH4;H3BV52	G-protein coupled receptor 56;GPR56 N-terminal fragment;GPR56 C-terminal fragment
GRAMD1A	-0.286959	0.07799	1		-0.135973	0.172993	1		0.645216	1.23848	0.0711362		0.36869	0.910591	0.260188		1.45378	2.22961	0.00084507	YES	-4.93994	-5.43405	-4.58293	-5.4141	-5.15317	-5.25052	-5.231	-5.29136	-4.84248	-4.00369	-4.71627	-4.30131	-4.3915	-4.72658	-4.73276	-3.71287	-3.7904	-3.0923	21.6937	1	1	5.7593	0.0081542	Q96CP6;M0QZ12	GRAM domain-containing protein 1A
GRN	1.18561	2.99413	0	YES	0.919764	2.53792	0.00189474	YES	0.161408	0.603583	0.702584		-0.0897512	0.165101	1		-0.2483	0.0697309	1		-2.44858	-2.22935	-1.87957	-0.991407	-0.993426	-1.01583	-1.25157	-1.19991	-1.34673	-1.92313	-2.30128	-1.84888	-2.17466	-2.34711	-2.30499	-2.47246	-2.62751	-2.20243	25.3947	4	3	18	0	P28799;K7EKL3;K7EQ05	Granulins;Acrogranin;Paragranulin;Granulin-1;Granulin-2;Granulin-3;Granulin-4;Granulin-5;Granulin-6;Granulin-7
GRWD1	0.144386	0.640469	0.930115		-0.0708113	0.201179	1		1.01399	2.75047	0.0049	YES	0.85779	2.37626	0.00350617	YES	0.990435	2.63017	0.00205941	YES	-2.19463	-2.61604	-2.73741	-2.28055	-2.49051	-2.34386	-2.74787	-2.64677	-2.36587	-1.49976	-1.52511	-1.48124	-1.54256	-1.66037	-1.77178	-1.60179	-1.41592	-1.55907	22.856	6	3	19.886	0	Q9BQ67;M0QX71	Glutamate-rich WD repeat-containing protein 1
GSPT1;GSPT2	-0.398215	0.000166188	1		-0.357364	0.000452343	1		0.457312	1.71843	0.0991724		0.472216	3.25125	0.0335526	YES	0.54583	3.35957	0.0110939	YES	2.52276	2.42772	2.50899	2.14985	2.06752	2.04746	2.08053	2.20997	2.09688	3.23188	2.85292	2.74661	2.97823	3.03053	2.86735	3.13925	2.97394	2.98377	27.5124	6	4	24.231	0	P15170;H3BR35;Q8IYD1;H3BSV8	Eukaryotic peptide chain release factor GTP-binding subunit ERF3A;Eukaryotic peptide chain release factor GTP-binding subunit ERF3B
GSR	-0.741794	0.00948953	1		-0.911212	0.00430637	1		-0.563826	0.0262234	1		-0.286185	0.0756929	1		-0.93213	0.00384841	1		-2.97892	-3.42115	-3.79177	-4.2884	-4.17035	-3.95848	-4.34956	-4.19262	-4.3833	-3.66562	-4.01262	-4.20508	-3.86658	-3.58305	-3.60076	-4.40284	-4.24445	-4.34095	22.5274	1	1	6.1716	0.0016653	P00390	Glutathione reductase, mitochondrial
GSTM3	-0.419079	0.00404656	1		-0.253114	0.0212437	1		-0.211611	0.0117536	1		-0.10598	0.0376345	1		-0.336438	0.00130399	1		0.230294	0.144862	0.0226173	-0.126328	-0.442084	-0.291051	-0.319857	-0.0227098	-0.019001	0.00898743	-0.162451	-0.0835972	0.0586596	0	0.0211754	-0.167276	-0.212697	-0.231566	26.5278	5	3	21.343	0	P21266;A0A0A0MTN3	Glutathione S-transferase Mu 3
GSTO1	0.0718803	0.513951	1		-0.685966	0.00142367	1		-0.531921	0.00506941	1		0.963323	2.93157	0.000912281	YES	-0.39259	0.0116007	1		0.385891	-0.0277977	0.337012	0.291499	0.326676	0.292571	-0.424647	-0.493107	-0.44504	-0.353267	-0.159277	-0.388114	1.23338	1.25736	1.09434	-0.153322	-0.270144	-0.0591974	25.6538	3	2	12.589	0	P78417;Q5TA01;Q5TA02	Glutathione S-transferase omega-1
GSTP1	-0.433629	0.00665414	1		-0.584339	0.00273222	1		-0.642659	0.00190571	1		-0.247249	0.03069	1		-0.796742	0.000751088	1		0.774965	0.38689	0.432326	0.109878	0.00679207	0.176626	0.0605412	-0.131248	-0.088129	-0.0547371	-0.0573416	-0.221715	0.328199	0.343133	0.181102	-0.313948	-0.187481	-0.294617	27.7682	12	5	37.516	0	P09211;A8MX94	Glutathione S-transferase P
GTF2F1	0.544399	1.40868	0.0662974		0.465969	1.3365	0.107128		1.50274	2.91532	0	YES	1.24313	2.54199	0	YES	1.50928	3.11465	0	YES	-1.85386	-1.22568	-1.33855	-1.14994	-0.711372	-0.923584	-1.00883	-1.15348	-0.857871	0.238303	-0.0362978	-0.111887	-0.0488911	-0.167837	-0.471977	0.0854082	0.0513849	-0.0270405	25.9887	2	1	8.9365	0	P35269;M0QXD6	General transcription factor IIF subunit 1
GTPBP4	-0.559496	0.00926933	1		-0.532904	0.0110324	1		0.237692	0.681859	0.561587		0.133998	0.544097	0.805875		0.319215	1.05789	0.276966		-1.44655	-2.10395	-1.78246	-2.32573	-2.35765	-2.32807	-2.37073	-2.27881	-2.28214	-1.17945	-1.74944	-1.69099	-1.52683	-1.54783	-1.85631	-1.40805	-1.43054	-1.53674	23.2354	3	3	18.29	0	Q9BZE4;Q5T3R7	Nucleolar GTP-binding protein 1
GYS1	-0.0511217	0.131445	1		-0.195712	0.0114599	1		0.646516	2.87511	0.0239735	YES	0.364419	2.60792	0.104134		0.417594	2.5548	0.0593514		-1.2143	-1.12012	-1.30145	-1.29403	-1.33151	-1.16368	-1.43072	-1.31416	-1.47812	-0.42139	-0.569395	-0.705533	-0.79437	-0.921835	-0.826405	-0.883707	-0.809045	-0.690332	23.294	1	1	5.7602	0.0081602	P13807	Glycogen [starch] synthase, muscle
H2AFV;H2AFZ	0.796077	1.91939	0.0077	YES	1.36673	2.71843	0	YES	1.84051	3.06842	0	YES	1.06281	2.21973	0.000776119	YES	1.6149	2.79431	0	YES	-3.54999	-3.0018	-2.81209	-2.39073	-2.24863	-2.33628	-1.84982	-1.7344	-1.67948	-1.10147	-1.47393	-1.26694	-1.93384	-1.98029	-2.26132	-1.25546	-1.67629	-1.58743	28.1059	2	1	8.0949	0	Q71UI9;P0C0S5;C9J0D1;A0A494C189;A0A3B3IS11	Histone H2A.V;Histone H2A.Z;Histone H2A
H2AFX;HIST2H2AB;HIST1H2AA	-0.437887	0.133594	1		-0.183243	0.217462	1		0.261106	0.439574	0.713649		-0.210219	0.206812	1		-0.145754	0.233161	1		-2.91844	-4.12642	-5.11875	-4.55219	-4.44289	-4.48219	-4.23085	-4.19457	-4.28791	-3.5655	-4.35815	-3.45664	-4.26889	-4.2362	-4.28917	-4.07704	-4.2341	-4.28973	19.3173	1	1	7.8617	0	P16104;Q8IUE6;Q96QV6	Histone H2AX;Histone H2A type 2-B;Histone H2A type 1-A
H2AFY	0.250134	1.78377	0.412346		0.232243	1.53786	0.455615		0.593563	2.98396	0.0305366	YES	0.384126	2.28898	0.0976893		0.458339	2.37897	0.0438113	YES	-1.49962	-1.29876	-1.29897	-1.08984	-1.19488	-1.06223	-1.24645	-1.05879	-1.09539	-0.673967	-0.837959	-0.804739	-0.892884	-0.982737	-1.06936	-0.799398	-1.02956	-0.89338	24.9946	3	3	22.018	0	O75367;B4DJC3	Core histone macro-H2A.1;Histone H2A
HADHA	-0.338247	0.000500574	1		-0.212225	0.00498396	1		-0.153038	0.0130998	1		-0.179092	0.00633387	1		-0.136703	0.00977075	1		-0.565804	-0.533948	-0.465811	-0.933873	-0.800805	-0.845624	-0.639649	-0.747432	-0.815156	-0.596524	-0.658402	-0.769751	-0.788073	-0.67599	-0.638777	-0.587593	-0.7119	-0.676178	26.8891	4	3	20.54	0	P40939;H0YFD6;A0A2R8Y688;A0A2R8YG21;A0A2R8Y4F5	Trifunctional enzyme subunit alpha, mitochondrial;Long-chain enoyl-CoA hydratase;Long chain 3-hydroxyacyl-CoA dehydrogenase
HARS;HARS2	-0.294788	0.0581955	1		-0.237231	0.0839367	1		0.422723	1.20198	0.175969		0.320693	0.974362	0.305734		0.281763	0.967028	0.378295		-0.552572	-0.788045	-1.19741	-0.915632	-1.27173	-1.23503	-1.26962	-0.850215	-1.12989	-0.201738	-0.513408	-0.554716	-0.319072	-0.585258	-0.671623	-0.49649	-0.576708	-0.619542	26.0882	4	2	18.173	0	P12081;E7ETE2;A0A6Q8PFG9;A0A6Q8PFN6;A0A6Q8PF47;A0A6Q8PHA5;A0A6Q8PFF2;A0A6Q8PF07;A0A2R8Y5P7;A0A2R8Y3N3;A0A2R8Y4X6;A0A2R8Y5E8;P49590;A0A6Q8PHE3;D6RJE6;B4DDD8;A0A2R8Y6I1	Histidine--tRNA ligase, cytoplasmic;Probable histidine--tRNA ligase, mitochondrial
HCCS	-0.257462	0.0106888	1		-0.563084	0.00239691	1		-0.715702	0.00910193	1		-0.938534	0.00107577	1		-1.10994	0.000141543	1		-3.20072	-2.97192	-3.02956	-3.31399	-3.22519	-3.4354	-3.55678	-3.49644	-3.83822	-4.10725	-3.90774	-3.33431	-4.08205	-3.71224	-4.2235	-4.02196	-4.16766	-4.3424	24.0988	2	1	6.6143	0	P53701	Cytochrome c-type heme lyase
hCG_1999928;PPT2	0.678808	2.41491	0.00792593	YES	0.553305	2.52118	0.0139101	YES	-0.299993	0.0097647	1		-0.466729	0.000966288	1		-0.560397	0.000539492	1		-1.16083	-1.24351	-1.42026	-0.378332	-0.649972	-0.759878	-0.78931	-0.580452	-0.79493	-1.71378	-1.52092	-1.48988	-1.75891	-1.69098	-1.77491	-1.83161	-1.78252	-1.89167	26.7265	6	2	11.763	0	A0A0G2JH76;A0A024RCQ8;A0A140T8X7;Q9UMR5;A0A0G2JLK6;G8JLL2;A0A0G2JK02;A0A0G2JIU6;A0A0G2JHB6;A0A0G2JKR3;A0A140T9Y1;A0A0G2JLL3;A0A0G2JLA3	Lysosomal thioesterase PPT2
HDGF	0.0444899	0.507489	1		0.22952	2.00003	0.422661		1.45887	3.38731	0	YES	1.04108	3.55999	0	YES	1.41615	5.65368	0	YES	2.39436	2.46297	2.53282	2.64493	2.39527	2.48342	2.65793	2.63592	2.78486	4.23074	3.80654	3.72947	3.56949	3.62756	3.31633	3.89812	3.882	3.85848	28.3489	8	3	32.148	0	P51858	Hepatoma-derived growth factor
HDGFRP2	-0.036039	0.224367	1		0.0078872	0.323986	1		0.471701	1.52134	0.106085		0.351532	1.07658	0.233866		0.711748	2.8395	0.00396992	YES	-2.28853	-2.13331	-1.92613	-2.32735	-2.03179	-2.09695	-2.18559	-2.11365	-2.02506	-1.77943	-1.80516	-1.34828	-1.67369	-2.11258	-1.50711	-1.45407	-1.34651	-1.41215	25.152	3	2	14.374	0	Q7Z4V5;A0A087WZ99	Hepatoma-derived growth factor-related protein 2
HEXA	1.80108	2.7234	0	YES	1.65193	2.56556	0	YES	0.0199146	0.321735	0.948884		0.276501	0.68871	0.49288		0.034536	0.333229	1		2.74277	3.72019	3.50971	5.17447	5.10143	5.10001	4.98006	5.06943	4.87896	3.10423	3.48578	3.44241	3.69191	3.55846	3.55179	3.12804	3.77094	3.17729	31.0548	30	13	106.24	0	P06865;H3BP20;H3BS10;H3BU85;H3BTD4	Beta-hexosaminidase subunit alpha;Beta-hexosaminidase
HEXB	1.69644	3.02051	0	YES	1.46317	2.7351	0	YES	-0.0178274	0.279136	0.991272		0.0913995	0.446036	0.903971		-0.228118	0.0927918	1		2.96666	3.74488	3.54517	5.10296	5.13378	5.10928	4.95305	4.92497	4.76819	3.17997	3.52509	3.49817	3.54764	3.49532	3.48795	3.16431	3.22192	3.18612	30.6783	32	13	97.762	0	P07686;Q5URX0	Beta-hexosaminidase subunit beta;Beta-hexosaminidase subunit beta chain B;Beta-hexosaminidase subunit beta chain A
HGSNAT	0.493771	4.06169	0.0172291	YES	0.0646057	0.802645	1		0.208651	1.15478	0.510083		-0.187691	0.0733454	1		-0.162755	0.00430231	1		-0.736979	-0.675846	-0.768305	-0.2172	-0.28131	-0.201306	-0.750649	-0.656521	-0.580143	-0.557515	-0.6868	-0.310863	-0.911377	-1.19282	-0.640005	-0.832413	-0.948979	-0.888003	24.064	1	1	5.7114	0.009496	Q68CP4	Heparan-alpha-glucosaminide N-acetyltransferase
HIST1H1B	-0.531705	0.00178604	1		-0.639575	9.7309e-05	1		-0.14527	0.0277086	1		-0.108383	0.0298786	1		-0.445596	0.000887601	1		1.56183	1.38447	1.53603	1.04863	0.774468	1.06411	0.827613	0.833457	0.902529	1.41772	1.37756	1.25124	1.38334	1.41453	1.35931	1.11563	1.08165	0.948262	27.6264	9	3	23.226	0	P16401	Histone H1.5
HIST1H1C;HIST1H1E;HIST1H1D	-0.365103	0.0698415	1		-0.538389	0.0275508	1		-0.426549	0.0499944	1		-0.446018	0.0401298	1		-0.664303	0.0150599	1		4.19324	4.60657	5.11833	4.05617	4.21518	4.55149	4.23121	4.00154	4.07023	4.12267	4.4434	4.07242	4.15938	4.29096	4.12975	3.95235	3.98609	3.98679	30.6177	23	11	79.211	0	P16403;P10412;P16402	Histone H1.2;Histone H1.4;Histone H1.3
HIST1H3A;HIST2H3A;HIST3H3;H3F3A;H3F3B;HIST2H3PS2	-0.226265	0.0848641	1		-0.262657	0.0377242	1		-0.800681	0.0147035	1		-0.441388	0.00791914	1		-0.405155	0.0158415	1		2.88397	3.12543	3.35826	2.57403	3.13807	2.97677	2.8964	2.96521	2.71808	1.7641	2.46847	2.73305	2.68308	2.61327	2.74715	2.53373	2.76983	2.84863	29.8935	6	3	18.453	0	P68431;Q71DI3;Q16695;P84243;K7EMV3;A0A590UJJ6;B4DEB1;K7EK07;Q5TEC6;K7ES00	Histone H3.1;Histone H3.2;Histone H3.1t;Histone H3.3;Histone H3
HIST1H4A	-0.289307	0.0917875	1		-0.389085	0.0537045	1		0.361651	0.758685	0.372949		-0.107852	0.197673	1		-0.378025	0.0562049	1		5.4186	4.60295	4.58154	4.74944	4.39346	4.59225	4.46609	4.43884	4.5309	5.52542	4.84625	5.31637	4.66824	4.65325	4.95804	4.50777	4.50718	4.45405	34.6538	44	10	87.242	0	P62805	Histone H4
HIST2H2AA3;HIST1H2AG;HIST1H2AJ;H2AFJ;HIST2H2AC;HIST1H2AH;HIST1H2AD;HIST1H2AC;HIST3H2A;HIST1H2AB	1.35912	3.27938	0	YES	2.00704	3.78255	0	YES	2.60989	4.14706	0	YES	2.09785	3.89949	0	YES	2.57934	4.40346	0	YES	1.43321	1.96814	1.65757	3.12012	2.98852	3.02765	3.5333	3.79615	3.7506	4.47775	4.13932	4.27151	3.79973	3.89937	3.65337	4.30464	4.24316	4.24914	32.6168	23	3	25.652	0	Q6FI13;P0C0S8;Q99878;Q9BTM1;Q16777;Q96KK5;P20671;A0A0U1RR32;A0A0U1RRH7;Q93077;Q7L7L0;P04908;H0YFX9	Histone H2A type 2-A;Histone H2A type 1;Histone H2A type 1-J;Histone H2A.J;Histone H2A type 2-C;Histone H2A type 1-H;Histone H2A type 1-D;Histone H2A type 1-C;Histone H2A type 3;Histone H2A type 1-B/E;Histone H2A
HIST2H2BF;H2BFS;HIST1H2BH;HIST1H2BK;HIST1H2BD;HIST1H2BC;HIST1H2BN;HIST1H2BL;HIST1H2BM;HIST1H2BA;HIST1H2BJ;HIST1H2BB;HIST3H2BB;HIST1H2BO;HIST2H2BE	-0.44509	0.00949347	1		-0.482587	0.0066494	1		-0.337173	0.0130305	1		-0.247931	0.0284722	1		-0.275128	0.0249367	1		0.986618	1.16901	1.40573	0.57013	0.76982	0.886141	0.836019	0.551265	0.726318	0.819699	0.794122	0.936022	0.974695	0.852211	0.990662	0.824689	0.88514	1.02615	30.9699	7	3	20.277	0	Q5QNW6;P57053;Q93079;O60814;P58876;P62807;Q99877;U3KQK0;Q99880;Q99879;Q96A08;P06899;P33778;Q8N257;P23527;Q16778	Histone H2B type 2-F;Histone H2B type F-S;Histone H2B type 1-H;Histone H2B type 1-K;Histone H2B type 1-D;Histone H2B type 1-C/E/F/G/I;Histone H2B type 1-N;Histone H2B;Histone H2B type 1-L;Histone H2B type 1-M;Histone H2B type 1-A;Histone H2B type 1-J;Histone H2B type 1-B;Histone H2B type 3-B;Histone H2B type 1-O;Histone H2B type 2-E
HLA-A	2.23451	2.33729	0	YES	2.00752	2.17666	0	YES	0.254539	0.499381	0.653652		0.549542	0.810778	0.166544		0.287283	0.540714	0.635765		1.41999	2.9266	2.7166	4.67846	4.58461	4.50367	4.31781	4.46627	4.30168	2.31383	2.74514	2.76785	2.88441	2.96679	2.86063	2.65802	2.68958	2.57745	29.9581	16	7	143.43	0	A0A140T913;A0A140T9X5;A0A140T9I0;Q53Z42;A0A1W2PPQ2;A0A1W2PRT9;A0A140T933;A0A140T955;Q5SRN5;B0UXQ0;Q5RJ27;P04439;A0A140T9Z6;A0A140T941;A0A1W2PS39;Q9GJ45;A0A1W2PS24;A0A1W2PQS8;A0A140T975;Q5SRN7	HLA class I histocompatibility antigen, A-3 alpha chain
HLA-A;HLA-H	2.2829	2.57787	0	YES	2.04998	2.41357	0	YES	0.638233	0.988948	0.106541		0.683911	1.06408	0.0546162		0.670199	1.03193	0.0589224		-1.23751	0.141136	-0.249196	1.94374	1.75378	1.80562	1.53691	1.70287	1.56459	0	0.337671	0.231458	0.25585	0.155268	0.295047	0.107235	0.399417	0.158375	26.9941	2	1	7.6511	0	Q5SPM2;A0A0G2JPD3;A0A140T8Y4;A0A140T8W8;A0A1W2PR61;A0A1W2PPF8;A0A0G2JI36;A0A0G2JIF2;A0A140TA13;Q5SUL5;P01893;A0A1W2PSE7;A0A140T997;A0A140T953;A0A140T9Y5;A0A0G2JL56;A0A140TA11;A0A140TA14;A0A1W2PQD0	Putative HLA class I histocompatibility antigen, alpha chain H
HLA-C;HLA-Cw	0.932233	3.74168	0.00111304	YES	0.81269	3.71211	0.00195349	YES	-0.0374886	0.172505	1		0.0208467	0.395121	1		-0.0142326	0.247352	1		-0.0416031	0.205824	0.119172	1.01318	0.963428	1.10349	0.897758	0.88853	0.935177	0.090147	0.08078	0	0.17539	0.102951	0.0675917	0.0215807	0.143519	0.0755949	27.2227	5	3	33.213	0	O78179;Q5QT33;A0A140T9J9;A0A140T912;A0A1W2PRX1;A0A1W2PP77;P10321;A0A0G2JH50;Q5RIP0;A0A140T921;A0A140T962;A0A140T9H5;A2AEA2;A0A140T930;A0A140T9B3;O19617;A0A140T9U8;A0A1W2PRZ0;A0A140T937;A0A1W2PR11;A0A140T942;A0A140TA05;A0A1W2PS56;A0A140T9E1;A0A140T9L3;A0A140T9M5	HLA class I histocompatibility antigen, Cw-7 alpha chain
HM13	-0.664465	0.000144063	1		-0.657937	0.000221674	1		-1.09272	2.36206e-05	1		-0.670841	0.000337168	1		-1.01529	1.75265e-05	1		2.15448	2.27064	2.36765	1.65801	1.54836	1.59301	1.55825	1.69803	1.56268	1.22672	1.18634	1.10156	1.62805	1.67929	1.47291	1.25092	1.23858	1.2574	26.0876	3	2	11.789	0	Q8TCT9;A0A075B6F6;A0A0S2Z6F0;A0A3B3IT72;A0A3B3IUB5	Minor histocompatibility antigen H13
HMCN1	-0.314988	0.133991	1		-0.290546	0.129749	1		-0.991865	0.0544259	1		-1.24516	0.03153	1		-0.386758	0.0908226	1		2.76061	3.91582	3.89464	2.74067	3.62469	3.26075	3.49829	3.20946	2.99168	1.41119	2.71988	3.4644	2.49448	1.21858	3.12252	2.97739	3.20139	3.23201	36.1255	8	1	6.352	0.00086281	Q96RW7	Hemicentin-1
HMGB1;HMGB1P1	-0.0586081	0.18238	1		0.098767	0.756578	1		0.749449	2.48538	0.0190606	YES	0.865012	3.39095	0.0008125	YES	1.18698	3.8652	0	YES	2.5961	2.75362	2.88751	2.4777	2.80666	2.77704	2.91285	2.84824	2.77243	3.3733	3.38284	3.72943	3.54717	3.69614	3.58895	3.83073	3.99248	3.97494	29.7536	10	6	40.842	0	P09429;Q5T7C4;B2RPK0	High mobility group protein B1;Putative high mobility group protein B1-like 1
HMGB2	0.129513	1.26641	0.885526		0.0904125	0.923471	1		0.560935	2.44851	0.0430323	YES	0.628393	2.70256	0.0140917	YES	0.548088	3.4437	0.0109438	YES	0.171706	0.298891	0.365	0.413928	0.451647	0.358562	0.34258	0.433391	0.330864	0.830457	0.679712	1.00823	1.02811	0.958712	0.733952	0.823736	0.803824	0.8523	28.3049	6	4	26.485	0	P26583;D6R9A6	High mobility group protein B2
HMOX2	-1.24002	3.31864e-05	1		-1.07441	8.85907e-05	1		-0.829427	0.000631068	1		-0.375364	0.00499463	1		-0.814477	0.000342694	1		0.887793	0.611935	0.867569	-0.444069	-0.453467	-0.45522	-0.215936	-0.274081	-0.365908	0.120376	-0.0434494	-0.19791	0.522684	0.346234	0.372285	-0.0013504	0.0627565	-0.137541	25.2143	3	2	12.082	0	P30519;A0A087WT44;I3L276;I3L1Y2;I3L4P8;A0A1B0GXH0;I3L463;I3L159;I3L1F5	Heme oxygenase 2
HNRNPA2B1;HNRPA2B1	-0.41352	0.00291763	1		-0.371327	0.00349236	1		-0.0236305	0.241016	1		0.000656128	0.303166	1		-0.0681168	0.138362	1		1.49358	1.32274	1.1918	0.93185	0.842153	0.993561	0.996648	0.903142	0.994354	1.47062	1.25647	1.21015	1.26228	1.42981	1.31801	1.34032	1.30369	1.15976	28.49	6	4	26.996	0	P22626;A0A7I2V4I6;A0A7I2V4S4;A0A087WUI2;A0A7I2V4N1;A0A024RA28;A0A7I2V3P1;A0A7I2V3P7;A0A7I2V323;A0A7I2V4N0	Heterogeneous nuclear ribonucleoproteins A2/B1
HNRNPC;HNRNPCL2	-0.415915	0.00704728	1		-0.198409	0.0388932	1		1.0063	2.7364	0.00483951	YES	0.866221	2.81962	0.00244444	YES	1.05843	3.31122	0.00145946	YES	3.05837	2.71868	2.70539	2.51936	2.32274	2.39259	2.57677	2.63194	2.6785	4.06828	3.74024	3.69282	3.69302	3.81498	3.57311	3.96232	3.86705	3.82836	29.3713	15	7	49.192	0	P07910;G3V2Q1;G3V4C1;B2R5W2;B4DY08;G3V4W0;G3V576;B2RXH8;A0A0G2JNQ3;G3V575;G3V555;B4DSU6;G3V251;G3V3K6;G3V5X6	Heterogeneous nuclear ribonucleoproteins C1/C2;Heterogeneous nuclear ribonucleoprotein C-like 2
HNRNPD	-0.485051	0.00146268	1		-0.535492	6.08844e-05	1		-0.199406	0.0195545	1		-0.0753066	0.0247113	1		-0.37803	0.000232044	1		0.88003	0.82777	0.784941	0.386751	0.173608	0.477228	0.300223	0.23193	0.354113	0.800275	0.551791	0.542458	0.709967	0.762686	0.794168	0.48175	0.382834	0.494067	26.4755	4	2	14.848	0	Q14103;D6RAF8;H0Y8G5;D6RD83;D6RF44;H0YA96	Heterogeneous nuclear ribonucleoprotein D0
HNRNPF	-0.623737	0.00188958	1		-0.66001	0.00135114	1		-0.42287	0.0113022	1		-0.421142	0.00921174	1		-0.62356	0.00202417	1		1.46431	1.14929	1.04921	0.628849	0.525741	0.637003	0.568597	0.566295	0.547882	0.971737	0.673941	0.748517	0.840797	0.665457	0.893126	0.590192	0.677205	0.524728	27.2561	5	3	23.045	0	P52597;A0A1B0GW42	Heterogeneous nuclear ribonucleoprotein F;Heterogeneous nuclear ribonucleoprotein F, N-terminally processed
HNRNPH1	-0.824142	0.000198701	1		-0.994123	0.000117311	1		-0.864604	0.000125588	1		-0.461493	0.00154548	1		-0.71667	0.00229413	1		1.86696	1.74829	2.00137	1.01289	1.16196	0.969337	1.00071	0.775102	0.858431	1.07495	1.03158	0.916272	1.37889	1.33711	1.51613	1.42573	0.956149	1.08472	28.66	11	6	44.193	0	P31943;G8JLB6;E9PCY7;D6RBM0;D6RIU0;D6R9T0;D6RIH9;D6RJ04;D6RDU3;D6RIT2;D6RFM3;E5RGV0;D6RAM1;E7EQJ0;E7EN40;E5RGH4;D6RDL0;D6RF17	Heterogeneous nuclear ribonucleoprotein H;Heterogeneous nuclear ribonucleoprotein H, N-terminally processed
HNRNPH2	-0.857524	0.000107405	1		-0.871629	0.00010026	1		-0.649448	0.00556751	1		-0.606224	0.00397938	1		-0.729636	0.000644011	1		0.651416	0.651394	0.856684	-0.116872	-0.0688543	-0.227351	-0.144928	-0.0745392	-0.235928	-0.160513	-0.0395041	0.411165	0.356956	-0.133651	0.117515	0.0497541	-0.186589	0.10742	24.9474	2	1	6.0141	0.0040032	P55795	Heterogeneous nuclear ribonucleoprotein H2
HNRNPH3	-0.891135	0.0619427	1		-0.309182	0.151912	1		-0.0455176	0.269437	1		-0.273745	0.144679	1		0.0292756	0.322934	1		-3.80442	-4.47689	-5.30268	-6.43495	-5.21022	-4.61222	-5.06925	-4.23516	-5.20712	-4.70175	-4.69902	-4.31977	-4.80318	-4.67925	-4.92279	-4.34252	-4.70057	-4.45307	22.8022	1	1	7.3984	0	P31942	Heterogeneous nuclear ribonucleoprotein H3
HNRNPK	-0.55683	0.000344346	1		-0.474732	0.000471002	1		-0.127206	0.0675399	1		-0.200218	0.00950062	1		-0.128903	0.0243585	1		3.038	2.84109	2.94245	2.43242	2.42642	2.29221	2.4468	2.5365	2.41404	2.98721	2.73008	2.72263	2.80088	2.66924	2.75077	2.84731	2.82771	2.75981	29.6834	19	8	84.817	0	P61978;Q5T6W2	Heterogeneous nuclear ribonucleoprotein K
HNRNPL	-0.678691	2.69166e-05	1		-0.743835	4.91387e-06	1		-0.465132	0.00207007	1		-0.210837	0.00243941	1		-0.50054	2.41098e-05	1		2.78303	2.77568	2.86453	2.15792	2.057	2.17225	2.07241	2.03212	2.08721	2.50969	2.33893	2.17921	2.61928	2.64827	2.52318	2.32087	2.32699	2.27376	27.6188	8	4	26.506	0	P14866;M0QXS5;A0A3B3ITJ4;M0QYT0	Heterogeneous nuclear ribonucleoprotein L
HNRNPM	-1.20633	4.00046e-05	1		-1.18416	6.98139e-05	1		-1.0879	2.9257e-05	1		-0.703956	0.000133012	1		-1.25915	1.27517e-05	1		0.519811	0.521776	0.319729	-0.768868	-0.63967	-0.849136	-0.755393	-0.585158	-0.850602	-0.565777	-0.678995	-0.657598	-0.214179	-0.235123	-0.30125	-0.807391	-0.764917	-0.84384	26.8558	7	4	26.202	0	P52272;A0A087X0X3;M0R019;M0R2T0	Heterogeneous nuclear ribonucleoprotein M
HNRNPR	-0.303112	0.0999948	1		-0.752167	0.00875048	1		-0.286997	0.0835437	1		-0.369695	0.0609353	1		-0.401407	0.0469267	1		-2.44276	-3.26833	-3.05756	-3.37699	-3.50707	-2.79393	-3.73718	-3.68325	-3.60473	-3.14478	-3.05842	-3.42644	-3.56426	-3.12056	-3.19291	-3.13799	-3.3836	-3.45128	23.8234	1	1	7.6032	0	O43390;A0A6Q8PHG0;A0A6Q8PH31;B4DT28;A0A6Q8PH35	Heterogeneous nuclear ribonucleoprotein R
HNRNPU	-0.518046	0.00187417	1		-0.430801	0.00268551	1		0.594321	2.1329	0.0429838	YES	0.510853	2.23357	0.03645	YES	0.642674	2.76418	0.00564103	YES	4.13397	3.83817	3.83803	3.5057	3.37497	3.37536	3.50223	3.48596	3.52957	4.74244	4.4299	4.42079	4.46234	4.54543	4.33496	4.63819	4.57152	4.52847	30.9349	38	15	157.09	0	Q00839;A0A1X7SBS1;A0A1W2PPS1;A0A1W2PP35;A0A1W2PQL0;A0A1W2PP34;A0A1W2PPL4;A0A1W2PPH7;Q5RI18;A0A1W2PRZ7;A0A1W2PQ74;A0A1W2PQD4	Heterogeneous nuclear ribonucleoprotein U
HNRNPUL1	0.964871	2.90537	0.00243902	YES	0.723276	2.49528	0.00350968	YES	0.117918	0.394681	0.841622		-0.062403	0.204298	1		-0.349915	0.0538504	1		-3.07973	-2.6108	-2.76061	-1.78395	-1.87511	-1.89747	-2.09191	-2.08682	-2.10258	-3.53452	-2.12204	-2.44082	-2.67776	-3.09347	-2.86712	-3.49235	-3.22743	-2.78111	24.5905	1	1	5.8617	0.0061538	Q9BUJ2;M0QYM5;M0QYI8;M0QYZ0;M0R3F1;A0A0A0MRA5;B7Z4B8	Heterogeneous nuclear ribonucleoprotein U-like protein 1
HNRNPUL2;HNRNPUL2-BSCL2	-0.314272	0.00458504	1		-0.224605	0.0123019	1		0.596721	2.06597	0.0430802	YES	0.475023	2.36872	0.042924	YES	0.669386	2.98536	0.004	YES	1.77986	1.49751	1.64243	1.32928	1.36635	1.28134	1.37356	1.437	1.43541	2.49279	2.09386	2.12331	2.13865	2.19716	2.00904	2.27369	2.4027	2.25156	27.0138	7	4	27.973	0	Q1KMD3;H3BQZ7	Heterogeneous nuclear ribonucleoprotein U-like protein 2
HP1BP3	0.071339	0.437646	1		0.174896	0.659869	0.8021		1.15398	2.43162	0.00447368	YES	0.885491	2.08804	0.006	YES	1.14776	2.34276	0.00183908	YES	-2.45054	-1.84622	-1.91129	-2.02244	-1.95411	-2.01748	-1.78432	-2.01725	-1.88179	-0.66256	-1.01405	-1.0695	-0.963476	-1.25349	-1.33461	-0.62428	-1.07949	-1.06099	26.4751	5	2	13.755	0	Q5SSJ5;B0QZK9;B0QZK8;B0QZK4	Heterochromatin protein 1-binding protein 3
HS2ST1	0.00692304	0.326551	1		0.627512	3.74884	0.00371795	YES	-0.262974	0.0176654	1		-0.310285	0.000308529	1		-0.226483	0.00516425	1		-0.309982	-0.428699	-0.343747	-0.207978	-0.35568	-0.498001	0.249864	0.348557	0.201689	-0.431785	-0.638376	-0.80119	-0.636365	-0.682396	-0.694523	-0.554361	-0.690964	-0.516552	24.8375	1	1	6.667	0	Q7LGA3;K7EP71	Heparan sulfate 2-O-sulfotransferase 1
HSP90AA1	0.0827945	1.99095	1		-0.0331656	0.104652	1		0.626809	2.36593	0.0335952	YES	0.484309	2.9638	0.033298	YES	0.695769	4.0036	0.00303333	YES	4.65105	4.65223	4.58565	4.7183	4.71194	4.70707	4.57043	4.6574	4.5616	5.50966	5.16854	5.09115	5.12952	5.21869	4.99364	5.39231	5.35282	5.2311	32.1407	48	17	212.5	0	P07900	Heat shock protein HSP 90-alpha
HSP90AB1	0.0633599	0.882099	1		-0.0303427	0.145114	1		0.758162	2.50203	0.0183256	YES	0.586037	3.16872	0.0151636	YES	0.863942	4.52826	0.00195122	YES	5.39755	5.32299	5.24744	5.42508	5.38412	5.34886	5.26141	5.33617	5.27937	6.35407	5.97449	5.9139	5.93162	5.9986	5.79586	6.164	6.23099	6.16481	33.8809	91	27	323.31	0	P08238	Heat shock protein HSP 90-beta
HSP90B1	0.944846	3.56464	0.00110345	YES	0.630578	2.76434	0.00431515	YES	0.689926	3.01305	0.0195224	YES	0.497012	2.52836	0.0350064	YES	0.89871	3.41088	0.00164948	YES	2.99241	3.30653	3.17506	4.12763	4.05862	4.12229	3.73256	3.87814	3.75503	3.89279	3.79521	3.85577	3.67086	3.61688	3.67729	4.10906	4.07185	3.98922	29.9246	29	14	153	0	P14625	Endoplasmin
HSPA1A;HSPA1B	0.0973336	1.28575	1		-0.065979	0.0526276	1		-0.299779	0.00582513	1		-0.185634	0.0128308	1		-0.37432	0.000452411	1		3.24968	3.12528	3.16813	3.32475	3.28404	3.2263	3.10104	3.17025	3.07385	3.0093	2.89899	2.73546	3.02845	3.07956	2.87817	2.84697	2.84258	2.73056	30.1993	23	9	76.579	0	P0DMV8;A0A0G2JIW1;P0DMV9;V9GZ37	Heat shock 70 kDa protein 1A;Heat shock 70 kDa protein 1B
HSPA4	0.0613985	0.483012	1		-0.229485	0.0366231	1		0.0023276	0.304582	0.966063		0.00130685	0.304135	1		0.121634	0.596204	0.890357		-0.0571804	-0.475565	-0.396481	-0.256616	-0.252506	-0.235909	-0.508351	-0.615317	-0.494012	-0.0318851	-0.267812	-0.622546	-0.313854	-0.219909	-0.391542	-0.227077	0.0134211	-0.350667	25.9766	8	5	36.685	0	P34932;A0A087WTS8;A0A087WYC1	Heat shock 70 kDa protein 4
HSPA5	0.731148	4.1395	0.00391111	YES	0.49839	3.24347	0.015847	YES	0.446165	2.84638	0.0708037		0.235406	2.64111	0.322812		0.457412	3.32213	0.0311	YES	4.40758	4.52395	4.4106	5.23814	5.11788	5.17955	4.87154	5.03021	4.93554	5.00438	4.81784	4.85841	4.70463	4.68892	4.6548	4.89169	4.97237	4.8503	31.2129	45	22	183.93	0	P11021	78 kDa glucose-regulated protein
HSPA6;HSPA7	0.602781	2.27831	0.0156571	YES	0.407275	1.65133	0.122112		0.139971	0.668747	0.720623		0.0760851	0.478239	0.913504		0.306328	1.34743	0.240938		0.645141	1.02883	1.03793	1.5134	1.45142	1.55542	1.31575	1.40578	1.21218	1.21355	1.0236	0.894657	1.13853	0.797808	1.00381	1.17719	1.30204	1.15164	28.9942	3	1	34.339	0	P17066;P48741	Heat shock 70 kDa protein 6;Putative heat shock 70 kDa protein 7
HSPA8	0.212326	2.60484	0.490432		-0.0121333	0.22816	1		-0.208953	0.00405474	1		-0.111959	0.0189348	1		-0.234024	0.00166459	1		4.31382	4.35505	4.43076	4.575	4.6086	4.55301	4.3076	4.42362	4.33201	4.22794	4.16354	4.0813	4.25123	4.31746	4.19507	4.19124	4.12657	4.07975	31.5791	39	13	127.95	0	P11142;E9PKE3;E9PLF4;E9PN89;E9PQQ4;E9PQK7;E9PK54;E9PNE6	Heat shock cognate 71 kDa protein
HSPA9	-0.380436	0.000314061	1		-0.47329	0.000671657	1		-0.315829	0.0029014	1		-0.200033	0.00337859	1		-0.466047	0.000558858	1		2.37429	2.53799	2.46334	2.09862	2.05926	2.07645	1.9	1.96212	2.09364	2.24266	2.1425	2.04298	2.28643	2.24936	2.23973	2.08874	1.91573	1.97302	27.7588	7	6	43.224	0	P38646;A0A7I2V2G2;A0A7I2V2S7;D6RCD7;A0A7I2YQB2;A0A7I2V3F7;H0Y8K0	Stress-70 protein, mitochondrial
HSPB1	-0.536628	0.00488918	1		-1.06034	1.17991e-05	1		-1.09588	8.40708e-06	1		-0.740285	2.32803e-05	1		-1.09545	5.35323e-06	1		3.2577	3.09609	3.14233	2.86704	2.63793	2.38127	2.17082	2.08109	2.0632	2.12358	2.05288	2.03203	2.434	2.42848	2.41279	2.0935	2.0565	2.0598	27.7995	7	4	28.154	0	P04792;A0A6Q8PFK8;A0A6Q8PHJ6;A0A6Q8PGK1;A0A6Q8PFE7;A0A6Q8PF43;A0A6Q8PHA6;A0A6Q8PH65;A0A6Q8PGY2	Heat shock protein beta-1
HSPD1	0.282743	2.07973	0.312606		-0.294096	0.00233399	1		-0.275946	0.00597696	1		-0.169238	0.0218311	1		-0.449595	0.000675266	1		2.76496	2.71161	2.86878	3.05833	3.16175	2.9735	2.42684	2.57793	2.45829	2.63082	2.48441	2.40229	2.62322	2.71733	2.49709	2.43875	2.28346	2.27435	30.2641	30	15	308.89	0	P10809;A0A7I2V599;A0A7I2V2X6;A0A7I2YQK6	60 kDa heat shock protein, mitochondrial
HSPG2	1.58548	3.63919	0	YES	1.12457	3.4344	0	YES	0.166733	0.860351	0.644529		0.218005	0.977222	0.508449		0.166543	0.628836	0.778752		-4.97555	-4.6564	-4.76221	-3.04129	-3.43788	-3.15855	-3.63311	-3.82002	-3.56733	-4.78294	-4.4618	-4.64923	-4.36252	-4.73788	-4.63976	-4.39948	-5.00091	-4.49415	23.9715	2	1	6.3434	0.00086133	P98160	Basement membrane-specific heparan sulfate proteoglycan core protein;Endorepellin;LG3 peptide
HSPH1	-0.18305	0.00153973	1		-0.290603	0.000357124	1		-0.0356483	0.207414	1		-0.0580858	0.0605427	1		-0.0666164	0.0289184	1		1.76722	1.71495	1.81945	1.56253	1.62349	1.56645	1.49604	1.50462	1.42915	1.91936	1.71692	1.55841	1.7277	1.75374	1.64593	1.72989	1.7026	1.66928	27.6369	15	7	60.27	0	Q92598;A0A0A0MSM0	Heat shock protein 105 kDa
HTRA1	1.69772	2.5064	0	YES	1.65141	2.46779	0	YES	0.63052	0.99294	0.106996		0.765055	1.22617	0.0310345	YES	0.458602	0.92207	0.169914		-3.04289	-1.94637	-2.35285	-0.687647	-0.739174	-0.822136	-0.797354	-0.741415	-0.849125	-2.18399	-1.96224	-1.30432	-1.29044	-2.03783	-1.71867	-1.81365	-2.05741	-2.09524	25.8538	3	2	12.61	0	Q92743	Serine protease HTRA1
IARS	-0.241461	0.0561167	1		-0.360928	0.0219641	1		0.327179	1.28441	0.278935		0.36016	1.20817	0.199233		0.226158	0.926835	0.53042		-0.40525	-0.911613	-0.755703	-0.926814	-1.09586	-0.774274	-0.897966	-1.12536	-1.13202	-0.277351	-0.395741	-0.417937	-0.244782	-0.199859	-0.547446	-0.399374	-0.403092	-0.591625	26.1945	8	6	38.7	0	P41252;A0A0A0MSX9;J3KR24	Isoleucine--tRNA ligase, cytoplasmic
IARS2	-0.641968	0.00085821	1		-0.512766	4.77182e-05	1		0.632839	2.14569	0.0365057	YES	0.731079	2.75505	0.00844444	YES	0.551465	3.02306	0.012627	YES	0.419276	0.349161	0.282656	-0.221384	-0.48887	-0.164558	-0.178602	-0.151582	-0.157021	1.25616	0.943322	0.75013	1.0594	1.28524	0.899687	0.975248	0.957463	0.772777	26.756	5	3	33.401	0	Q9NSE4	Isoleucine--tRNA ligase, mitochondrial
IDH2	-0.703094	0.00171411	1		-0.520891	0.00181174	1		0.281048	1.72198	0.30811		-0.0570815	0.135871	1		0.369495	2.25502	0.106158		-1.87877	-1.95939	-1.8079	-2.63935	-2.32759	-2.78841	-2.49175	-2.50985	-2.20714	-1.43941	-1.69224	-1.67127	-1.79959	-1.97455	-2.04318	-1.639	-1.50224	-1.39634	24.9566	2	1	14.614	0	P48735;H0YL11	Isocitrate dehydrogenase [NADP], mitochondrial
IFI30	1.47542	2.58076	0	YES	1.82595	2.99008	0	YES	-0.275698	0.12071	1		-0.016324	0.280758	1		-0.0397282	0.257145	1		-0.680305	0.185118	-0.123489	1.43242	1.23002	1.14514	1.6101	1.69031	1.55877	-0.990248	-0.206532	-0.248991	-0.158296	-0.220993	-0.288361	-0.470873	-0.19082	-0.076169	27.1562	13	3	19.244	0	P13284	Gamma-interferon-inducible lysosomal thiol reductase
IFRD1	-0.275646	0.181859	1		0.144975	0.393222	1		1.35424	1.62461	0.0070303	YES	1.14152	1.40932	0.00895652	YES	0.857129	1.36027	0.0108222	YES	-6.36207	-5.06823	-5.79702	-6.37879	-5.01802	-6.65745	-6.41617	-5.04757	-5.32865	-4.43167	-4.88229	-3.85063	-4.58432	-4.07741	-5.14102	-4.92294	-4.97597	-4.75703	25.2806	6	4	33.253	0	O00458;A0A6Q8PHD2;A0A6Q8PH75;C9JNM6;A0A6Q8PFA5;C9JA65;A0A6Q8PF03;A0A6Q8PHN0	Interferon-related developmental regulator 1
IGF2R	2.66579	2.7697	0	YES	2.49905	2.64824	0	YES	0.356197	0.613797	0.463529		0.548663	0.87287	0.14373		0.489531	0.797703	0.195034		3.95399	5.39639	4.94612	7.50674	7.43804	7.3491	7.32558	7.36268	7.1054	4.74751	5.31142	5.30617	5.36524	5.28756	5.2897	5.23299	5.36695	5.16517	33.3841	136	59	323.31	0	P11717;A0A7I2V381	Cation-independent mannose-6-phosphate receptor
IGFBP7	1.24811	2.93391	0	YES	1.10057	2.76955	0.000576577	YES	0.0443573	0.387306	0.905431		0.0865122	0.484462	0.903861		0.0189486	0.337246	1		0.485434	1.09104	0.799629	2.13389	1.97987	2.00667	1.84903	1.94174	1.88703	0.748592	0.928277	0.832307	0.925869	0.795378	0.914394	0.862992	0.805999	0.763959	26.0783	5	2	15.986	0	Q16270	Insulin-like growth factor-binding protein 7
ILF2	-0.419744	0.0265582	1		-0.706354	0.00647998	1		0.0429446	0.373697	0.906832		-0.114438	0.167655	1		-0.0202208	0.270718	1		-1.07996	-1.64672	-1.72349	-1.7937	-1.91159	-2.00411	-2.22726	-2.28017	-2.0618	-1.36786	-1.5128	-1.44067	-1.48549	-1.50759	-1.8004	-1.40536	-1.52535	-1.58012	24.8135	3	2	13.143	0	Q12905;X6R6Z1;B4DY09;A0A0A0MRL0	Interleukin enhancer-binding factor 2
ILF3	-0.267627	0.00544246	1		-0.0606403	0.120491	1		0.149902	1.06278	0.657103		0.0660254	0.636689	0.914712		0.180647	1.40556	0.598048		1.67287	1.44197	1.4474	1.25338	1.26647	1.23952	1.44405	1.50096	1.43532	1.76573	1.60213	1.64409	1.60829	1.6214	1.53062	1.68424	1.7226	1.69735	27.8502	14	8	59.14	0	Q12906	Interleukin enhancer-binding factor 3
ILK	-0.945944	0.00110971	1		-0.937072	0.00110059	1		-0.549772	0.00626164	1		-0.488307	0.00699643	1		-0.675648	0.00216148	1		-2.03939	-2.52934	-2.39172	-3.31042	-3.38996	-3.0979	-3.1475	-3.20362	-3.42055	-2.73766	-2.87335	-2.99876	-2.75943	-2.77924	-2.8867	-3.02098	-2.98652	-2.97989	21.4704	2	1	6.6522	0	Q13418;A0A0A0MTH3	Integrin-linked protein kinase
IMMT	-0.673741	0.000581602	1		-0.377838	0.00554563	1		-0.294609	0.0106231	1		-0.265125	0.0147812	1		-0.282922	0.01351	1		-0.86097	-0.702171	-0.512783	-1.39246	-1.35452	-1.35017	-0.988256	-1.10723	-1.11395	-0.952382	-0.962239	-1.04513	-1.02205	-0.940402	-0.908844	-1.02617	-1.00998	-0.888535	23.1909	2	1	6.5147	0	Q16891;A0A087WYS0;H7C463;C9J406;B9A067	MICOS complex subunit MIC60
IMPDH2	-0.536887	0.000247508	1		-0.641376	5.18752e-05	1		-0.707635	0.000691567	1		-0.373309	0.000813711	1		-0.830109	4.70741e-05	1		2.133	1.9585	2.02575	1.56872	1.4312	1.50668	1.40733	1.38111	1.40469	1.52756	1.26281	1.20398	1.72211	1.60212	1.67309	1.28081	1.14044	1.20568	28.2242	11	7	52.337	0	P12268;E7ETK5;A0A7I2YQK5;A0A7I2V2T3;H0Y4R1	Inosine-5-monophosphate dehydrogenase 2
IPO11	-0.116631	0.0230644	1		-0.150382	0.0501099	1		0.158882	0.743378	0.670778		0.014684	0.360706	1		0.171718	1.50354	0.623359		-0.562579	-0.408921	-0.393244	-0.596821	-0.560773	-0.557042	-0.525187	-0.780404	-0.510299	-0.114313	-0.192391	-0.581393	-0.353312	-0.569616	-0.397764	-0.258394	-0.361146	-0.23005	25.2186	2	1	7.8693	0	Q9UI26;F8WDV0	Importin-11
IPO4	-0.117574	0.0742548	1		-0.0810521	0.118366	1		0.775328	2.90318	0.0135088	YES	0.515085	2.43779	0.0325067	YES	0.774827	3.10781	0.00273504	YES	1.78296	1.54327	1.45106	1.43445	1.52325	1.46686	1.45981	1.50965	1.56467	2.4796	2.28454	2.33914	2.1181	2.14623	2.05821	2.38854	2.38815	2.32508	28.2883	22	9	66.675	0	Q8TEX9;H0YN14	Importin-4
IPO5	0.0871859	0.975438	1		0.170667	2.02189	0.644085		1.43674	3.43298	0	YES	1.03067	3.88538	0	YES	1.34583	5.36682	0	YES	3.30325	3.18237	3.1802	3.35789	3.34468	3.2248	3.35517	3.40645	3.4162	4.95357	4.54481	4.47766	4.29171	4.35699	4.10913	4.59727	4.5833	4.52274	32.4269	56	24	180.36	0	O00410;H0Y8C6	Importin-5
IPO7	-0.0997559	0.111811	1		-0.0357558	0.216055	1		1.06175	2.34539	0.00622727	YES	0.854199	2.78118	0.00234667	YES	1.01883	3.17897	0.00136709	YES	1.69945	1.32705	1.35491	1.38546	1.35094	1.34574	1.37913	1.44846	1.44654	2.8872	2.42637	2.25308	2.34604	2.40847	2.1895	2.49003	2.54846	2.3994	30.3185	26	9	71.75	0	O95373	Importin-7
IPO9	0.000361443	0.301587	1		0.0262553	0.342758	1		0.835027	1.89201	0.0213147	YES	0.621105	1.64363	0.0314685	YES	0.895238	2.06192	0.002912	YES	-0.0696468	-0.695493	-0.711883	-0.484034	-0.483157	-0.508747	-0.428772	-0.433458	-0.536026	0.572762	0.242542	0.212755	0.173289	0.176333	0.0366707	0.468676	0.510268	0.229749	26.9274	15	7	51.617	0	Q96P70	Importin-9
IQGAP1	-0.581669	0.0045634	1		-0.601192	0.00408026	1		-0.347098	0.0237009	1		-0.334686	0.0243427	1		-0.44784	0.0101131	1		1.39048	0.906818	0.942189	0.456832	0.500834	0.536818	0.521796	0.462844	0.451273	0.852254	0.656574	0.689366	0.753305	0.823532	0.658594	0.62484	0.66632	0.60481	26.4042	9	5	29.498	0	P46940;A0A0J9YXZ5;H0YLE8	Ras GTPase-activating-like protein IQGAP1
ITFG1	0.717647	1.09609	0.0477277	YES	0.625544	1.02539	0.080839		-0.566008	0.0710609	1		-0.377793	0.107359	1		-0.483877	0.0711488	1		-2.76813	-4.10305	-3.65869	-2.51908	-2.8709	-2.98695	-2.8171	-2.86228	-2.97386	-3.9545	-3.67611	-4.59729	-4.10629	-4.06195	-3.49502	-3.76645	-4.07928	-4.13578	22.5033	2	1	6.8269	0	Q8TB96;F5GXC5	T-cell immunomodulatory protein
ITFG3	1.06885	3.54129	0	YES	0.849606	3.02225	0.00190909	YES	-0.62022	0.0005357	1		-0.207884	0.033694	1		-0.419211	0.00224389	1		-2.35576	-2.11438	-2.19186	-0.990678	-1.23678	-1.228	-1.46868	-1.1858	-1.4587	-2.95037	-2.81616	-2.75613	-2.428	-2.58892	-2.26874	-2.58769	-2.57609	-2.75585	24.007	1	1	6.6492	0	Q9H0X4;C9J1M4;C9J8V3;C9JJN3;C9JR71;C9JTF7;C9JP72;C9J3Y6;C9IYB9;C9K0C5;B4DGG1	Protein ITFG3
ITGA3	2.01026	3.02014	0	YES	1.89354	2.9176	0	YES	-0.563794	0.0529594	1		0.0762383	0.405048	0.934981		-0.316223	0.0674955	1		-2.77502	-1.90689	-2.34655	-0.353472	-0.119321	-0.5249	-0.686879	-0.306716	-0.354238	-3.51651	-2.69066	-2.51268	-2.10636	-2.31142	-2.38196	-2.78321	-2.59239	-2.60153	24.2329	2	2	12.083	0	P26006;H0YA49	Integrin alpha-3;Integrin alpha-3 heavy chain;Integrin alpha-3 light chain
ITGA5	1.77966	2.70011	0	YES	1.5773	2.50325	0	YES	0.308421	0.719708	0.453763		0.193213	0.553932	0.714173		0.246503	0.637336	0.61509		-0.383944	0.627472	0.298979	2.0056	1.94998	1.92592	1.7127	1.83143	1.73029	0.299162	0.630516	0.538094	0.421911	0.26156	0.438675	0.526586	0.410565	0.344864	28.0783	4	4	27.145	0	P08648;H0YIV7	Integrin alpha-5;Integrin alpha-5 heavy chain;Integrin alpha-5 light chain
ITGB1	2.41036	2.6105	0	YES	2.19415	2.46034	0	YES	0.196867	0.460679	0.734196		0.348821	0.638362	0.422113		0.377545	0.667595	0.380497		1.80099	3.24492	2.7922	5.10413	4.98569	4.97937	4.78817	4.90122	4.73116	2.45456	3.03584	2.93832	3.00999	2.93628	2.93831	2.99292	2.8865	3.09134	29.8863	26	14	122.11	0	P05556;H7C4K3;A0A7I2V2F9;E7EUI6;A0A7I2V348;C9JPK5	Integrin beta-1;Integrin beta
ITGB6	1.85889	2.91079	0	YES	1.68614	2.75463	0	YES	0.23595	0.601867	0.604693		0.254818	0.691172	0.523286		0.0267722	0.333568	1		-2.86874	-2.45196	-3.38912	-0.981235	-1.03892	-1.11298	-1.28932	-1.19528	-1.16679	-2.99825	-2.54844	-2.45528	-2.66718	-2.55623	-2.72196	-2.83016	-2.99542	-2.80392	24.9462	2	1	6.571	0	P18564;A0A087WXP3;E9PEE8	Integrin beta-6;Integrin beta
ITM2B	0.899945	2.04667	0.0042649	YES	1.0183	2.97337	0.000556522	YES	-0.426341	0.0839529	1		-0.630795	0.00149978	1		-0.836232	0.000785036	1		-0.432173	-0.0286636	-0.238776	0.265678	0.893588	0.840956	0.915345	0.8149	0.625038	-1.42466	-0.384486	-0.169494	-0.797912	-0.857487	-0.9366	-1.15166	-0.9272	-1.12945	26.5663	4	2	12.132	0	Q9Y287;A0A3B3ITP9;A0A3B3IUC0	Integral membrane protein 2B;BRI2, membrane form;BRI2 intracellular domain;BRI2C, soluble form;Bri23 peptide
ITPR1	-0.358723	0.0181757	1		-0.31569	0.0201914	1		0.290069	1.30555	0.332811		0.0786406	0.521002	0.906755		0.125847	0.701232	0.852809		-0.157063	-0.487925	-0.567066	-0.680516	-0.945025	-0.662681	-0.636414	-0.852392	-0.670318	-0.0177135	-0.133626	-0.190508	-0.241096	-0.292687	-0.442348	-0.351654	-0.199151	-0.283706	26.2119	8	5	34.89	0	Q14643;A0A3F2YNW8;A0A3B3IU04;A0A3B3ITU8;A0A3B3IRP0;A0A3B3ITQ1;A0A3B3IU05;A0A3B3IU13	Inositol 1,4,5-trisphosphate receptor type 1
IWS1	-0.0466226	0.246073	1		-0.147483	0.14849	1		1.00753	2.36101	0.00623158	YES	0.519951	0.934081	0.140037		0.80116	2.06086	0.00408571	YES	-5.06048	-5.47452	-5.25922	-5.76244	-5.02781	-5.14383	-5.78724	-5.04795	-5.40148	-4.00061	-4.18439	-4.58663	-4.84021	-4.09601	-5.29814	-4.15134	-4.52015	-4.71925	22.7065	2	1	6.4498	0	Q96ST2	Protein IWS1 homolog
JUP	-0.3859	0.0373543	1		-0.420511	0.0312682	1		-0.397142	0.0467563	1		-0.420092	0.0360514	1		-0.0833158	0.236308	1		3.14991	2.72778	3.48415	2.78135	2.61271	2.81008	2.82683	2.62007	2.6534	2.9965	2.66655	2.50736	2.89852	2.53425	2.66878	3.60047	2.50407	3.00735	28.476	15	8	88.672	0	P14923;C9JTX4;C9J826;C9JK18;C9JKY1	Junction plakoglobin
KANK2	-0.208313	0.142669	1		-0.226075	0.150623	1		0.205623	0.558972	0.657005		0.00629965	0.307474	1		0.392779	0.851703	0.240806		-1.96191	-1.57812	-0.901032	-1.89837	-1.54563	-1.622	-1.29983	-2.07117	-1.74828	-1.14304	-1.35768	-1.32347	-1.37764	-1.63713	-1.4074	-0.987615	-1.19251	-1.0826	26.0583	7	4	27.097	0	Q63ZY3	KN motif and ankyrin repeat domain-containing protein 2
KARS	0.115685	0.979804	0.964134		0.156212	1.47808	0.729123		1.08366	3.04177	0.00367742	YES	1.06173	2.85122	0	YES	0.916836	4.19389	0.00138462	YES	0.607465	0.795696	0.724116	0.814844	0.924035	0.735455	0.818439	0.920459	0.857018	2.05613	1.72435	1.59778	2.06981	1.67493	1.56771	1.66935	1.64146	1.56697	26.7854	4	2	13.413	0	Q15046;J3KRL2;H3BPV7;H3BVA8	Lysine--tRNA ligase
KCNK1	4.25377	1.41945	0	YES	4.34856	1.44415	0	YES	-0.140091	0.279849	1		2.03554	0.792933	0.0299281	YES	1.16868	0.560651	0.210755		-7.59703	-1.90591	-2.6312	0.184969	0.257313	0.184893	0.361733	0.332401	0.217393	-6.33521	-2.69824	-3.52097	-1.89028	-1.67763	-2.45963	-2.90598	-3.07304	-2.64908	26.5411	3	2	82.982	0	O00180	Potassium channel subfamily K member 1
KDM1A	-0.346874	0.0805865	1		-0.0582546	0.242619	1		0.117473	0.444034	0.809243		-0.17929	0.164408	1		0.128905	0.44441	0.941483		-2.88732	-3.70967	-3.81905	-3.82741	-4.03109	-3.59817	-3.64302	-3.52995	-3.41784	-3.41786	-3.19609	-3.44969	-3.53601	-4.00363	-3.41428	-3.09918	-3.29268	-3.63748	23.3809	2	1	6.0107	0.004	O60341;R4GMP9;R4GMQ1	Lysine-specific histone demethylase 1A
KHDRBS1	-0.758797	0.00290577	1		-0.780694	0.00237105	1		-0.235731	0.0416561	1		-0.32318	0.0247216	1		-0.351454	0.018462	1		-1.33264	-1.76328	-1.70402	-2.13659	-2.39994	-2.53979	-2.33446	-2.58961	-2.21794	-1.73852	-1.93756	-1.83105	-1.75863	-1.98679	-2.02405	-2.09633	-1.87436	-1.8836	25.225	7	2	14.711	0	Q07666	KH domain-containing, RNA-binding, signal transduction-associated protein 1
KHSRP	-0.565612	0.000754445	1		-0.65281	0.00012828	1		-0.333464	0.0104215	1		-0.20846	0.009953	1		-0.386417	0.00129597	1		0.247759	0.0965958	0.0249491	-0.460881	-0.542378	-0.324272	-0.532506	-0.541499	-0.515122	-0.0146456	-0.313965	-0.302479	-0.0603132	-0.0490808	-0.146684	-0.28464	-0.202851	-0.302457	25.6492	5	3	23.662	0	Q92945;A0A087WTP3	Far upstream element-binding protein 2
KIAA0319L	1.91544	3.20388	0	YES	1.83026	3.12378	0	YES	0.102006	0.434343	0.834173		0.26284	0.770382	0.477909		0.0952253	0.451682	0.976152		-1.2055	-0.411178	-0.936018	1.12957	1.05594	1.00811	0.966725	1.05384	0.917522	-1.03736	-0.492186	-0.717136	-0.483873	-0.56888	-0.711423	-0.777415	-0.80094	-0.688665	26.909	7	4	34.049	0	Q8IZA0;C9J519;E7EN73	Dyslexia-associated protein KIAA0319-like protein
KIF16B	-0.0314868	0.243832	1		-0.23742	0.0395478	1		0.368776	1.56726	0.181167		-0.15421	0.0808782	1		-0.157892	0.0722632	1		1.41185	1.83387	1.7269	1.84112	1.53759	1.49945	1.55627	1.35381	1.35028	1.92601	2.05791	2.09503	1.44952	1.4275	1.63296	1.59046	1.46899	1.43949	32.8779	1	1	5.7759	0.0081967	Q96L93	Kinesin-like protein KIF16B
KIF5B	-0.216415	0.143496	1		-0.533708	0.0244129	1		-0.859955	0.00881509	1		-0.847855	0.00670506	1		-0.811119	0.00835244	1		-0.329248	-1.16547	-0.982284	-1.27296	-0.579452	-1.27384	-1.34595	-1.2691	-1.46307	-1.79827	-1.84094	-1.41766	-1.74702	-1.69831	-1.57524	-1.79399	-1.5843	-1.53208	24.7425	2	1	7.9288	0	P33176	Kinesin-1 heavy chain
KMT2C	2.54344	3.32204	0	YES	2.3478	3.13768	0	YES	-0.150976	0.21598	1		0.076829	0.376065	0.946148		0.369867	0.512737	0.598115		-1.58261	-0.875275	-1.84627	1.04632	1.15451	1.12532	1.02022	0.964349	0.754677	-2.43435	-1.19397	-1.12877	-1.57866	-1.56305	-0.931956	-1.64532	-1.70872	0.15948	27.5686	3	2	12.827	0	Q8NEZ4;H7BY37	Histone-lysine N-methyltransferase 2C
KPNA2	-0.221633	0.0481561	1		-0.03895	0.221156	1		0.672031	1.87726	0.0360909	YES	0.480215	1.72088	0.0632979		0.652647	2.29453	0.00862651	YES	2.89206	2.48245	2.45937	2.47816	2.31305	2.37777	2.53551	2.61559	2.56593	3.55177	3.19211	3.10609	3.14481	3.17882	2.9509	3.27449	3.29695	3.22038	28.8034	17	8	93.221	0	P52292;A0A7I2V351;A0A7I2V487;A0A7I2YQE1;A0A7I2V3Z3	Importin subunit alpha-1
KPNA4	0.19995	0.735664	0.744964		0.153519	0.67205	0.851453		-0.00245571	0.298244	0.968066		0.0394694	0.366762	1		0.478818	1.60818	0.0632679		-0.793078	-0.240616	-0.363026	-0.473047	-0.159301	-0.164522	-0.231008	-0.322349	-0.382806	-0.925919	-0.30451	-0.173658	-0.345025	-0.672031	-0.261255	-0.04356	0.083293	0	26.2638	4	3	22.26	0	O00629;A0A7I2V340;H7C4F6;A0A7I2YQ95	Importin subunit alpha-3
KPNB1	0.411208	2.3887	0.0833333		0.403011	2.89268	0.0675074		1.52264	3.49339	0	YES	1.18771	4.21791	0	YES	1.50362	4.85123	0	YES	3.53595	3.73581	3.58713	4.14809	3.95713	3.98729	4.02444	4.01677	4.02671	5.42645	5.05644	4.9439	4.84196	4.87733	4.70272	5.1693	5.14956	5.05089	31.9386	57	19	180.11	0	Q14974;J3KTM9	Importin subunit beta-1
KPRP	-0.434829	0.0293017	1		-0.590294	0.0164879	1		-0.274064	0.0794845	1		-0.526833	0.0309869	1		-0.31349	0.099473	1		1.97402	1.31961	2.01598	1.35754	1.39109	1.2565	1.36837	1.03479	1.13557	1.70988	1.36425	1.41329	1.42879	0.896215	1.40411	1.8709	0.991027	1.50722	28.5399	10	7	57.053	0	Q5T749	Keratinocyte proline-rich protein
KRT18	-0.341757	0.000713548	1		-0.17838	0.0123964	1		0.0644048	0.583444	0.849908		-0.0519091	0.113976	1		0.0676928	0.870014	0.984322		2.22944	2.18998	2.05972	1.82299	1.78416	1.84672	1.91245	2.06078	1.97076	2.36839	2.10932	2.19464	2.12968	2.1599	2.03384	2.25331	2.21566	2.21325	27.7948	10	5	43.57	0	P05783;F8VZY9	Keratin, type I cytoskeletal 18
KRT6B	-0.740333	0.0661536	1		-0.50006	0.106334	1		-0.730358	0.0175393	1		-1.19452	0.00992679	1		-0.628371	0.137705	1		3.21104	2.26657	3.10509	1.40373	1.83447	3.1235	3.06528	1.41223	2.60501	2.0682	2.30659	2.01683	2.23648	1.30358	1.45909	4.03064	1.35095	1.316	29.0809	13	8	79.524	0	P04259	Keratin, type II cytoskeletal 6B
L1CAM	0.6682	3.02472	0.00609032	YES	0.559915	2.82789	0.0103086	YES	0.0847193	0.63332	0.817926		-0.182765	0.0297859	1		0.0508639	0.470375	1		0.42693	0.707008	0.633334	1.32772	1.24346	1.20069	1.10861	1.18649	1.15191	0.554605	0.696214	0.770612	0.454844	0.308793	0.455341	0.573248	0.792436	0.554181	26.8657	4	3	18.164	0	P32004	Neural cell adhesion molecule L1
LAMA5	0.206523	0.492865	0.895945		-0.213385	0.167302	1		-1.3474	0.00919096	1		-1.05662	0.0130882	1		-1.11499	0.014248	1		-1.83646	-3.21053	-2.37817	-2.1686	-2.47345	-2.16355	-2.42472	-2.77461	-2.866	-4.25672	-3.53857	-3.67208	-3.61804	-3.57062	-3.40636	-3.30787	-3.9388	-3.52347	24.1626	4	3	17.869	0	O15230	Laminin subunit alpha-5
LAMC1	2.81345	2.46502	0	YES	2.14147	2.06562	0	YES	-0.10222	0.258361	1		-0.10941	0.24996	1		-0.83032	0.0479539	1		-6.2363	-4.38409	-5.25059	-2.38941	-2.71801	-2.3232	-2.93527	-3.28	-3.2313	-5.06917	-4.71515	-6.39331	-4.9535	-6.14639	-5.09932	-5.88665	-6.39487	-6.08042	25.5177	5	4	25.872	0	P11047	Laminin subunit gamma-1
LAMP1	2.19062	2.33041	0	YES	2.07132	2.28754	0	YES	-0.147365	0.222271	1		0.387668	0.655694	0.371883		0.215942	0.473307	0.805495		0.260774	1.76817	1.40161	3.54111	3.28606	3.17524	3.20045	3.21871	3.22536	0.388865	1.22854	1.37106	1.54717	1.5677	1.47869	1.35698	1.5994	1.122	29.9131	6	3	57.852	0	P11279	Lysosome-associated membrane glycoprotein 1
LAPTM4A	-0.293371	0.151696	1		0.0822064	0.357836	1		-0.712442	0.055417	1		-0.697938	0.0566004	1		-0.918544	0.0316136	1		-0.693109	-2.22856	-2.15055	-1.90262	-2.01381	-2.03591	-1.6553	-1.60876	-1.56154	-2.65872	-2.22859	-2.32224	-2.53721	-2.16822	-2.4606	-2.59971	-2.55338	-2.67476	25.302	5	1	6.8838	0	Q15012	Lysosomal-associated transmembrane protein 4A
LARP1	-0.267649	0.0201804	1		-0.196508	0.0371394	1		0.865148	2.63701	0.0106168	YES	0.573894	2.38004	0.0243692	YES	0.865889	2.97414	0.00192593	YES	-0.73278	-0.49822	-0.350009	-0.883476	-0.727542	-0.772939	-0.664116	-0.744044	-0.762373	0.278456	0.198776	0.537202	0.0928936	0.0801029	-0.0323238	0.441313	0.289785	0.28556	26.6877	5	3	20.373	0	Q6PKG0;A0A0B4J210;H0YBW1;E5RH50	La-related protein 1
LARP4	-0.306995	0.0251404	1		-0.247678	0.0366612	1		-0.298364	0.0347745	1		-0.324756	0.0685675	1		-0.241993	0.0388295	1		-0.587616	-0.233457	-0.135057	-0.730818	-0.511368	-0.634931	-0.49453	-0.649241	-0.555392	-0.814036	-0.5476	-0.489587	-0.285962	-1.07276	-0.571675	-0.566805	-0.639013	-0.476291	24.4262	1	1	5.763	0.0081724	Q71RC2;Q96J85;X6RLN4	La-related protein 4
LARS	-0.188017	0.0117608	1		-0.249173	0.00530303	1		1.59579	3.45745	0	YES	1.24444	3.79533	0	YES	1.19725	4.54886	0	YES	3.66102	3.47862	3.49061	3.42523	3.30167	3.33929	3.2564	3.25417	3.37216	5.44903	5.03938	4.92921	4.8754	4.8806	4.60756	4.75053	4.78913	4.68233	30.858	52	25	249.96	0	Q9P2J5;A0A6I8PL42;B4DER1;A0A6I8PIV1;A0A6I8PS05;A0A6I8PRS0;A0A6I8PIT3;A0A6I8PLB8;A0A6I8PLB3;A0A6I8PIP7;A0A6I8PTV8	Leucine--tRNA ligase, cytoplasmic
LASP1	0.0543302	0.438991	1		0.0488224	0.436307	1		0.105021	0.668773	0.79687		0.21987	0.713864	0.572617		0.332592	1.61894	0.181793		-0.49871	-0.157803	-0.155375	-0.393909	-0.098176	-0.156812	-0.108436	-0.345551	-0.211434	-0.213582	-0.186725	-0.0965195	-0.123589	-0.34723	0.318542	0.0794888	0.10462	0.0017786	26.018	4	3	17.002	0	Q14847;C9J9W2	LIM and SH3 domain protein 1
LBR	-0.193363	0.135446	1		-0.00635751	0.293714	1		0.0288057	0.330725	0.936015		-0.363568	0.0605701	1		-0.622218	0.0195029	1		-1.92664	-2.45458	-2.87722	-2.47231	-2.74225	-2.62397	-2.52642	-2.41837	-2.33273	-2.49653	-2.62813	-2.04737	-2.85678	-2.75911	-2.73325	-3.0068	-3.01364	-3.10465	28.1138	6	5	32.426	0	Q14739;A0A494C1L1;C9JXK0	Lamin-B receptor
LDHA	-0.399048	0.00102412	1		-0.361922	0.00117762	1		-0.597565	0.00056296	1		-0.177796	0.0155662	1		-0.630406	7.80177e-05	1		2.57062	2.58355	2.74347	2.17052	2.21489	2.31508	2.28678	2.20219	2.3229	2.12945	2.07688	1.89861	2.48491	2.5161	2.36324	1.98794	2.0023	2.01618	28.9518	17	7	53.433	0	P00338	L-lactate dehydrogenase A chain
LDHB	-0.141061	0.00215185	1		-0.244452	0.000659543	1		-0.413099	0.0144352	1		0.0213337	0.381374	1		-0.447059	0.000120014	1		4.34994	4.39765	4.4553	4.26194	4.25557	4.26219	4.15752	4.19566	4.11635	4.28146	3.95602	3.72612	4.40064	4.5855	4.28075	3.99277	3.97951	3.88944	30.8238	20	10	127.12	0	P07195;A0A5F9ZHM4;A0A3B3IS95;A8MW50;C9J7H8	L-lactate dehydrogenase B chain;L-lactate dehydrogenase
LDLR	0.551884	2.53003	0.0171333	YES	0.503129	2.30235	0.024625	YES	0.0489241	0.491532	0.892114		-0.0537434	0.180491	1		-0.0196486	0.240528	1		1.5532	1.76231	1.8448	2.37729	2.25192	2.18675	2.18477	2.35228	2.13265	1.71769	1.7281	1.86129	1.67654	1.51529	1.80726	1.79026	1.65008	1.66104	27.4814	9	5	36.084	0	P01130;J3KMZ9;H0YMD1	Low-density lipoprotein receptor
LEO1	-0.287902	0.165143	1		-0.102221	0.242373	1		1.24306	1.34469	0.0180458	YES	0.917191	1.05481	0.03125	YES	1.2695	1.4425	0.00298361	YES	-2.08463	-3.43263	-3.80331	-3.07962	-3.35513	-3.74954	-3.19441	-3.3255	-3.10734	-1.46502	-2.02109	-2.1053	-2.18377	-1.84635	-2.53888	-1.85351	-1.77993	-1.87863	25.8576	2	1	7.8085	0	Q8WVC0	RNA polymerase-associated protein LEO1
LEPRE1	0.342247	0.933473	0.363025		0.120805	0.480463	1		-0.274093	0.0865886	1		-0.422864	0.0435049	1		-0.0227683	0.283504	1		-1.72265	-2.07917	-1.23942	-1.31222	-1.33602	-1.36627	-1.40625	-1.60039	-1.67219	-1.80208	-1.89774	-2.16371	-2.08551	-2.3089	-1.91544	-1.188	-2.33292	-1.58864	24.2573	2	1	7.3105	0	Q32P28	Prolyl 3-hydroxylase 1
LETM1	-0.663478	0.000904415	1		-0.682504	0.00293906	1		-0.32244	0.0122865	1		-0.119863	0.101648	1		-0.296272	0.00867483	1		-1.37538	-1.67022	-1.62579	-2.10937	-2.33578	-2.21667	-2.40256	-1.9756	-2.34075	-1.72278	-1.95204	-1.96389	-1.54441	-1.62349	-1.86307	-1.85454	-1.79122	-1.91444	23.7701	2	1	7.7517	0	O95202	LETM1 and EF-hand domain-containing protein 1, mitochondrial
LGALS1	-0.866298	0.000527125	1		-0.961592	0.000298603	1		-1.06858	0.000291004	1		-0.698547	0.00103645	1		-1.29885	8.9342e-05	1		1.7072	1.32809	1.40365	0.715647	0.542338	0.582052	0.579125	0.453612	0.521416	0.520934	0.423531	0.288728	0.782267	0.852934	0.70809	0.155691	0.241916	0.144778	28.0744	6	4	30.262	0	P09382	Galectin-1
LGALS3BP	1.11065	3.05669	0.000621359	YES	0.978235	2.88332	0.0012562	YES	0.175578	0.835388	0.631805		-0.0394468	0.226203	1		-0.0837084	0.155122	1		-1.1827	-0.945554	-1.44214	0.00534439	-0.125879	-0.117914	-0.157885	-0.215892	-0.261918	-1.05075	-1.01305	-0.979867	-1.2665	-1.11311	-1.30913	-1.22651	-1.25391	-1.34111	29.0209	13	5	36.636	0	Q08380;K7EP36	Galectin-3-binding protein
LGMN	1.24301	5.24786	0	YES	0.81053	4.00897	0.00170079	YES	0.0361935	0.714966	0.903609		-0.0306778	0.119562	1		-0.334128	0.000204259	1		-0.0160818	0.0485535	-0.0668077	1.28895	1.17883	1.22692	0.750421	0.903172	0.74366	0.0135241	0.0570278	0.00369263	-0.0515165	-0.0015831	-0.0732698	-0.353377	-0.373076	-0.310267	25.8511	11	3	21.968	0	Q99538	Legumain
LIPA	1.95529	3.72532	0	YES	1.6941	3.46075	0	YES	-0.552484	0.0141612	1		-0.129414	0.145304	1		-0.847937	0.00322435	1		-1.96443	-1.53319	-2.10724	0.119633	0.0141745	0.127197	-0.241762	-0.084115	-0.196683	-2.49532	-2.1627	-2.60429	-1.96633	-1.81197	-2.21481	-2.80451	-2.49084	-2.85332	27.1317	3	2	13.182	0	P38571;A0A0A0MT32;Q5T073	Lysosomal acid lipase/cholesteryl ester hydrolase
LMAN1	-0.00794411	0.295145	1		-0.00137297	0.299677	1		-1.31739	0.0532674	1		-0.96058	0.012215	1		0.126447	0.395198	0.974268		-3.39733	-2.60614	-2.38583	-3.37201	-2.30273	-2.7384	-2.5872	-2.80153	-3.00469	-5.80353	-3.70248	-2.83546	-3.85353	-4.01968	-3.39782	-3.36236	-2.54177	-2.10583	22.2179	2	1	6.9933	0	P49257	Protein ERGIC-53
LMNA	-0.624303	5.88387e-05	1		-0.575606	7.41052e-05	1		-0.117386	0.0877606	1		-0.171508	0.00826275	1		-0.0499105	0.0915043	1		3.87015	3.79522	3.9637	3.28493	3.22556	3.24567	3.27352	3.31165	3.31708	3.96735	3.66663	3.64293	3.75717	3.69453	3.66284	3.85346	3.80913	3.81675	29.8553	26	16	153.48	0	P02545;A0A6Q8PFJ0;Q3BDU5;Q5TCI8;A0A6Q8PHQ9;A0A6Q8PF80	Prelamin-A/C;Lamin-A/C
LMNB1	-0.260905	0.00631664	1		0.0287151	0.456882	1		0.565719	1.52045	0.0696038		0.541423	1.70143	0.0418824	YES	0.632375	3.0994	0.00510067	YES	-2.12644	-1.98038	-1.9009	-2.34511	-2.20723	-2.23809	-1.96253	-1.94665	-2.0124	-1.03665	-1.54041	-1.7335	-1.35208	-1.24105	-1.79032	-1.39252	-1.27424	-1.44382	23.8875	2	1	6.9001	0	P20700;A0A0D9SFE5;E9PBF6	Lamin-B1
LPL	1.3261	3.08575	0	YES	1.17269	2.93942	0.000695652	YES	0.0173632	0.330941	0.948107		0.145446	0.629446	0.768251		-0.0555951	0.234771	1		1.50809	2.06498	1.87208	3.21319	3.19718	3.01309	2.90627	2.99075	3.0662	1.65109	1.82384	2.0223	2.08989	1.81169	1.9799	1.5032	2.13028	1.64488	27.222	4	3	19.718	0	P06858	Lipoprotein lipase
LRP1	1.24733	2.89008	0	YES	1.11337	2.73776	0.000581818	YES	0.0866261	0.461855	0.83959		0.0138385	0.327096	1		-0.0314569	0.246426	1		2.10961	2.67065	2.58215	3.81848	3.59202	3.6939	3.64589	3.59473	3.4619	2.34511	2.58331	2.69387	2.50957	2.39509	2.49927	2.44753	2.39169	2.42881	29.2788	34	21	148.33	0	Q07954	Prolow-density lipoprotein receptor-related protein 1;Low-density lipoprotein receptor-related protein 1 85 kDa subunit;Low-density lipoprotein receptor-related protein 1 515 kDa subunit;Low-density lipoprotein receptor-related protein 1 intracellular domain
LRP5;LRP5L	0.237693	0.838557	0.603788		0.204916	0.700213	0.720084		0.500206	0.96071	0.170317		-0.224804	0.0731859	1		0.00979106	0.316022	1		-2.34427	-2.75276	-2.98171	-2.55359	-2.4577	-2.35437	-2.26553	-2.58786	-2.61061	-2.26635	-1.66048	-2.65129	-2.8572	-3.02175	-2.8742	-2.50376	-2.66332	-2.88229	21.7235	2	1	5.8977	0.0054264	O75197;A4QPB2	Low-density lipoprotein receptor-related protein 5;Low-density lipoprotein receptor-related protein 5-like protein
LRP8	2.04297	3.64424	0	YES	1.9052	3.50071	0	YES	-0.0236057	0.272306	1		0.213549	0.784422	0.566203		-0.0241226	0.261921	1		-0.545128	0.101504	-0.139621	1.93196	1.79568	1.81803	1.68086	1.81629	1.63521	-0.569324	-0.0754023	-0.00933552	0.0751848	0.0304098	-0.0481911	-0.210972	-0.167282	-0.277358	26.8001	5	3	19.126	0	Q14114;A0A590UK97;A0A590UJ57;E9PP15;A0A590UJT0;A0A590UJ98;A0A590UKB1;A0A590UJF9;A0A590UK45;A0A590UK84;A0A590UJJ8;A0A590UK53;E9PKG2	Low-density lipoprotein receptor-related protein 8
LRRC47	-0.389155	0.0292795	1		-0.261096	0.0604232	1		0.179339	0.660543	0.65698		-0.146536	0.130266	1		0.00645733	0.310388	1		-1.63066	-1.83173	-2.28932	-2.19832	-2.41777	-2.30308	-2.23679	-2.19727	-2.10093	-1.70053	-1.87777	-1.63539	-1.94176	-2.18462	-2.06493	-1.6916	-1.95088	-2.08986	24.5578	5	3	26.532	0	Q8N1G4	Leucine-rich repeat-containing protein 47
LRRC59	-0.646556	0.00822519	1		-0.636964	0.00784248	1		-0.100006	0.17969	1		-0.217796	0.082705	1		-0.287438	0.0537172	1		0.629498	-0.000490189	0.0397043	-0.314183	-0.493501	-0.463272	-0.373385	-0.429599	-0.439195	0.305192	0.00937462	0.0541258	-0.00113106	-0.0232286	0.0396824	-0.103471	-0.0484467	-0.0416842	25.5441	11	7	51.778	0	Q96AG4	Leucine-rich repeat-containing protein 59
LSM5	0.091726	0.642563	1		-0.114925	0.114801	1		0.23095	0.934943	0.499251		-0.205642	0.034879	1		-0.143796	0.0497443	1		-2.37777	-2.17945	-2.4888	-2.15147	-2.374	-2.24537	-2.41508	-2.67337	-2.30234	-2.03214	-2.38599	-1.93504	-2.45027	-2.69891	-2.51376	-2.41734	-2.53764	-2.52243	24.7652	1	1	5.8963	0.0054222	F8W8Y8
LTA4H	-0.604238	0.00319667	1		-0.436154	0.008371	1		-0.432765	0.0473843	1		-0.405262	0.0127605	1		-0.754842	0.00761703	1		-3.71101	-4.01383	-3.90475	-4.47317	-4.68732	-4.28182	-4.3412	-4.10508	-4.49177	-4.77111	-4.3324	-3.82438	-4.05848	-4.29313	-4.49377	-4.68836	-4.9865	-4.21926	24.4769	3	2	11.725	0	P09960	Leukotriene A-4 hydrolase
LTV1	-0.00561492	0.293595	1		-0.0505899	0.223814	1		0.451119	1.57291	0.109603		0.127475	0.492377	0.841411		0.676143	1.67897	0.0153191	YES	-2.27829	-2.75878	-2.27166	-2.51042	-2.71876	-2.0964	-2.6108	-2.5708	-2.27891	-1.97792	-1.91811	-2.05934	-2.10068	-2.70416	-2.12147	-1.57684	-2.08446	-1.61901	25.4685	4	3	20.061	0	Q96GA3	Protein LTV1 homolog
LUC7L2;LUC7L	-0.121957	0.0463797	1		-0.274801	0.00247184	1		0.152305	1.10039	0.649303		-0.0528247	0.19153	1		-0.0343421	0.156968	1		1.24455	1.06201	1.13231	0.929733	1.00788	1.13538	0.826182	0.932681	0.855602	1.25035	1.20855	1.43689	1.15224	0.857492	1.27067	1.15621	1.1275	1.05214	28.7395	9	5	38.738	0	Q9Y383;A0A0A6YYJ8;Q9NQ29;B8ZZ10;A8MYV2	Putative RNA-binding protein Luc7-like 2;Putative RNA-binding protein Luc7-like 1
LUC7L3	-0.278859	0.0193578	1		-0.242795	0.0151364	1		0.348582	1.41802	0.228749		0.0828673	0.656328	0.888967		0.249057	1.17275	0.402244		1.1715	1.24661	1.48083	0.87755	1.02555	1.15927	1.10532	1.00014	1.0651	1.64714	1.45235	1.84519	1.3351	1.42935	1.38309	1.3942	1.53051	1.72141	26.8251	6	3	23.409	0	O95232;J3KPP4;C9JL41;D6RDI2	Luc7-like protein 3
M6PR	1.55602	2.65596	0	YES	1.66935	2.74813	0	YES	-0.0467485	0.252976	1		0.155216	0.523827	0.785972		0.135592	0.497033	0.901394		1.37782	2.22603	2.09611	3.55581	3.38813	3.4241	3.54269	3.69522	3.4701	1.57769	2.02262	1.95939	2.13859	1.92448	2.10253	2.05619	1.97165	2.07889	29.4527	7	4	32.545	0	P20645;F5GX30;H0YGT2	Cation-dependent mannose-6-phosphate receptor
MADD	-0.263047	0.17549	1		-0.405706	0.128389	1		0.687508	0.767118	0.160752		0.673292	0.823681	0.115566		0.951831	1.06531	0.0195855	YES	-2.38296	-4.2232	-3.86455	-3.74009	-3.76931	-3.75045	-3.86629	-3.96235	-3.85918	-2.39723	-2.62289	-3.38807	-2.77101	-2.74769	-2.93213	-2.35216	-2.71867	-2.54439	22.3535	2	1	7.4715	0	Q8WXG6;A0A0A0MRB5	MAP kinase-activating death domain protein
MAK16	-0.574566	0.0408981	1		-0.565153	0.0488416	1		-0.0739066	0.23966	1		-0.248115	0.131952	1		-0.244039	0.13474	1		-1.967	-3.01784	-3.03351	-3.19913	-3.28611	-3.25682	-3.5133	-3.18003	-3.02048	-2.58755	-2.85097	-2.80156	-2.84001	-2.99708	-2.92561	-2.81482	-2.90281	-3.03284	22.6992	2	1	6.9131	0	Q9BXY0	Protein MAK16 homolog
MANBA	1.50329	3.47356	0	YES	1.22874	3.04901	0	YES	-0.121334	0.134337	1		-0.134686	0.108905	1		-0.482509	0.00763459	1		-0.437896	0.0599079	-0.0311995	1.42027	1.29565	1.38477	1.01044	1.22061	1.046	-0.438082	-0.162212	-0.172894	-0.230062	-0.228785	-0.354398	-0.642754	-0.594111	-0.61985	25.6268	6	4	28.478	0	O00462;A0A2R8YE79;A0A2R8YCE9;A0A2R8Y4U7;A0A2R8Y524;A0A2R8YEC9;A0A2R8Y211;E9PFW2;A0A2R8Y7A0;A0A2R8Y7A7;A0A2R8Y7N1	Beta-mannosidase
MAOA	-0.456243	0.0974275	1		-0.513093	0.0806655	1		-0.888664	0.0467733	1		-1.19082	0.0176509	1		-0.655996	0.0551227	1		1.50722	2.81492	2.99732	1.72289	2.1137	2.11414	2.04514	1.86878	1.86625	0.965536	1.50694	2.18098	1.37273	0.860109	1.51415	1.65525	1.82877	1.86744	26.4581	3	2	11.724	0	P21397	Amine oxidase [flavin-containing] A
MAOB	-1.53672	0.00101872	1		-1.55662	0.00250455	1		-1.04001	0.00261253	1		-1.50048	0.00215867	1		-1.59158	0.00106389	1		-2.88963	-3.68716	-3.42559	-5.13625	-4.73156	-4.74473	-5.40596	-4.71983	-4.54644	-4.44176	-4.30261	-4.37804	-4.57746	-5.28289	-4.64346	-5.13714	-4.61786	-5.02212	22.105	1	1	6.907	0	P27338	Amine oxidase [flavin-containing] B
MAP1B	-0.194225	0.0795733	1		-0.144792	0.107562	1		0.781001	2.07394	0.0217379	YES	0.521495	1.64023	0.0501556	YES	0.687222	2.12242	0.0082963	YES	-0.185083	-0.680131	-0.689506	-0.591451	-0.765815	-0.780128	-0.713662	-0.631049	-0.644385	0.469554	0.20581	0.11292	0.0751591	0.0786352	-0.144031	0.194422	0.192631	0.119892	25.578	7	3	19.192	0	P46821;D6RA32	Microtubule-associated protein 1B;MAP1B heavy chain;MAP1 light chain LC1
MAP4	-0.0664657	0.1285	1		-0.396196	0.00367623	1		0.198776	1.43217	0.509116		-0.244496	0.00859815	1		-0.231292	0.0117285	1		2.30719	2.47747	2.53037	2.49835	2.31772	2.29957	2.10355	1.89399	2.12891	2.5886	2.5898	2.73295	2.12671	2.1755	2.27934	2.30065	2.20035	2.12016	30.4789	8	6	51.463	0	P27816;E7EVA0	Microtubule-associated protein 4;Microtubule-associated protein
MAP4K4	0.468983	1.05163	0.171848		0.216478	0.621014	0.732248		0.979574	1.98349	0.0129091	YES	0.342922	0.773494	0.343483		0.17371	0.521351	0.815858		-4.88546	-4.66359	-4.02584	-4.04231	-3.84411	-4.2815	-4.34203	-4.46701	-4.11641	-3.66426	-3.47346	-3.49844	-4.2069	-4.48146	-3.85775	-4.03233	-4.42172	-4.5997	23.61	3	2	13.855	0	O95819;C9J840;E7EX83;A0A0D9SG62;H7C0P6;E7ENQ1;G3XAA2;H7C360;G5E948;E7EN19;A0A0D9SEY1;H7C3Z6	Mitogen-activated protein kinase kinase kinase kinase 4
MAPK4	-0.581198	0.00391913	1		-0.48991	0.00746449	1		0.199866	0.504546	0.700328		-0.574019	0.0614227	1		-0.240886	0.0225484	1		-0.695322	-1.07525	-0.912744	-1.4805	-1.64997	-1.29644	-1.34757	-1.58878	-1.21669	-1.24306	-0.83144	-0.00921154	-1.41861	-2.2334	-0.753362	-1.16933	-1.15677	-1.07987	29.9684	1	1	5.9729	0.0039494	P31152;K7ELV1;K7EN18	Mitogen-activated protein kinase 4
MAPRE1	0.135399	1.62707	0.851092		0.174783	3.00708	0.5984		0.648925	3.14855	0.0218904	YES	0.592519	3.48408	0.0121143	YES	0.758498	4.91718	0.00196226	YES	0.426357	0.345413	0.37551	0.469972	0.600585	0.48292	0.546142	0.562652	0.562836	1.18456	0.989511	0.91999	0.978477	1.07181	0.874556	1.14781	1.09529	1.17967	26.0354	2	1	9.0319	0	Q15691	Microtubule-associated protein RP/EB family member 1
MATR3	-0.260238	0.0268155	1		-0.350212	0.0127485	1		0.378389	1.54303	0.176316		0.108223	0.628463	0.83934		0.271436	1.26453	0.332627		2.23153	2.29267	2.65417	2.12988	2.13743	2.13035	2.02864	2.02393	2.07516	2.72489	2.70706	2.88159	2.54769	2.51794	2.43741	2.65901	2.66227	2.6714	29.2698	30	11	78.83	0	P43243;A8MXP9;A0A0R4J2E8;D6REM6;D6R991	Matrin-3
MCAM	1.21187	1.47735	0.00429333	YES	1.20832	1.6997	0.00181295	YES	-0.455934	0.111383	1		-0.179169	0.18431	1		-0.1214	0.216713	1		-1.3011	0	-0.310236	0.106679	0.962832	0.954773	0.852265	0.594352	0.566992	-1.75198	-0.703868	-0.523289	-0.436476	-0.949777	-0.762593	-0.94374	-0.534222	-0.497578	27.1996	6	5	35.325	0	P43121	Cell surface glycoprotein MUC18
MCCC1	-0.171288	0.0107564	1		-0.455676	0.000406506	1		0.243622	1.28059	0.428764		-0.287962	0.00194908	1		-0.246932	0.00426169	1		4.91852	4.97218	5.10872	4.87123	4.82329	4.79102	4.56197	4.49243	4.57799	5.44717	5.14446	5.13865	4.66943	4.74006	4.72604	4.79064	4.7804	4.68758	31.278	44	16	155.24	0	Q96RQ3;E9PHF7;F5GYT8;E9PG35;G5E9X5	Methylcrotonoyl-CoA carboxylase subunit alpha, mitochondrial
MCM2	-0.0615584	0.162264	1		0.0690365	0.536381	1		0.570963	2.26036	0.044	YES	0.197293	1.19649	0.525799		0.510685	2.04537	0.0352906	YES	-0.932295	-0.624141	-0.667832	-0.71069	-0.770838	-0.927415	-0.547477	-0.715151	-0.754531	-0.0775518	-0.337046	-0.0967827	-0.488854	-0.611409	-0.532125	-0.100625	-0.187249	-0.404339	25.2199	6	5	30.12	0	P49736;H0Y8E6	DNA replication licensing factor MCM2
MCM3	-0.246184	0.00419963	1		-0.23892	0.00476449	1		0.511603	2.55096	0.0524061		0.132197	1.19041	0.731445		0.316326	2.46426	0.153562		0.741441	0.543898	0.584218	0.421067	0.372232	0.337706	0.335584	0.422755	0.394459	1.28018	1.06207	1.06212	0.821398	0.707047	0.737703	0.963776	0.937238	0.917521	26.3057	6	5	92.431	0	P25205;J3KQ69;A0A499FHX9	DNA replication licensing factor MCM3
MCM5	-0.474388	0.00386999	1		-0.436278	0.00569938	1		-0.132855	0.0790367	1		-0.319114	0.0214302	1		-0.469222	0.0151625	1		-1.64624	-2.01837	-1.94684	-2.26223	-2.41028	-2.36211	-2.3706	-2.35198	-2.19771	-1.97587	-1.95273	-2.08142	-2.22069	-2.01459	-2.33352	-2.03767	-2.5123	-2.46915	22.7146	3	2	11.845	0	P33992;B1AHB1;B1AHB2	DNA replication licensing factor MCM5;DNA helicase
MCM6	-0.187606	0.0430375	1		-0.0842301	0.120754	1		0.351193	1.13148	0.272569		0.325091	1.52188	0.205577		0.299538	1.55627	0.230972		-1.63837	-1.43085	-1.26046	-1.68889	-1.54005	-1.66356	-1.52654	-1.51075	-1.54508	-0.806992	-1.09824	-1.37086	-1.10322	-1.02087	-1.23031	-1.09608	-1.1784	-1.15659	26.4757	5	4	23.681	0	Q14566	DNA replication licensing factor MCM6
MDC1	0.0445445	0.479165	1		0.0768286	0.60144	1		1.10045	4.05755	0.00108333	YES	0.410477	1.87143	0.094478		0.661118	2.87787	0.00416438	YES	-2.25839	-2.03702	-2.24309	-2.19679	-2.19847	-2.0096	-2.25351	-2.03381	-2.02069	-1.00407	-1.09445	-1.13864	-1.63645	-1.95722	-1.71339	-1.48383	-1.65158	-1.41973	23.5737	2	1	7.6315	0	Q14676	Mediator of DNA damage checkpoint protein 1
MDH2	-0.425539	0.000805366	1		-0.533074	0.000153804	1		-0.550234	0.00229117	1		-0.147017	0.0244168	1		-0.705853	0.000125017	1		1.75029	1.58752	1.57763	1.29542	1.18615	1.15725	1.12184	1.0996	1.09478	1.24178	1.14206	0.880902	1.52387	1.54737	1.40316	1.00327	0.941911	0.852698	26.6871	8	5	33.45	0	P40926;G3XAL0	Malate dehydrogenase, mitochondrial;Malate dehydrogenase
MET	0.0429481	0.389847	1		-0.0412712	0.233814	1		-0.302112	0.0458578	1		-0.391292	0.0213852	1		-0.280409	0.0334848	1		-0.486316	-0.369614	0.0292883	-0.336053	-0.0939512	-0.267793	-0.125902	-0.41587	-0.408683	-0.778419	-0.59313	-0.361426	-0.55912	-0.847129	-0.594269	-0.55819	-0.581994	-0.527684	25.3815	3	2	15.867	0	P08581	Hepatocyte growth factor receptor
METAP2	-0.223957	0.0995092	1		-0.23161	0.0991723	1		0.555874	1.27481	0.0892687		0.477176	1.20768	0.109048		0.480832	1.23816	0.0943096		-1.83526	-2.62796	-2.44661	-2.59527	-2.45163	-2.5348	-2.46224	-2.68302	-2.45941	-1.52844	-1.77849	-1.93528	-1.88895	-1.72042	-1.86894	-1.80714	-1.82637	-1.83383	23.2707	2	1	7.526	0	P50579;F8VSC4;F8VZX9;F8VY03;G3V1U3;F8VRR3;F8VQZ7	Methionine aminopeptidase 2
METTL7A	-0.892552	0.00308528	1		-0.998994	0.00105902	1		-0.676372	0.00324761	1		-0.472112	0.0132507	1		-0.932627	0.00210206	1		-1.65214	-2.08748	-2.12837	-2.80843	-3.12804	-2.60918	-2.97348	-2.78998	-3.10152	-2.75929	-2.57622	-2.56161	-2.53248	-2.23052	-2.52133	-3.08577	-2.64229	-2.93781	22.2966	1	1	5.8331	0.0068598	Q9H8H3;F8VQX6;H0YI09	Methyltransferase-like protein 7A
MFAP1	-0.0344124	0.190167	1		0.0939601	0.78187	1		1.09909	2.73122	0.00478873	YES	0.680843	2.53349	0.01236	YES	1.00937	4.32486	0.0009375	YES	1.01798	0.812956	0.862086	0.971031	0.76501	0.853741	0.875535	1.05722	1.04215	2.33092	1.88498	1.7744	1.64242	1.73075	1.36238	1.92433	1.92332	1.87349	26.6144	4	2	14.594	0	P55081	Microfibrillar-associated protein 1
MGAT5	0.231682	0.955154	0.584506		1.09102	2.86367	0.000598131	YES	0.587981	1.62323	0.0574384		0.784301	2.16742	0.0102796	YES	0.584977	1.98976	0.0193542	YES	0.169959	0.632643	0.62064	0.77594	0.732976	0.609373	1.51249	1.69405	1.48977	1.34218	0.964465	0.880534	1.27543	1.4359	1.06482	1.00923	1.13689	1.03206	26.3657	1	1	6.1246	0.0024691	Q09328	Alpha-1,6-mannosylglycoprotein 6-beta-N-acetylglucosaminyltransferase A
MGST2	0.253149	2.35799	0.363353		0.20435	2.69131	0.484212		-0.406989	0.00336021	1		-0.204495	0.0532453	1		-0.51034	0.000374821	1		-1.54407	-1.49329	-1.47675	-1.1545	-1.31089	-1.28926	-1.32547	-1.33101	-1.24458	-1.96806	-1.72038	-2.04663	-1.50844	-1.63222	-1.98693	-2.14195	-1.92456	-1.97862	24.3144	2	1	6.5078	0	Q99735	Microsomal glutathione S-transferase 2
MOB1B;MOB1A	0.0861966	0.444751	1		0.255195	0.798534	0.552519		-0.0556873	0.269227	1		-0.325702	0.0421994	1		-0.294588	0.0859605	1		-2.61552	-1.95762	-2.09642	-2.27988	-1.95144	-2.17965	-1.94124	-1.80922	-2.15351	-3.1357	-2.3319	-1.36901	-2.51448	-2.50768	-2.6245	-2.91839	-2.36666	-2.26827	23.7152	1	1	5.9431	0.0054859	Q7L9L4;Q9H8S9;D6RCK3	MOB kinase activator 1B;MOB kinase activator 1A
MRC2	2.79105	2.45209	0	YES	2.64442	2.36687	0	YES	0.403214	0.575872	0.461522		0.625245	0.800423	0.140436		0.626423	0.800332	0.128339		0.432518	2.31358	1.56635	4.23464	4.31015	4.14081	4.079	4.18429	3.98241	1.4176	2.14555	1.95893	2.0529	2.07147	2.06381	2.12545	2.00295	2.06331	30.122	24	13	154.81	0	Q9UBG0	C-type mannose receptor 2
MRPL35	-0.333677	0.00639256	1		-0.349323	0.0017315	1		-0.104605	0.131891	1		-0.346924	0.00171434	1		-0.535464	0.000282845	1		-0.718567	-0.905299	-0.917128	-1.02691	-1.26546	-1.24965	-1.14869	-1.18778	-1.25249	-0.690492	-1.14465	-1.01967	-1.24838	-1.18195	-1.15144	-1.36556	-1.36439	-1.41743	24.2895	2	1	7.0738	0	Q9NZE8	39S ribosomal protein L35, mitochondrial
MRTO4	-0.207612	0.040237	1		-0.153623	0.0703802	1		1.0635	2.63743	0.0043038	YES	0.948614	2.90225	0.000866667	YES	1.1323	3.26954	0.000923077	YES	0.122746	-0.315574	-0.0728369	-0.302737	-0.290528	-0.295237	-0.195608	-0.26387	-0.267056	1.24066	0.890773	0.793405	0.874083	0.956987	0.749107	1.12918	0.987082	1.01497	25.4506	4	2	15.402	0	Q9UKD2	mRNA turnover protein 4 homolog
MSH6	-0.511126	0.0178997	1		-0.422877	0.0296098	1		0.312099	0.916021	0.373134		0.0205158	0.332551	1		0.191801	0.631801	0.720296		-2.03127	-2.60269	-2.70135	-2.8338	-2.96304	-3.07184	-2.87728	-2.72437	-3.00229	-2.0662	-2.31324	-2.01957	-2.34429	-2.37157	-2.5579	-2.02188	-2.37651	-2.36152	22.9117	2	1	6.5325	0	P52701;A0A087WYT6;A0A494C0M1	DNA mismatch repair protein Msh6
MSN	-0.0812737	0.124799	1		-0.222461	0.0253007	1		0.145729	0.848598	0.686049		0.0268936	0.389003	1		0.34684	1.2512	0.205383		2.77823	2.95951	2.58595	2.68626	2.66366	2.72995	2.59296	2.54388	2.51947	2.96166	2.82619	2.97303	2.8266	2.79355	2.78423	3.38628	2.99385	2.98409	28.7019	17	10	66.657	0	P26038	Moesin
MTA2	-0.75995	0.00068126	1		-0.594018	0.00505283	1		-0.588405	0.00209706	1		-0.714382	0.000644076	1		-0.628372	0.00101871	1		-0.433096	-0.572427	-0.196682	-1.2536	-1.09714	-1.13132	-0.752101	-1.16382	-1.06834	-0.912103	-1.11383	-0.941489	-1.13133	-1.12835	-1.08567	-1.04485	-1.00677	-1.0357	23.8992	2	1	6.8574	0	O94776	Metastasis-associated protein MTA2
MTCH2	-1.46316	0.000130126	1		-1.40677	4.46862e-05	1		-1.47453	8.25007e-05	1		-0.770877	0.000710311	1		-1.41439	4.93363e-05	1		2.67749	2.30177	2.48614	1.14799	0.823251	1.10468	1.08058	1.09501	1.0695	1.08137	1.10107	0.859359	1.77115	1.77827	1.60336	1.12339	1.07354	1.0253	27.7294	5	3	23.499	0	Q9Y6C9;E9PIE4	Mitochondrial carrier homolog 2
MTHFD1	-0.694446	0.00371776	1		-0.716081	0.00318079	1		-0.644915	0.00458104	1		-0.493443	0.0134815	1		-0.867611	0.00147972	1		0.0775051	-0.305731	-0.488338	-1.04163	-0.843236	-0.915031	-1.01072	-0.857569	-0.996521	-0.791895	-0.887064	-0.972351	-0.696381	-0.591786	-0.908726	-1.09815	-1.06473	-1.15652	24.3296	5	3	20.38	0	P11586;A0A494C1T2;V9GZ78;V9GYY3;A0A384N5Y3;F5H2F4	C-1-tetrahydrofolate synthase, cytoplasmic;Methylenetetrahydrofolate dehydrogenase;Methenyltetrahydrofolate cyclohydrolase;Formyltetrahydrofolate synthetase;C-1-tetrahydrofolate synthase, cytoplasmic, N-terminally processed
MYBBP1A	-0.116905	0.0745773	1		-0.275612	0.0206701	1		0.556754	2.40915	0.044381	YES	0.418782	2.02994	0.08116		0.468844	2.26101	0.0426286	YES	-0.776868	-0.646308	-0.435038	-0.693922	-0.767416	-0.747589	-0.984738	-0.957013	-0.743298	-0.133591	-0.0944109	0.0400496	-0.159927	-0.150764	-0.291176	-0.0927887	-0.155865	-0.203027	25.3281	7	5	32.325	0	Q9BQG0;I3L1L3	Myb-binding protein 1A
MYH13	-0.218261	0.024882	1		-0.45755	0.00018488	1		0.0893834	0.990524	0.793203		-0.423398	0.00978566	1		-0.33075	0.00417625	1		2.06001	2.14793	1.98867	2.03158	1.70399	1.80627	1.63742	1.56542	1.62113	2.12544	2.22824	2.11109	1.67817	1.38527	1.86298	1.82482	1.79131	1.58823	30.9862	3	1	6.1091	0.002457	Q9UKX3	Myosin-13
MYH14	-0.119356	0.136517	1		-0.131644	0.129355	1		0.29319	0.96032	0.3901		0.175786	0.691735	0.681277		0.186825	0.762999	0.677535		0.367878	-0.14096	-0.144954	-0.055479	-0.194987	-0.0256367	0	-0.0722952	-0.240671	0.523582	0.280204	0.157747	0.199066	0.350181	0.0600748	0.288726	0.156404	0.19731	26.6583	2	1	6.0787	0.0040717	Q7Z406;M0QY43	Myosin-14
MYH9	0.0564845	1.05785	1		0.00905609	0.397032	1		0.696617	2.58326	0.0217415	YES	0.433024	3.1075	0.0485486	YES	0.634397	3.97006	0.00420588	YES	5.4201	5.31776	5.33532	5.44011	5.40707	5.39544	5.38447	5.37157	5.34429	6.28922	5.99361	5.88019	5.8027	5.86531	5.70423	6.06313	5.9808	5.93243	31.8622	114	45	323.31	0	P35579	Myosin-9
MYL6;MYL6B	-0.819154	0.00230051	1		-1.06192	0.000977507	1		-0.866801	0.00153483	1		-0.415614	0.0147805	1		-0.970687	0.0010033	1		-0.420564	-0.667522	-0.9742	-1.36028	-1.65086	-1.50861	-1.66074	-1.93158	-1.65572	-1.47734	-1.51645	-1.6689	-1.14425	-1.15214	-1.01274	-1.74865	-1.55588	-1.66982	23.1686	1	1	9.304	0	P60660;P14649;F8VPF3;F8W1R7;J3KND3;G8JLA2;G3V1V0;F8W1I5;B7Z6Z4	Myosin light polypeptide 6;Myosin light chain 6B
MYO1C	-0.601199	0.0222675	1		-0.528736	0.0202563	1		-0.212462	0.118676	1		-0.20891	0.113637	1		-0.354613	0.0563189	1		-1.54844	-2.35019	-2.0919	-2.32709	-2.85988	-2.60716	-2.59251	-2.50397	-2.48026	-1.97856	-2.4445	-2.20485	-2.39354	-2.05848	-2.16525	-2.45809	-2.45846	-2.13783	21.6284	1	1	7.6056	0	O00159;F5H6E2	Unconventional myosin-Ic
MYOF	-0.0602372	0.174937	1		-0.212901	0.0367931	1		-0.0726134	0.176002	1		-0.00804583	0.281487	1		-0.266736	0.023998	1		-0.517869	-0.811525	-0.917645	-0.722322	-0.881278	-0.824151	-1.0311	-0.921556	-0.933091	-0.639078	-0.839355	-0.986445	-0.788549	-0.652693	-0.829934	-0.953977	-0.98199	-1.11128	23.547	5	3	18.467	0	Q9NZM1;H0YD14	Myoferlin
NACA	0.0543191	0.49944	1		-0.0113344	0.26873	1		0.880249	3.00892	0.00616667	YES	0.935767	3.06911	0.000881356	YES	0.874863	3.18749	0.002	YES	0.732331	0.471644	0.394814	0.610854	0.535794	0.615099	0.467568	0.496448	0.600771	1.54099	1.38301	1.31554	1.46718	1.59444	1.34447	1.35839	1.4814	1.38359	28.3726	8	3	22.388	0	E9PAV3;F8VZJ2;A0A7I2V2K5;H0YHX9;A0A7I2V473;Q13765;F8VNW4;F8W0W4	Nascent polypeptide-associated complex subunit alpha, muscle-specific form;Nascent polypeptide-associated complex subunit alpha
NAGA	1.27267	2.52317	0.000627451	YES	0.959686	2.23111	0.0018	YES	0.279501	0.806416	0.454581		-0.108061	0.177193	1		-0.142618	0.13933	1		-0.844827	-0.104092	-0.348441	1.02446	0.688033	0.808163	0.513967	0.511151	0.55658	-0.356983	-0.0950174	-0.00685692	-0.485956	-0.714604	-0.420981	-0.568234	-0.563363	-0.593616	26.8894	3	2	12.33	0	P17050	Alpha-N-acetylgalactosaminidase
NAGLU	0.81577	3.47696	0.00357252	YES	1.01021	3.77245	0.000627451	YES	-0.0867494	0.0980847	1		-0.2391	0.00953195	1		-0.351055	0.00623242	1		1.61402	1.37089	1.3661	2.29994	2.27842	2.21996	2.39388	2.4827	2.50506	1.45103	1.3063	1.33343	1.22066	1.20452	1.20853	0.984756	1.10219	1.21089	26.7362	4	2	16.848	0	P54802	Alpha-N-acetylglucosaminidase;Alpha-N-acetylglucosaminidase 82 kDa form;Alpha-N-acetylglucosaminidase 77 kDa form
NAGPA	1.15599	3.31661	0	YES	1.00628	3.3219	0.000592593	YES	0.281089	1.03978	0.393121		0.086729	0.471616	0.903567		0.47529	0.793567	0.205244		-2.17131	-2.18303	-2.48811	-0.961389	-1.17867	-1.23442	-1.2214	-1.22639	-1.37581	-2.27876	-1.83397	-1.88645	-2.21453	-2.46356	-1.90417	-2.22997	-0.990376	-2.19623	22.6583	1	1	7.3126	0	Q9UK23;K7EL75;K7ERI4;K7EPH3	N-acetylglucosamine-1-phosphodiester alpha-N-acetylglucosaminidase
NAP1L1	0.132881	0.526311	1		0.360568	0.991488	0.282209		2.08929	3.08312	0	YES	1.89947	3.06442	0	YES	2.14807	3.4354	0	YES	1.42387	0.768978	0.709554	1.15544	1.06296	1.08265	1.22287	1.31611	1.44514	3.36549	2.93892	2.86587	2.93473	3.01707	2.649	3.08931	3.16483	3.09248	29.9503	31	8	120.74	0	P55209;F8VUX1;F8VY35;F8W0J6;F5H4R6;H0YIV4;F8W020;F8VXI6;F8VVB5	Nucleosome assembly protein 1-like 1
NAP1L1	0.376523	1.04919	0.279469		-0.203316	0.00125423	1		0.331545	1.05452	0.31058		0.0654828	0.806636	0.909714		-0.23781	0.00372175	1		-2.80134	-2.71423	-2.76141	-2.79773	-2.00459	-2.3451	-2.97436	-2.9086	-3.00397	-2.73502	-2.49683	-2.05051	-2.63501	-2.79463	-2.65089	-2.97647	-3.10056	-2.91338	25.6516	2	1	8.4223	0	F8W543;H0YH88
NAP1L4	0.324011	1.17352	0.328596		0.871339	2.43663	0.00201399	YES	1.74394	3.11945	0	YES	1.58331	3.18752	0	YES	1.66695	3.49771	0	YES	2.35034	2.07408	1.77112	2.4742	2.33012	2.36324	2.87585	3.02362	2.91008	4.11112	3.68874	3.62751	3.68711	3.80602	3.45233	3.79502	3.74487	3.65649	30.4628	20	7	245.06	0	Q99733;C9JZI7;E9PNW0;E9PJJ2;E9PS34;E9PNJ7;C9J6D1;E9PP22;A8MXH2;E9PKT8;E9PKI2	Nucleosome assembly protein 1-like 4
NCAPG	0.0774174	0.354573	1		0.295731	0.607343	0.599177		-0.607712	0.0976438	1		-0.49483	0.0625841	1		0.334803	0.639438	0.459016		-1.72789	-0.605388	-0.594545	-1.5515	-0.552972	-0.591092	-0.450164	-0.776793	-0.813669	-2.47392	-1.63722	-0.639822	-1.57677	-1.53133	-1.30421	-0.927601	-0.623116	-0.372692	23.6353	2	1	7.5576	0	Q9BPX3;D6RA93	Condensin complex subunit 3
NCAPH	-0.580876	0.0127937	1		-0.554925	0.0147229	1		0.402489	1.26441	0.181488		0.131656	0.492615	0.835221		0.432024	1.21795	0.127854		-1.67081	-2.05319	-1.37889	-2.39914	-2.3696	-2.07677	-2.36314	-2.35931	-2.04521	-1.27311	-1.31202	-1.31028	-1.24459	-1.61112	-1.85221	-1.0893	-1.44058	-1.27694	25.3707	1	1	5.8456	0.0069071	Q15003;C9J470;E9PHA2	Condensin complex subunit 2
NCEH1	-1.2607	6.69212e-05	1		-1.45954	9.36e-07	1		-1.14946	2.4559e-05	1		-0.857849	1.72164e-05	1		-1.62174	0.000171327	1		-1.75404	-1.87121	-1.76922	-2.91321	-3.00905	-3.2543	-3.25583	-3.22162	-3.29564	-2.94519	-3.06458	-2.83309	-2.72804	-2.60689	-2.63309	-3.2873	-3.20905	-3.76333	21.6915	2	1	7.8591	0	Q6PIU2;A0A0A0MTJ9	Neutral cholesterol ester hydrolase 1
NCL	0.285117	2.92458	0.262314		0.489912	3.7411	0.0147403	YES	2.05113	4.12414	0	YES	1.84184	4.32818	0	YES	2.20457	6.29082	0	YES	3.61597	3.48414	3.50574	3.8232	3.83295	3.80506	3.99367	4.03876	4.04316	5.86727	5.45483	5.43715	5.43278	5.53229	5.16631	5.74504	5.76907	5.70546	32.2142	51	20	168.63	0	P19338;A0A7I2V428;C9JLB1;A0A7I2V3F3;H7BY16;A0A7I2V5M5;A0A7I2V699;A0A7I2V2U7;A0A7I2V349;A0A7I2V506;A0A7I2V2S8	Nucleolin
NCOA6	1.37816	2.90157	0	YES	2.43774	3.8494	0	YES	2.73133	3.7642	0	YES	2.62857	3.92164	0	YES	2.46217	3.91689	0	YES	-2.38058	-1.71434	-2.18947	-0.794721	-0.729778	-0.625413	0.252122	0.425765	0.350964	0.90569	0.545263	0.458664	0.56604	0.641382	0.393891	0.377836	0.378513	0.345791	26.8347	2	1	6.9606	0	Q14686;F6M2K4;F6M2K2	Nuclear receptor coactivator 6
NCSTN	1.69305	2.25019	0	YES	1.62635	2.17933	0	YES	-0.123853	0.214186	1		0.194848	0.496092	0.754157		-0.127986	0.205158	1		-1.1945	0.0349112	-0.192247	1.33042	1.21874	1.17815	1.13113	1.3048	1.0913	-0.900889	-0.445476	-0.377028	-0.221488	-0.384759	-0.161041	-0.513664	-0.647664	-0.574463	26.7598	4	2	12.069	0	Q92542;Q5T205;H0Y6T7;H0Y3Z4	Nicastrin
NDC1	-1.44171	1.39017e-05	1		-0.786043	0.000206037	1		-1.3826	0.000192171	1		-1.19368	5.19982e-05	1		-1.55368	9.93768e-06	1		1.63413	1.39518	1.6086	0.133808	0.0373201	0.141663	0.814694	0.802243	0.662849	0.418548	0.116509	-0.04494	0.40542	0.416556	0.234888	0.0533829	-0.0513287	-0.0251694	26.9583	8	6	47.267	0	Q9BTX1	Nucleoporin NDC1
NDRG3	-0.708035	0.0407784	1		-0.62215	0.0401283	1		0.166704	0.426951	0.795598		0.278376	0.588949	0.556198		0.456408	0.801072	0.211562		-2.95041	-4.25116	-3.5784	-4.42495	-3.87334	-4.60579	-4.31927	-4.19416	-4.13299	-2.96681	-3.30496	-4.0081	-3.23349	-3.5271	-3.18425	-2.91842	-3.11195	-3.38038	22.2778	2	1	7.5263	0	Q9UGV2;Q5TH30	Protein NDRG3
NDUFB10	0.367882	1.34027	0.227431		0.527863	1.96855	0.0259896	YES	0.946274	2.79833	0.0061573	YES	0.642894	2.1847	0.0175254	YES	0.9544	2.69135	0.00201942	YES	-1.13065	-0.888697	-0.631994	-0.655056	-0.367411	-0.525229	-0.346179	-0.357975	-0.363599	0.083024	-0.0146608	0.119118	-0.150167	-0.291321	-0.281172	-0.0302057	0.0310955	0.210969	26.0294	3	1	7.8975	0	O96000;H3BV16;H3BPJ9	NADH dehydrogenase [ubiquinone] 1 beta subcomplex subunit 10
NDUFS1	-0.774007	0.0102716	1		-0.548044	0.0148586	1		-0.414223	0.0417363	1		-0.394539	0.0317409	1		-0.759324	0.00392452	1		-2.62638	-3.05827	-3.29416	-4.09744	-3.44098	-3.76241	-3.74087	-3.45924	-3.42283	-3.11002	-3.42032	-3.69113	-3.34774	-3.25461	-3.56007	-3.77943	-3.72291	-3.75443	22.8537	2	1	6.8934	0	P28331;B4DJ81	NADH-ubiquinone oxidoreductase 75 kDa subunit, mitochondrial
NEGR1	0.748837	1.89559	0.00902994	YES	0.558135	1.57879	0.0337143	YES	-0.580297	0.0114546	1		-0.595414	0.00949681	1		-0.889984	0.00248425	1		-1.37782	-1.8365	-1.99126	-0.791987	-1.17888	-0.988205	-1.30854	-1.00559	-1.21705	-2.27088	-2.16009	-2.5155	-2.35398	-2.4692	-2.16865	-2.58761	-2.50921	-2.77872	24.9737	2	1	5.9867	0.0039714	Q7Z3B1	Neuronal growth regulator 1
NELFCD;TH1L	-0.438457	0.0254103	1		-0.475746	0.0386903	1		0.0994056	0.535998	0.808361		-0.298828	0.0560722	1		-0.437672	0.0161476	1		-4.26503	-4.40781	-4.79272	-5.04334	-4.63033	-5.10726	-5.11334	-5.28041	-4.49905	-4.34732	-4.49446	-4.32557	-4.68425	-4.59387	-5.08393	-4.93537	-5.0759	-4.76732	21.0727	3	2	11.691	0	Q8IXH7;H0UI80;X6RLT1	Negative elongation factor C/D
NES	-0.0906467	0.10681	1		0.00683498	0.340791	1		0.782613	4.11156	0.00663918	YES	0.584244	1.32606	0.0496044	YES	1.24201	4.51327	0	YES	-2.29881	-2.46929	-2.42579	-2.56609	-2.30623	-2.59351	-2.41752	-2.4212	-2.33466	-1.61558	-1.65577	-1.5747	-1.45389	-2.32511	-1.66216	-1.2246	-1.18142	-1.06183	25.2189	5	3	19.883	0	P48681	Nestin
NEU1	0.814938	2.54573	0.00438095	YES	0.712765	2.31899	0.00387654	YES	0.265945	1.02329	0.424657		0.0970364	0.510251	0.886235		0.37359	1.46798	0.14474		1.02789	1.41541	1.521	2.16661	2.10614	2.13636	2.06836	2.06092	1.97331	1.43981	1.62383	1.69849	1.52617	1.22084	1.50839	1.71573	1.66889	1.70044	28.1197	7	4	28.381	0	Q99519;E9PIF4	Sialidase-1
NFIC	-0.288504	0.0043355	1		-0.391274	0.0017961	1		0.429772	1.65035	0.119967		0.28382	1.6119	0.267364		0.405104	2.44013	0.0711266		-1.15969	-1.25181	-1.00123	-1.38747	-1.46841	-1.42237	-1.59514	-1.48853	-1.50288	-0.448772	-0.848976	-0.825665	-0.886093	-0.719243	-0.955935	-0.778407	-0.750747	-0.668262	22.5703	2	1	6.6329	0	P08651;A0A286YEX4	Nuclear factor 1 C-type
NFXL1	-0.253945	0.162687	1		-0.418505	0.106266	1		0.393404	0.615529	0.440916		0.546343	0.796532	0.168085		0.626397	0.955389	0.0827004		-5.9476	-4.69623	-4.62382	-5.62999	-5.47546	-4.92404	-5.7558	-5.69424	-5.07314	-4.21788	-5.17911	-4.69045	-4.42426	-4.24188	-4.96247	-4.43971	-4.56618	-4.38256	22.8096	4	3	21.499	0	Q6ZNB6	NF-X1-type zinc finger protein NFXL1
NMD3	-0.0949059	0.119369	1		-0.00452964	0.288298	1		1.30507	2.94303	0.00110638	YES	1.07024	3.26817	0	YES	0.806503	2.92114	0.00235088	YES	0.293033	0.0892773	-0.0852623	-0.0162277	0.107117	-0.0785589	0.131897	0.0289192	0.122643	1.69689	1.33739	1.17799	1.19476	1.26551	1.04749	0.994154	0.867734	0.854669	26.5064	5	3	18.538	0	Q96D46;C9JA08	60S ribosomal export protein NMD3
NME2;NME1-NME2;NME1;NME2P1	-0.579396	0.00116146	1		-0.555661	0.000992778	1		-0.52464	0.00773486	1		-0.103202	0.0964542	1		-0.506693	0.00151112	1		2.8916	2.57579	2.65959	2.20847	2.04648	2.13384	2.19018	2.15332	2.1165	2.44603	2.13322	1.9738	2.63836	2.68031	2.49871	2.26298	2.17225	2.17167	28.4252	10	6	46.366	0	P22392;Q32Q12;J3KPD9;P15531;F6XY72;E7ERL0;C9K028;E5RHP0;O60361	Nucleoside diphosphate kinase B;Nucleoside diphosphate kinase;Nucleoside diphosphate kinase A;Putative nucleoside diphosphate kinase
NMT1	-0.0625623	0.131618	1		-0.0369151	0.153977	1		0.787456	3.1073	0.0110741	YES	0.43746	2.89478	0.0485455	YES	0.689839	3.38927	0.00350769	YES	0.206143	0.29477	0.410026	0.30842	0.106621	0.308211	0.25031	0.232789	0.317095	1.24461	1.07427	0.954425	0.735289	0.696867	0.791162	1.0892	0.945828	0.945432	27.1533	6	3	22.652	0	P30419;A0A7I2V3X4;A0A7I2V539;K7EN82;A0A7I2V4Y5;A0A7I2V3U5	Glycylpeptide N-tetradecanoyltransferase 1
NNT	-0.170124	0.0957288	1		0.294761	1.08005	0.364556		0.247344	0.798847	0.504635		-0.0344636	0.241171	1		0.385415	1.32433	0.147765		-1.02489	-0.526778	-0.494684	-0.953626	-0.799876	-0.803221	-0.325788	-0.410116	-0.426162	-0.228123	-0.68218	-0.394013	-0.666104	-0.742299	-0.741337	-0.276501	-0.235286	-0.378317	23.8224	3	2	14.286	0	Q13423;D6RHU2;A0A590UJA4;A0A590UKC7;D6RAI5;A0A590UJM2;A0A590UK29;A0A590UK15	NAD(P) transhydrogenase, mitochondrial
NOB1	-0.417093	0.0644357	1		-0.634466	0.0267042	1		-0.0917711	0.222935	1		-0.183869	0.154163	1		-0.324601	0.0889521	1		-0.916711	-1.75212	-1.9686	-1.86419	-1.90159	-2.12294	-2.18386	-2.15467	-2.2023	-1.42397	-1.85783	-1.63096	-1.75928	-1.69962	-1.73014	-1.88973	-1.81408	-1.90742	22.8652	2	1	7.4845	0	Q9ULX3	RNA-binding protein NOB1
NOC2L	-0.0606044	0.0138675	1		-0.107052	0.022368	1		0.670819	3.17045	0.0205294	YES	0.463435	4.92888	0.0286667	YES	0.606729	5.15753	0.00423704	YES	0.125139	0.170683	0.193375	0.0902367	0.0894432	0.127704	-0.0295677	0.0689793	0.128629	0.985678	0.704797	0.811179	0.618742	0.636084	0.624676	0.775235	0.74561	0.788537	25.3506	4	3	19.43	0	Q9Y3T9	Nucleolar complex protein 2 homolog
NOLC1	0.468489	1.73095	0.0755939		0.559992	2.08461	0.0174783	YES	1.54523	3.67986	0	YES	1.33508	3.53202	0	YES	1.77857	3.9966	0	YES	3.15932	3.52509	3.53172	3.69922	3.99866	3.92371	4.10186	3.88581	3.90843	4.9817	4.81115	5.05897	4.74106	4.83656	4.64373	5.08133	5.18259	5.28791	30.7458	31	15	105.56	0	Q14978;A0A0A0MRM9	Nucleolar and coiled-body phosphoprotein 1
NONO	-0.377508	0.000420687	1		-0.369488	0.000513651	1		-0.0826079	0.172186	1		0.040727	0.494848	0.977752		-0.156233	0.008188	1		1.57407	1.43329	1.41287	1.10998	1.07112	1.10662	1.08058	1.13989	1.0913	1.69227	1.34984	1.13031	1.61416	1.52964	1.39861	1.32622	1.30908	1.31623	27.7856	5	3	23.345	0	Q15233;A0A7I2V4J2;A0A7I2V5Y7;A0A7I2V535;C9IZL7;A0A7I2V4N2;A0A7I2V464;A0A7I2V4K9	Non-POU domain-containing octamer-binding protein
NOP2	0.0603269	0.630842	1		0.0955922	0.92161	1		0.831613	3.04984	0.00788462	YES	0.540103	2.91296	0.0235039	YES	0.848813	3.83847	0.00208	YES	0.857219	1.03135	1.08648	1.01043	1.03547	1.11013	1.09443	1.07863	1.08877	1.98872	1.79621	1.68496	1.6101	1.49551	1.48975	1.8759	1.83399	1.81161	26.9246	10	4	29.151	0	P46087	Probable 28S rRNA (cytosine(4447)-C(5))-methyltransferase
NOP56	-0.0739832	0.175198	1		-0.148192	0.0901603	1		0.805395	2.35764	0.016127	YES	0.629668	2.12339	0.0199365	YES	0.689429	2.3299	0.00567742	YES	-1.82412	-1.82153	-2.2544	-1.93478	-2.15969	-2.02753	-2.18675	-2.06341	-2.09446	-1.0124	-1.31617	-1.15529	-1.40957	-1.22799	-1.37348	-1.22234	-1.2848	-1.32462	24.6217	5	3	19.455	0	O00567;A0A494C128;H0Y653;H0YDU4	Nucleolar protein 56
NOTCH2	0.423863	3.90404	0.044	YES	0.249715	2.88407	0.320967		0.184291	2.44357	0.504532		0.0813847	1.09553	0.873138		0.307907	2.15313	0.183847		-0.385507	-0.323276	-0.276546	0.0720005	0.0948	0.119461	-0.116744	-0.0487108	-0.0707293	-0.109004	-0.153265	-0.170187	-0.276216	-0.28806	-0.176899	0.110901	-0.106984	-0.0655231	25.6094	6	4	25.95	0	Q04721	Neurogenic locus notch homolog protein 2;Notch 2 extracellular truncation;Notch 2 intracellular domain
NPC1	1.22489	3.23306	0	YES	1.15959	3.17322	0	YES	-0.743926	0.00323062	1		-0.273573	0.033867	1		-0.945862	0.000786279	1		0.438462	0.924616	0.700633	2.00651	1.85603	1.87582	1.83481	1.91832	1.78935	-0.217154	0.165842	-0.116756	0.410488	0.52491	0.307594	-0.292472	-0.132823	-0.348581	26.6647	7	5	54.681	0	O15118	Niemann-Pick C1 protein
NPC2	1.53219	4.19273	0	YES	1.35712	3.93581	0	YES	0.0449785	0.485575	0.892588		-0.0650603	0.152773	1		0.0183287	0.343809	1		1.00346	1.26085	1.28238	2.79695	2.61081	2.73549	2.60577	2.59377	2.41851	1.25704	1.2466	1.17799	1.23443	1.00047	1.11661	1.40735	1.00859	1.18574	27.8858	10	4	29.048	0	P61916;G3V2V8;J3KMY5;G3V3E8;E7EMS2;G3V3D1;H0YIZ1	Epididymal secretory protein E1
NPEPPS	0.305665	3.05527	0.21107		0.294916	3.19762	0.195544		1.58366	2.56868	0	YES	1.28356	3.17093	0	YES	1.12308	5.31004	0	YES	3.03634	2.93222	2.92413	3.23212	3.27852	3.29904	3.26233	3.2496	3.26549	5.0988	4.41036	4.13451	4.30194	4.48882	3.95259	4.05729	4.11854	4.08607	30.8922	45	22	160.5	0	P55786;E9PLK3;A0A7I2V389;A0A7I2V3W8	Puromycin-sensitive aminopeptidase
NPM1	0.165102	0.990803	0.786302		0.375785	2.30519	0.112131		1.16139	3.69451	0.00115556	YES	0.905069	3.68258	0.000945455	YES	1.44721	3.98927	0	YES	3.55193	3.70994	3.74904	3.67379	3.98786	3.84457	4.06845	4.12769	3.94213	4.92867	4.65594	4.91048	4.61805	4.6477	4.46038	4.96176	5.10391	5.28688	32.3793	62	10	236.48	0	P06748;A0A7I2V5S2;A0A7I2YQC0;E5RI98;A0A7I2V433;A0A7I2V2X9;A0A7I2V3U2;A0A7I2V5J8;A0A7I2V4G8	Nucleophosmin
NPM3	-0.28883	0.181207	1		-0.825028	0.0549551	1		-0.164256	0.223402	1		-0.345323	0.154255	1		-0.162392	0.223062	1		-3.89637	-5.81938	-4.2345	-5.26388	-5.17148	-4.38137	-5.51934	-5.53005	-5.37594	-4.4612	-4.90615	-5.07567	-5.16141	-5.0487	-4.77612	-5.03586	-4.5389	-4.86267	25.1637	1	1	7.9373	0	O75607	Nucleoplasmin-3
NPR3	1.70628	2.75266	0	YES	1.6989	2.76511	0	YES	-0.0783485	0.238207	1		0.117333	0.459872	0.874078		-0.00179036	0.298901	1		0.89618	1.78068	1.61785	3.12118	3.23952	3.05284	3.13677	3.18538	3.06925	0.840681	1.57344	1.64554	1.54311	1.45909	1.64451	1.48089	1.38332	1.42513	28.2743	11	5	36.292	0	P17342	Atrial natriuretic peptide receptor 3
NQO1	-0.899363	2.04471e-05	1		-1.12033	2.80986e-06	1		-0.814571	9.99817e-06	1		-0.471386	0.000306195	1		-1.0113	2.71455e-06	1		1.96857	1.86504	1.98084	1.06597	0.953498	1.0969	0.798965	0.791989	0.862522	1.15732	1.08091	1.1325	1.43818	1.5592	1.40292	0.945517	0.929463	0.905585	26.1833	2	1	7.749	0	P15559;B4DLR8;H3BNV2;H3BRK3	NAD(P)H dehydrogenase [quinone] 1
NR3C1;NR3C2	-0.990368	7.65471e-06	1		-0.973415	0.000223304	1		-1.43248	0.000609078	1		-1.05059	0.000262618	1		-1.32868	1.9012e-05	1		-1.51432	-1.56405	-1.48451	-2.53116	-2.57408	-2.42875	-2.30634	-2.48462	-2.69217	-3.34723	-2.91594	-2.59715	-2.33202	-2.75976	-2.62285	-2.93754	-2.92007	-2.69131	24.0025	2	2	15.943	0	P04150;A0A494C0P1;P08235	Glucocorticoid receptor;Mineralocorticoid receptor
NRD1	0.057697	0.479937	1		0.139474	0.831365	0.85261		1.55085	3.01483	0	YES	1.21322	3.18184	0	YES	1.41271	3.82946	0	YES	3.13295	2.81955	2.77405	3.02857	2.9988	2.87227	3.00381	3.04659	3.09457	4.80487	4.38792	4.18631	4.14736	4.28295	3.9359	4.36751	4.35609	4.24107	29.9864	42	16	187.37	0	O43847;G3V1R5;F5H7V1	Nardilysin
NSD1	-0.235977	0.156888	1		-0.438285	0.0674147	1		-1.19536	0.0405635	1		-1.44093	0.00384282	1		-0.679536	0.0332553	1		0.424352	1.38334	1.57357	0.478868	1.26751	0.926945	0.762414	0.640298	0.663691	-1.21979	0.0189686	0.995989	-0.36576	-0.458695	-0.117087	0.225928	0.437387	0.679336	30.2047	4	1	6.0487	0.0040453	Q96L73	Histone-lysine N-methyltransferase, H3 lysine-36 and H4 lysine-20 specific
NSUN2	-0.666716	0.000836296	1		-0.620937	0.000951759	1		-0.187196	0.0507136	1		-0.186753	0.0380468	1		-0.25666	0.0155383	1		0.700108	0.386566	0.462252	-0.176095	-0.0396013	-0.235526	-0.178402	-0.00889397	-0.126589	0.491755	0.305495	0.190085	0.357323	0.413718	0.217625	0.333261	0.267965	0.17772	25.8646	6	3	19.413	0	Q08J23	tRNA (cytosine(34)-C(5))-methyltransferase
NUFIP2	-0.135359	0.126806	1		-0.409942	0.00426437	1		0.00506401	0.3068	0.966388		0.0599645	0.464123	0.939543		0.303478	1.49508	0.231364		-3.59522	-3.52706	-3.26135	-3.32755	-3.86545	-3.59671	-3.80659	-3.8694	-3.93746	-3.82987	-3.60473	-2.93384	-3.47749	-3.21517	-3.51108	-3.1865	-3.2486	-3.03809	22.9294	4	2	12.007	0	Q7Z417	Nuclear fragile X mental retardation-interacting protein 2
NUMA1	-0.227091	0.00667967	1		-0.220757	0.00755427	1		-0.0492026	0.159836	1		-0.272256	0.0249387	1		-0.40495	0.00196619	1		-0.572021	-0.513058	-0.719295	-0.786158	-0.891661	-0.807827	-0.861844	-0.7548	-0.850001	-0.781355	-0.562617	-0.608008	-0.769629	-1.11097	-0.740546	-1.12481	-0.956894	-0.937516	24.7557	6	5	29.701	0	Q14980;A0A087WY61;H0YFY6	Nuclear mitotic apparatus protein 1
NUP153	-0.752881	0.00104179	1		-0.33795	0.0448247	1		0.0345259	0.357536	0.920117		-0.222858	0.00388236	1		0.0151402	0.355348	1		-2.95015	-2.78774	-2.80248	-3.80488	-3.38147	-3.61266	-3.49149	-2.77834	-3.28439	-3.04038	-2.99242	-2.40399	-3.06257	-3.11537	-3.031	-2.78777	-2.71873	-2.98846	22.937	2	1	7.0022	0	P49790	Nuclear pore complex protein Nup153
NUP155	-0.534843	0.0105998	1		-0.397208	0.0160868	1		0.271812	0.832856	0.457831		-0.0301565	0.254751	1		0.211012	0.945659	0.564473		-1.82984	-2.13575	-2.32391	-2.45192	-2.87008	-2.57203	-2.65068	-2.4039	-2.42654	-1.49385	-1.90158	-2.07863	-2.27328	-1.84858	-2.2581	-1.9003	-1.82134	-1.93482	25.8007	3	2	15.649	0	O75694;E9PF10	Nuclear pore complex protein Nup155
NUP85	-0.456944	0.0126425	1		-0.319731	0.0289469	1		-0.306727	0.0226704	1		-0.241854	0.0335846	1		-0.240842	0.0349271	1		-2.94516	-2.69509	-2.4911	-3.18688	-2.96363	-3.35168	-3.16014	-2.82447	-3.10595	-2.91735	-3.00542	-3.12877	-2.99119	-2.88566	-2.98007	-2.93555	-3.02807	-2.89027	23.1771	2	1	14.419	0	Q9BW27;J3QLV0;J3QLD4;J3QL54	Nuclear pore complex protein Nup85
NUP88	-0.501827	0.00652621	1		-0.356927	0.00410925	1		0.534788	1.65048	0.0725023		0.617427	2.39017	0.0173782	YES	0.634361	2.51353	0.0085122	YES	-2.08549	-2.11749	-2.33176	-2.43962	-2.88931	-2.7113	-2.44543	-2.62766	-2.53244	-1.36698	-1.6152	-1.9482	-1.55871	-1.38857	-1.73518	-1.68027	-1.36955	-1.58184	24.2935	2	1	6.825	0	Q99567;I3L245;J3KMX1	Nuclear pore complex protein Nup88
ODR4	-0.242724	0.0223724	1		-0.0232277	0.239578	1		1.27539	3.57199	0	YES	1.00756	3.30939	0	YES	1.11182	3.3847	0.000909091	YES	-1.45169	-1.51105	-1.16567	-1.60975	-1.55371	-1.69313	-1.34608	-1.37603	-1.47598	-0.020484	-0.234027	-0.04774	-0.337656	-0.307579	-0.460512	-0.158263	-0.369326	-0.265368	26.8212	3	2	14.532	0	Q5SWX8	Protein odr-4 homolog
OGDH	-0.887843	0.0222601	1		-0.880078	0.0251169	1		-0.60699	0.0480621	1		-0.326714	0.110815	1		-0.799538	0.0238275	1		-2.04644	-3.25823	-3.11486	-3.5322	-4.02419	-3.52668	-3.27753	-3.91744	-3.8648	-3.13905	-3.57098	-3.53048	-3.23007	-2.96975	-3.19985	-3.52344	-3.69636	-3.59835	21.1395	1	1	6.2399	0.0016849	Q02218;E9PFG7;A0A0D9SFS3;E9PDF2;E9PCR7	2-oxoglutarate dehydrogenase, mitochondrial
OSBP	-0.359285	0.00647231	1		-0.442558	0.0136095	1		-0.018706	0.256791	1		-0.186473	0.0960177	1		-0.013587	0.263929	1		-2.45481	-2.4413	-2.15861	-2.61475	-2.77875	-2.73907	-2.68636	-3.07602	-2.62001	-2.2046	-2.40458	-2.50165	-2.32994	-2.87782	-2.40636	-2.4464	-2.40209	-2.24699	21.8938	2	1	6.3822	0.0008673	P22059	Oxysterol-binding protein 1
P4HB	0.650077	2.95841	0.00765217	YES	0.349777	1.97228	0.156		0.484086	2.54554	0.0596488		0.437019	2.44039	0.0563226		0.594384	2.91407	0.00847337	YES	3.82841	4.07884	4.08847	4.72317	4.6163	4.60648	4.33085	4.42936	4.28483	4.47676	4.43714	4.53407	4.45732	4.44507	4.40438	4.56916	4.63183	4.57788	30.7564	37	17	144.79	0	P07237;H7BZ94;H0Y3Z3	Protein disulfide-isomerase
PA2G4	-0.00164827	0.283483	1		0.0262744	0.749036	1		0.666349	3.26393	0.0202074	YES	0.601704	4.62772	0.0105833	YES	0.725156	4.87268	0.00187387	YES	2.48697	2.53681	2.49094	2.54321	2.45628	2.51028	2.49402	2.56006	2.53947	3.32568	3.08242	3.10566	3.11753	3.14823	3.05408	3.23596	3.27776	3.17647	28.9978	14	7	53.78	0	Q9UQ80;F8VR77	Proliferation-associated protein 2G4
PABPC1;PABPC4	-1.0872	7.01171e-05	1		-1.11847	7.93676e-05	1		-0.924507	0.00452166	1		-0.482123	0.00306974	1		-0.830474	0.000720362	1		-0.997308	-1.22752	-1.30516	-2.29173	-2.22876	-2.2711	-2.21874	-2.34114	-2.32552	-1.79486	-1.95328	-2.55537	-1.64505	-1.54556	-1.78574	-1.8174	-2.09173	-2.11227	24.7699	1	1	7.4534	0	P11940;H0YEQ8;A0A7I2YQ88;B1ANR0;A0A7I2YQ90;E7ERJ7;A0A7I2V4L7;H0YAR2;A0A7I2V5W9;E5RGH3;Q13310;A0A087WTT1;A0A7I2V4N4;H0YBN4;B1ANR1;E5RJB9;E5RH24;A0A7I2V649;E7EQV3	Polyadenylate-binding protein 1;Polyadenylate-binding protein;Polyadenylate-binding protein 4
PAICS	-0.616327	8.44339e-05	1		-0.808423	2.59479e-05	1		-0.855202	0.000573883	1		-0.421608	0.00116774	1		-0.602942	1.46954e-05	1		-0.743694	-0.768608	-0.683343	-1.26078	-1.43401	-1.34984	-1.47543	-1.51107	-1.63441	-1.55055	-1.38959	-1.82111	-1.26551	-1.17731	-1.01765	-1.35974	-1.35865	-1.28608	26.7114	3	2	13.773	0	P22234;D6RF62;E9PBS1	Multifunctional protein ADE2;Phosphoribosylaminoimidazole-succinocarboxamide synthase;Phosphoribosylaminoimidazole carboxylase
PALLD	-0.296537	0.0354053	1		-0.333661	0.022611	1		-0.279676	0.0535853	1		-0.268199	0.0382747	1		-0.0774641	0.173696	1		-0.239376	-0.717019	-0.663782	-0.983844	-0.810017	-0.715928	-0.789486	-0.892407	-0.939266	-0.576506	-0.866276	-1.01642	-0.796762	-0.724256	-0.903758	-0.655911	-0.698473	-0.498185	25.0705	3	2	24.91	0	Q8WX93;H0YA05;A0A3B3ISX8	Palladin
PALM2;PALM2-AKAP2	-0.422079	0.00947797	1		-0.523381	0.0262136	1		-0.715059	0.00304351	1		-0.438169	0.0323909	1		-0.231436	0.0574651	1		-3.82203	-3.95399	-3.48489	-4.12034	-4.24573	-4.16108	-3.97671	-4.71157	-4.14277	-4.66562	-4.35111	-4.38936	-4.54931	-4.15623	-3.86988	-4.15993	-3.817	-3.97828	22.2352	2	1	7.094	0	Q8IXS6;C9JA33;B1ALY0	Paralemmin-2
PARK7	-0.232599	0.00635822	1		-0.326034	0.0053225	1		-0.404097	0.0163363	1		-0.0305411	0.2262	1		-0.49874	0.000431954	1		1.59135	1.44449	1.35735	1.20262	1.24611	1.24666	1.11565	1.25605	1.04339	1.32441	1.06348	0.793013	1.47235	1.58269	1.24653	0.987069	0.94366	0.966245	28.0433	8	4	28.802	0	Q99497;K7EN27;K7ELW0	Protein deglycase DJ-1
PARP1	-0.876342	0.00243617	1		-0.84066	0.00257709	1		-0.600595	0.00756239	1		-0.424705	0.020156	1		-0.80238	0.00292432	1		0.434481	-0.129875	-0.134957	-0.804745	-0.920528	-0.734105	-0.806107	-0.825937	-0.720287	-0.541692	-0.501099	-0.589345	-0.399539	-0.307579	-0.397349	-0.753078	-0.774161	-0.710254	25.3122	4	2	14.336	0	P09874;A0A7I2V3E1	Poly [ADP-ribose] polymerase 1
PBK	-0.810963	0.00383432	1		-0.466139	0.013914	1		-0.190234	0.0663352	1		-0.149541	0.0917702	1		-0.0423495	0.218829	1		-1.41428	-1.92191	-1.57397	-2.17829	-2.6723	-2.49246	-2.18076	-1.89648	-2.23135	-1.76075	-1.84846	-1.87165	-1.73531	-1.81426	-1.80922	-1.66888	-1.6841	-1.68423	23.8563	2	1	7.2701	0	Q96KB5;E5RFX4	Lymphokine-activated killer T-cell-originated protein kinase
PC	-0.297934	0.000640931	1		-0.581128	6.91134e-05	1		0.0597324	0.545067	0.865519		-0.418029	0.00017993	1		-0.418257	0.000244904	1		7.5325	7.44663	7.58676	7.25134	7.23901	7.18173	6.93944	6.89085	6.99221	7.75666	7.4849	7.50352	7.06289	7.11203	7.13688	7.10429	7.15386	7.05297	36.1636	316	54	323.31	0	P11498;A0A494C016	Pyruvate carboxylase, mitochondrial
PCBP1	-1.13169	3.86361e-06	1		-1.17667	2.69881e-06	1		-1.10246	0.000125909	1		-0.670922	1.64993e-05	1		-1.10452	2.06147e-07	1		4.17079	4.19296	4.21341	3.12933	2.97473	3.07803	3.01326	3.09143	2.94246	3.29697	3.05309	2.91971	3.48378	3.59813	3.48248	3.12362	3.06331	3.07668	30.2126	15	7	52.354	0	Q15365	Poly(rC)-binding protein 1
PCBP2;PCBP3	-0.875263	0.000164393	1		-0.946569	3.9255e-05	1		-0.851311	0.00278528	1		-0.36595	0.00169335	1		-0.821331	6.42103e-05	1		0.47538	0.40385	0.298719	-0.36113	-0.454757	-0.631952	-0.494315	-0.51688	-0.650563	-0.215168	-0.323525	-0.83729	-0.0493469	0.129446	0	-0.510845	-0.347763	-0.427437	26.6724	8	3	20.375	0	Q15366;H3BRU6;F8VZX2;F8W0G4;F8VXH9;F8W1G6;P57721;J3QT27;E9PFP8	Poly(rC)-binding protein 2;Poly(rC)-binding protein 3
PCCA	-0.376705	0.00667895	1		-0.624679	0.00133911	1		-0.0502631	0.202833	1		-0.486876	0.00273321	1		-0.474193	0.00325525	1		6.2433	5.85885	5.99559	5.68632	5.67096	5.61035	5.37936	5.36423	5.48011	6.1605	5.85761	5.92885	5.52539	5.55575	5.55597	5.566	5.60193	5.50723	33.3599	80	30	288.94	0	P05165;A0A1B0GU58;A0A1B0GUX9;A0A1B0GWI4;A0A1B0GWA1	Propionyl-CoA carboxylase alpha chain, mitochondrial
PCDH7	1.48422	3.3008	0	YES	1.06312	4.29517	0	YES	-0.145343	0.135929	1		-0.393174	0.00439955	1		-0.26672	0.011452	1		-3.85568	-3.76547	-3.7518	-2.05224	-2.24065	-2.6274	-2.80619	-2.60906	-2.76835	-4.35788	-3.66896	-3.78214	-4.18995	-4.00811	-4.35441	-3.88952	-4.07791	-4.20569	23.646	1	1	8.174	0	O60245	Protocadherin-7
PCNA	-0.516999	0.0469368	1		-0.621387	0.0298134	1		-0.108381	0.209274	1		-0.294316	0.103156	1		-0.43631	0.0621838	1		-0.633515	-1.44537	-1.7267	-1.97517	-1.72526	-1.65615	-1.94729	-1.90265	-1.81981	-1.24864	-1.34699	-1.5351	-1.63928	-1.51635	-1.5329	-1.5416	-1.74928	-1.82363	26.2224	4	3	22.692	0	P12004	Proliferating cell nuclear antigen
PCOLCE	1.95926	2.37609	0	YES	0.967355	2.38664	0.00192366	YES	-1.09589	0.0386151	1		-0.897332	0.0043543	1		-1.25577	0.000780867	1		-2.9478	-3.28437	-2.61491	-0.367551	-1.00151	-1.60024	-1.89608	-2.05197	-1.99698	-5.29878	-3.41376	-3.42221	-3.59431	-3.86234	-4.08243	-4.30344	-4.23694	-4.07403	24.2935	2	1	7.8053	0	Q15113	Procollagen C-endopeptidase enhancer 1
PCYOX1	-0.736095	8.34827e-05	1		-0.326468	0.00332674	1		-1.31131	6.80789e-06	1		-0.97352	2.69785e-05	1		-1.43463	6.09356e-06	1		2.56586	2.38265	2.49765	1.80725	1.67087	1.75975	2.08878	2.27507	2.10291	1.11123	1.22602	1.17499	1.5339	1.55973	1.43198	1.0704	1.10287	0.969005	28.4886	10	6	40.251	0	Q9UHG3;C9K055;F8W8W4	Prenylcysteine oxidase 1
PDCD11	-0.834594	0.0127381	1		-0.573553	0.0374128	1		-0.552356	0.05075	1		-0.485488	0.0546372	1		-0.606819	0.0322294	1		-3.38285	-4.44105	-3.99775	-4.91354	-4.76854	-4.64335	-4.2329	-4.69062	-4.61878	-4.53101	-4.86326	-4.08445	-4.20426	-4.32286	-4.751	-4.80927	-4.41039	-4.42246	21.3949	2	1	9.731	0	Q14690;A0A3B3IUD7	Protein RRP5 homolog
PDCD4	-0.348924	0.0752806	1		-0.407565	0.0572135	1		0.381596	0.765078	0.347595		0.164454	0.514225	0.779		0.245344	0.635875	0.61766		0.508372	-0.39881	-0.374269	-0.3998	-0.571596	-0.340083	-0.501334	-0.558218	-0.427849	0.677222	0.140211	0.0626478	0.110974	0.0899267	0.0277529	0.224484	0.183671	0.0631714	25.9231	4	2	14.692	0	Q53EL6;Q5VZS7	Programmed cell death protein 4
PDCD6IP	-0.000193596	0.30017	1		-0.100232	0.02073	1		-0.448259	0.000348281	1		-0.348759	0.00127686	1		-0.575388	0.000188462	1		1.01853	1.08348	1.15777	0.967941	1.11858	1.17268	1.01169	1.00406	0.943323	0.720109	0.620878	0.574013	0.832075	0.655844	0.72558	0.608236	0.485608	0.439769	27.0038	8	4	26.43	0	Q8WUM4	Programmed cell death 6-interacting protein
PDE3A	-0.356372	0.00207633	1		-0.39734	0.000606819	1		0.562033	2.17521	0.04775	YES	0.485119	2.43564	0.0391084	YES	0.604797	3.6271	0.00506667	YES	1.05265	0.925148	0.864642	0.666075	0.489861	0.617392	0.560864	0.503453	0.586105	1.74268	1.44728	1.33858	1.45647	1.55583	1.2855	1.58522	1.53391	1.5377	27.1004	7	4	28.031	0	Q14432	cGMP-inhibited 3,5-cyclic phosphodiesterase A
PDE4D	-0.336299	0.0690405	1		-0.303182	0.0160092	1		0.638696	2.52929	0.030236	YES	0.238076	1.03967	0.440895		0.348118	1.24223	0.205597		-3.01625	-3.39336	-3.34866	-3.39876	-4.08833	-3.28008	-3.63292	-3.51605	-3.51885	-2.60934	-2.63629	-2.59656	-2.92383	-2.9301	-3.19011	-2.69281	-2.89361	-3.1275	23.039	1	1	6.8558	0	Q08499;D6RHE0;A0A087WSZ7;A0A1B0GW84	cAMP-specific 3,5-cyclic phosphodiesterase 4D
PDGFRA	-0.462414	0.0137823	1		0.138527	0.44821	1		-0.371444	0.0597471	1		-0.765711	0.0196889	1		-0.0824134	0.199669	1		-1.17853	-1.16123	-1.24698	-2.01308	-1.5132	-1.4477	-0.406113	-1.60141	-1.16363	-2.0848	-1.49288	-1.12339	-1.85884	-2.59621	-1.42882	-0.838435	-1.59951	-1.39604	25.8917	2	1	5.8115	0.0083144	P16234	Platelet-derived growth factor receptor alpha
PDHB	-0.827308	0.0027357	1		-0.770572	0.00274026	1		-0.767447	0.00389214	1		-0.579321	0.0107005	1		-0.826371	0.00231489	1		-0.65753	-1.2557	-0.978057	-1.62539	-1.85374	-1.89408	-1.75878	-1.64472	-1.79951	-1.54169	-1.85487	-1.79707	-1.39732	-1.46553	-1.7664	-1.86727	-1.6737	-1.82943	23.3512	2	2	12.056	0	P11177;F8WF02;C9J634	Pyruvate dehydrogenase E1 component subunit beta, mitochondrial
PDIA3	0.40149	2.54949	0.08536		0.218915	1.65838	0.484902		-0.115506	0.0818637	1		0.112534	0.996493	0.790887		-0.126346	0.0364382	1		3.34627	3.50293	3.58656	3.91247	3.83493	3.89283	3.66181	3.75009	3.6806	3.51826	3.32802	3.24296	3.62374	3.5999	3.54972	3.37526	3.37158	3.30988	29.1853	14	10	76.084	0	P30101	Protein disulfide-isomerase A3
PDIA4	0.628964	2.8949	0.00819632	YES	0.344348	2.02562	0.157947		0.545588	2.35215	0.0475026	YES	0.348853	1.96969	0.148305		0.71071	3.16317	0.0031875	YES	1.46198	1.71156	1.72745	2.19211	2.27919	2.31658	1.94159	2.03191	1.96054	2.0679	2.14603	2.32384	2.01296	1.90184	2.03276	2.2932	2.37261	2.36732	27.6398	16	9	58.523	0	P13667;A0A499FI48	Protein disulfide-isomerase A4
PEG10	-0.0452239	0.189631	1		-0.198339	0.0675582	1		0.0903908	0.643843	0.807235		-0.257521	0.0321804	1		-0.104707	0.11422	1		-1.80382	-1.54144	-1.90613	-1.7866	-1.75185	-1.84861	-1.74019	-2.1568	-1.94942	-1.68162	-1.64685	-1.65174	-1.98029	-2.17703	-1.86663	-1.78946	-1.78172	-1.99433	23.7285	2	1	8.0642	0	Q86TG7;A0A087WZG9;B4DSP0;A0A087WXK2;A0A087WUL4;A0A087WX23	Retrotransposon-derived protein PEG10
PELP1	-0.663138	1.49349e-05	1		-0.678339	1.68499e-05	1		0.0077823	0.34984	0.963985		0.176951	1.39614	0.566788		0.151208	1.6442	0.680483		-0.260633	-0.366621	-0.261986	-0.980946	-0.927016	-0.970693	-0.98158	-1.00729	-0.935391	-0.253877	-0.372077	-0.239939	-0.0688744	-0.0365896	-0.252921	-0.159501	-0.0712366	-0.204879	25.2747	2	1	7.8904	0	Q8IZL8;E7EV54;C9JFV4	Proline-, glutamic acid- and leucine-rich protein 1
PEPD	0.454352	0.907065	0.239636		0.0435902	0.348045	1		-0.406802	0.081854	1		0.0628465	0.359326	0.974		0.405673	0.874417	0.224736		-3.87218	-2.95025	-2.92247	-3.0091	-2.79549	-2.57726	-3.28611	-3.09244	-3.23559	-3.99542	-3.71292	-3.25698	-2.89527	-3.57997	-3.08113	-2.839	-2.91707	-2.77182	23.3791	1	1	5.9736	0.0039526	P12955;V9GYE4;A0A494C194;K7ES25;A0A494C165	Xaa-Pro dipeptidase
PFKP	-0.589577	0.000728026	1		-0.82815	0.000376215	1		-0.662651	0.000209195	1		-0.28936	0.0610503	1		-0.627716	0.0003419	1		-0.353684	-0.295794	-0.128763	-0.960318	-0.731705	-0.85495	-0.948265	-1.25129	-1.06314	-0.964005	-0.950738	-0.851452	-0.647592	-0.855466	-0.143264	-0.978751	-0.858556	-0.824083	29.7395	3	3	25.6	0	Q01813;A0A7I2V3Z0;B1APP6	ATP-dependent 6-phosphofructokinase, platelet type
PFN1	-0.355914	0.0029931	1		-0.372055	0.00336608	1		-0.266113	0.0185166	1		-0.126348	0.0473346	1		-0.421877	0.00132947	1		3.44023	3.2385	3.47798	2.9791	2.99939	3.11049	3.10071	3.02473	2.91511	3.2971	3.01965	3.04162	3.26394	3.3241	3.18963	2.93667	3.02111	2.93331	29.8465	20	8	53.755	0	P07737;K7EJ44;I3L3D5	Profilin-1
PGAM1;PGAM2;PGAM4	-0.901169	0.00481769	1		-0.906995	0.00109664	1		-0.500638	0.0124826	1		-0.738097	0.00306396	1		-0.66709	0.00579894	1		-2.7078	-3.25748	-2.97391	-4.18592	-3.92601	-3.53077	-3.87274	-3.95233	-3.83511	-3.67913	-3.41907	-3.34291	-3.56136	-3.80947	-3.78266	-3.66934	-3.82923	-3.44189	22.1084	3	1	5.9456	0.0047096	P18669;P15259;Q8N0Y7	Phosphoglycerate mutase 1;Phosphoglycerate mutase 2;Probable phosphoglycerate mutase 4
PGD	-0.345167	0.018235	1		-0.553237	0.00711551	1		-0.701661	0.00219864	1		-0.0636136	0.186109	1		-0.67333	0.00356923	1		-2.35303	-1.90383	-1.9701	-2.51669	-2.41058	-2.3352	-2.42853	-2.72223	-2.73591	-2.85472	-2.82097	-2.65626	-2.02615	-2.16558	-2.22608	-2.59714	-2.72655	-2.92326	24.2956	2	1	6.9955	0	P52209	6-phosphogluconate dehydrogenase, decarboxylating
PGK1	-0.604829	7.91697e-05	1		-0.639465	0.000119704	1		-0.674405	0.000131144	1		-0.244829	0.00173235	1		-0.704066	4.03693e-05	1		3.91265	3.87987	4.04101	3.33921	3.30081	3.37902	3.38543	3.2581	3.2716	3.3425	3.28847	3.17935	3.71376	3.69932	3.68597	3.23407	3.27755	3.20972	28.9723	22	10	91.84	0	P00558	Phosphoglycerate kinase 1
PGM1	-0.562405	0.000289003	1		-0.540123	4.41808e-05	1		-0.696618	4.82331e-05	1		-0.224717	0.0122274	1		-0.790533	0.000332479	1		-1.49094	-1.46651	-1.46436	-1.93872	-1.99856	-2.17175	-2.05319	-2.05639	-1.9326	-2.08934	-2.27342	-2.1489	-1.69486	-1.55583	-1.84527	-2.46907	-2.16474	-2.1596	22.7531	1	1	6.4139	0.00087413	P36871;A0A3B3ITK7	Phosphoglucomutase-1
PHB	-1.15928	0.00159109	1		-0.89962	0.000987861	1		-1.28655	0.00452439	1		-1.23248	0.000274272	1		-1.08051	0.00162492	1		-3.85469	-4.14375	-3.96563	-5.46026	-4.73707	-5.24459	-4.67557	-4.8576	-5.12976	-5.12222	-4.78251	-5.91897	-5.4735	-5.08045	-5.10756	-5.34181	-4.6817	-5.18209	22.5961	3	2	12.773	0	P35232;C9JZ20;E7ESE2;E9PCW0;C9JW96	Prohibitin
PHF10	-0.131708	0.0986618	1		-0.376322	0.00759785	1		0.236613	0.760698	0.533079		-0.1929	0.0640568	1		-0.143367	0.0915674	1		-1.22226	-0.905483	-1.02108	-1.01991	-1.13819	-1.38586	-1.56092	-1.41838	-1.29849	-0.409877	-1.03863	-0.99048	-1.27009	-1.43704	-1.0204	-1.41703	-1.09315	-1.06874	24.8813	1	1	6.464	0	Q8WUB8;S5FZ81	PHD finger protein 10
PHF6	-0.437835	0.000884641	1		-0.453689	0.00019566	1		-0.179351	0.0217612	1		0.169559	1.5872	0.572705		-0.203862	0.00816116	1		-0.0706797	-0.231692	-0.203123	-0.548174	-0.554953	-0.715875	-0.625104	-0.598352	-0.643105	-0.225023	-0.455515	-0.36301	-0.052145	0.0719242	-0.0165977	-0.298449	-0.367641	-0.45099	23.6125	2	2	14.191	0	Q8IWS0;Q5JRC6;A0A0D9SGE8	PHD finger protein 6
PHGDH	-0.920095	9.71338e-06	1		-0.86146	2.35354e-06	1		-0.861155	2.29614e-05	1		-0.459412	7.17793e-05	1		-0.951687	2.1162e-06	1		3.14305	3.05507	3.04533	2.21164	2.08906	2.18246	2.2284	2.22247	2.2082	2.31039	2.19591	2.15368	2.63365	2.65837	2.57319	2.13865	2.1476	2.10215	28.8859	18	8	65.361	0	O43175;A0A286YF22;A0A2C9F2M7;A0A286YFA2;A0A286YF78;A0A286YFL2	D-3-phosphoglycerate dehydrogenase
PIKFYVE	-0.0211007	0.267183	1		-0.276555	0.0318424	1		0.392876	1.52345	0.160351		-0.0255871	0.248903	1		-0.0609846	0.185329	1		1.15129	1.63214	1.49873	1.66958	1.26085	1.28842	1.15456	1.06555	1.23238	1.77887	1.76689	1.91503	1.35571	1.36242	1.48727	1.40234	1.35662	1.34025	27.7145	2	1	6.0203	0.0040096	Q9Y2I7	1-phosphatidylinositol 3-phosphate 5-kinase
PIP4K2B;PIP4K2A	-0.0193488	0.220893	1		-0.0698662	0.0529564	1		0.449823	2.41094	0.0758198		0.164715	1.64327	0.585029		0.257318	2.4636	0.263618		-0.726682	-0.568402	-0.621786	-0.55597	-0.733477	-0.68547	-0.695889	-0.689039	-0.741541	-0.0568247	-0.183416	-0.327161	-0.506915	-0.508869	-0.40694	-0.355782	-0.418783	-0.370352	24.9847	2	1	8.4157	0	P78356;P48426;H7BXS3	Phosphatidylinositol 5-phosphate 4-kinase type-2 beta;Phosphatidylinositol 5-phosphate 4-kinase type-2 alpha
PKM	-0.418723	0.000275991	1		-0.530981	0.00012119	1		-0.582195	0.000418522	1		-0.265385	0.0032046	1		-0.512142	0.000170512	1		5.4766	5.30716	5.41772	4.95556	4.98361	5.00614	4.8775	4.8968	4.83423	4.9319	4.80938	4.71361	5.1369	5.20556	5.06286	4.90088	4.92496	4.83921	31.8056	69	21	242.28	0	P14618;B4DNK4;H3BTN5;H3BQ34;H3BR70	Pyruvate kinase PKM;Pyruvate kinase
PLA2G15	1.45385	3.39892	0	YES	1.04676	2.96079	0.000561404	YES	-0.274347	0.0550035	1		-0.381796	0.013643	1		-0.658464	0.00287971	1		0.0498877	0.515872	0.470106	1.91437	1.73033	1.75272	1.36483	1.42817	1.38315	-0.18892	0.171336	0.230408	-0.039257	-0.0235748	-0.0466909	-0.288934	-0.249177	-0.401416	27.4522	8	6	40.51	0	Q8NCC3;H3BMU8	Group XV phospholipase A2
PLA2G4A	0.0893962	0.827832	1		0.0214879	0.39715	1		0.660848	2.30956	0.0303704	YES	0.52671	2.51528	0.0305816	YES	0.618194	3.16929	0.00571429	YES	0.966713	0.971354	0.756293	0.960911	1.03403	0.967607	0.859132	0.913072	0.98662	1.79693	1.49955	1.38042	1.48698	1.50188	1.28563	1.55346	1.5425	1.45298	27.7956	14	9	71.877	0	P47712	Cytosolic phospholipase A2;Phospholipase A2;Lysophospholipase
PLAU	-0.0885178	0.134781	1		-0.307859	0.00808458	1		0.276295	1.4578	0.339842		-0.215508	0.0433271	1		-0.18927	0.0432655	1		4.76658	5.06924	5.05007	5.04226	4.81518	4.7629	4.67886	4.61406	4.66939	5.1424	5.23893	5.33344	4.73103	4.5895	4.91883	4.90588	4.73952	4.67268	36.1225	78	1	6.1614	0.0016625	P00749;E7ET40	Urokinase-type plasminogen activator;Urokinase-type plasminogen activator long chain A;Urokinase-type plasminogen activator short chain A;Urokinase-type plasminogen activator chain B
PLAUR	1.0533	2.93206	0.00114286	YES	1.00774	3.01992	0.000854701	YES	0.0465444	0.362524	0.908213		-0.122804	0.134569	1		-0.0240701	0.248979	1		-0.647447	-0.182311	-0.470036	0.683558	0.698667	0.477882	0.631633	0.530688	0.5611	-0.779447	0	-0.380713	-0.469299	-0.790835	-0.40807	-0.524096	-0.457599	-0.390309	24.8367	4	2	14.235	0	Q03405;M0R1I2;M0QX27;M0R2E9;M0R0H5;M0R0Y4;M0QYR6	Urokinase plasminogen activator surface receptor
PLBD1	1.43808	2.54355	0	YES	1.10606	2.25087	0.001216	YES	-1.6003	0.00619329	1		-0.916652	0.00501222	1		-1.27708	0.00484529	1		-2.12727	-1.44181	-1.33901	-0.00334167	-0.258724	-0.331787	-0.574489	-0.504526	-0.510883	-4.03774	-2.71143	-2.95983	-2.45404	-2.66981	-2.5342	-2.42833	-3.26384	-3.04717	23.9686	3	1	6.2332	0.0016821	Q6P4A8	Phospholipase B-like 1;Phospholipase B-like 1 chain A;Phospholipase B-like 1 chain B;Phospholipase B-like 1 chain C
PLBD2	1.55837	3.60408	0	YES	1.25841	3.26037	0	YES	-0.0651789	0.192189	1		0.0246836	0.353195	1		-0.225448	0.0578416	1		0.969139	1.48157	1.28778	2.84394	2.80258	2.76709	2.50791	2.52138	2.48443	1.06294	1.31503	1.16499	1.33215	1.14153	1.33887	0.948518	1.17193	0.941699	28.3248	15	4	29.018	0	Q8NHP8	Putative phospholipase B-like 2;Putative phospholipase B-like 2 32 kDa form;Putative phospholipase B-like 2 45 kDa form
PLCE1	0.00567023	0.311272	1		-0.342263	0.0199784	1		0.380554	1.48938	0.176675		-0.134925	0.121624	1		-0.158706	0.0868224	1		1.77261	2.20117	2.18351	2.28203	2.00471	1.88757	1.67586	1.62158	1.83307	2.35166	2.40864	2.53867	1.81803	1.80043	2.13407	2.01813	1.86632	1.79673	30.0576	4	1	5.7998	0.0082707	Q9P212;A0A6Q8PHP9;A0A6Q8PFG0;A0A6Q8PGT4;A0A6Q8PHN3;A0A6Q8PH04;A0A7I2PPM5	1-phosphatidylinositol 4,5-bisphosphate phosphodiesterase epsilon-1
PLD3	0.866759	2.89037	0.0035188	YES	0.681873	2.67245	0.003625	YES	-0.242758	0.0231469	1		-0.394344	0.00555309	1		-0.657554	0.000981852	1		1.87269	2.25983	2.10737	3.05643	2.83649	2.94725	2.71014	2.81382	2.76156	1.78682	1.8766	1.84821	1.67403	1.71251	1.67032	1.4478	1.43475	1.38469	28.9335	11	6	49.234	0	Q8IV08;M0R1F7	Phospholipase D3
PLEC	-0.558259	0.000155372	1		-0.690228	0.000464467	1		-0.315408	0.00577529	1		-0.339426	6.86767e-06	1		-0.344111	9.26402e-05	1		0.649781	0.596876	0.621915	0.0603704	-0.0326843	0.16611	-0.00992489	-0.256108	0.0639229	0.396416	0.39957	0.126362	0.287359	0.290831	0.272104	0.223659	0.316553	0.296028	26.4953	12	8	70.233	0	Q15149;H0YDN1	Plectin
PLOD1	1.11797	2.28588	0.0024	YES	0.893482	1.95399	0.00273826	YES	0.187608	0.597128	0.664238		0.228789	0.695578	0.565104		0.106727	0.463826	0.964571		-1.79591	-1.08887	-1.04055	-0.23332	-0.186536	-0.151562	-0.359816	-0.410116	-0.474949	-0.97976	-1.12594	-1.2568	-1.04104	-1.09167	-1.10625	-1.21438	-1.2537	-1.13707	24.5667	3	2	13.027	0	Q02809;Q5JXB8;Q5JXB7	Procollagen-lysine,2-oxoglutarate 5-dioxygenase 1
PLP2	-0.0483179	0.183518	1		0.428966	2.31507	0.0645373		-0.284175	0.0104249	1		-0.312603	0.00660652	1		-0.490352	0.000188672	1		0.328507	0.421246	0.425519	0.556455	0.20824	0.265624	0.711085	0.759175	0.991909	-0.0831537	0.202267	0.203633	0.132483	-0.0956097	0.200591	-0.0326691	-0.184248	-0.078866	27.2869	4	2	13.717	0	Q04941	Proteolipid protein 2
PLS3	0.0773713	0.804165	1		-0.206377	0.0156714	1		-0.253482	0.019984	1		-0.133066	0.034137	1		-0.385724	0.00127168	1		1.83363	1.69512	1.67001	1.89082	1.73947	1.80058	1.39204	1.58641	1.60118	1.67564	1.42868	1.33399	1.63143	1.6758	1.49233	1.41662	1.37697	1.248	26.8733	5	4	26.906	0	P13797;A0A0A0MSQ0;U3KQI3;H7C4N2	Plastin-3
PLXNB2	0.919984	1.60907	0.00701266	YES	0.613289	1.15745	0.0600804		-0.0972795	0.228106	1		-0.169129	0.17682	1		-0.0125917	0.289168	1		-0.654026	0.277468	0.377512	0.869322	0.93604	0.955545	0.680301	0.653647	0.506872	-0.525179	0.048645	0.185649	0	-0.496523	-0.00991058	-0.112512	0.170566	-0.0948753	25.7251	5	2	14.477	0	O15031;E2PU09	Plexin-B2
PNLIPRP1	-0.113804	0.0565087	1		-0.400841	0.00323579	1		0.149686	1.04804	0.656289		-0.324219	0.00607238	1		-0.233341	0.0101555	1		1.57551	1.77611	1.71889	1.66878	1.59158	1.46874	1.38293	1.13568	1.34938	1.70255	1.8846	1.93243	1.26881	1.31534	1.51371	1.52016	1.50499	1.34534	29.5195	1	1	5.8096	0.0083019	E9PRT6;P54315	Triacylglycerol lipase;Inactive pancreatic lipase-related protein 1
PNN	0.142964	1.57151	0.820541		0.0535196	0.685497	1		1.30382	3.97162	0	YES	1.04734	4.75406	0	YES	1.24315	5.60172	0	YES	1.98238	2.07082	2.09739	2.2706	2.16986	2.13902	2.07938	2.03698	2.19478	3.54215	3.23051	3.2894	3.14456	3.12652	3.02153	3.28313	3.32175	3.27515	28.5916	11	6	43.42	0	Q9H307	Pinin
PODXL	2.19864	2.72755	0	YES	2.14854	2.68983	0	YES	0.171148	0.433071	0.78537		0.219015	0.541963	0.682841		0.279555	0.622205	0.563574		-0.944341	0.259574	-0.101801	2.00203	2.00432	1.80301	2.02235	1.81764	1.81905	-0.705952	0.0856705	0.347157	0.00903988	-0.111168	-0.0273952	-0.00328255	0.00896072	0.0464201	29.0226	6	2	16.652	0	O00592	Podocalyxin
POP1	-0.275845	0.00142715	1		-0.251563	0.00421876	1		1.35933	3.2656	0	YES	0.773441	3.6409	0.00237838	YES	0.565538	3.67404	0.00856442	YES	2.10792	1.94321	1.97389	1.70455	1.73175	1.7612	1.75245	1.68439	1.8335	3.67277	3.23843	3.19181	2.82185	2.84694	2.67655	2.54724	2.59667	2.57774	29.1927	33	17	245.34	0	Q99575	Ribonucleases P/MRP protein subunit POP1
PPIA	-1.03794	7.17255e-05	1		-1.03978	7.77777e-05	1		-1.42114	8.08337e-05	1		-0.700227	0.00558184	1		-1.18201	8.80485e-05	1		4.24601	4.07642	4.38835	3.21508	3.1887	3.19317	3.15846	3.23102	3.20195	2.6355	2.92151	2.89034	3.67964	3.17831	3.75215	2.95039	3.16049	3.05387	28.3396	12	6	63.734	0	P62937;F8WE65;C9J5S7	Peptidyl-prolyl cis-trans isomerase A;Peptidyl-prolyl cis-trans isomerase A, N-terminally processed;Peptidyl-prolyl cis-trans isomerase
PPIG	0.305684	2.16051	0.253586		0.146784	1.42572	0.771676		1.01263	3.2423	0.00485714	YES	0.627316	2.48528	0.0165766	YES	0.684495	2.56484	0.00413605	YES	-1.62617	-1.43077	-1.53514	-1.2163	-1.30911	-1.14961	-1.39307	-1.33837	-1.42029	-0.313429	-0.680132	-0.560612	-0.973508	-0.693637	-1.04298	-0.745217	-0.723967	-1.0694	25.2165	4	3	18.192	0	Q13427;C9JM79;A0A7I2V4F2;A0A7I2V629;E9PG73;A0A7I2V5Q5	Peptidyl-prolyl cis-trans isomerase G
PPME1	-0.888975	0.0046093	1		-0.665249	0.00479922	1		-0.223409	0.0562192	1		-0.379841	0.0195216	1		-0.672112	0.0114571	1		-2.95081	-3.4229	-3.09365	-4.23825	-3.65151	-4.24452	-3.58611	-3.92292	-3.95407	-3.40002	-3.51355	-3.22402	-3.40559	-3.4806	-3.72069	-3.42986	-3.96791	-4.08593	23.4847	3	2	11.824	0	Q9Y570	Protein phosphatase methylesterase 1
PPP1CA;PPP1CB;PPP1CC	-0.765603	0.0315593	1		-0.805194	0.0290431	1		-0.74072	0.0336899	1		-0.483851	0.0735851	1		-0.855626	0.0268094	1		-0.542322	-1.81474	-1.75845	-2.0656	-2.19963	-2.14709	-2.22607	-2.28235	-2.02266	-2.11823	-2.074	-2.14544	-1.78308	-1.82884	-1.95514	-2.26453	-1.99401	-2.42384	25.2921	2	1	7.475	0	P62136;P62140;P36873;H0Y3Y6;E7ETD8;F8VR82;F8VYE8;F8W0W8;A0A7I2V4F7	Serine/threonine-protein phosphatase PP1-alpha catalytic subunit;Serine/threonine-protein phosphatase PP1-beta catalytic subunit;Serine/threonine-protein phosphatase PP1-gamma catalytic subunit;Serine/threonine-protein phosphatase
PPP1R12A	0.400644	2.51037	0.0874826		0.404642	2.80651	0.0674314		0.965807	4.15802	0.0037377	YES	0.854554	3.60197	0.00083871	YES	1.1598	4.55358	0	YES	0.912471	1.13242	1.02091	1.3651	1.50336	1.39927	1.42491	1.43244	1.42238	2.02329	1.94456	1.99537	1.97589	1.79329	1.86029	2.16673	2.20268	2.1758	27.2812	11	7	45.983	0	O14974;F8VZN8	Protein phosphatase 1 regulatory subunit 12A
PPP2CA	-0.663773	0.0204505	1		-0.730249	0.0131924	1		-0.247571	0.15758	1		-0.480132	0.0543783	1		-0.789599	0.024635	1		-2.89328	-3.69285	-3.76935	-4.13194	-3.91803	-4.29683	-4.16969	-4.21059	-4.16594	-3.73465	-4.28265	-3.0809	-3.99206	-4.244	-3.55981	-3.99573	-3.9563	-4.77225	21.1015	1	1	5.7396	0.0081121	P67775;E5RI56	Serine/threonine-protein phosphatase 2A catalytic subunit alpha isoform
PPP2R1A	-0.547712	0.00354319	1		-0.425403	0.00763247	1		-0.569518	0.00977965	1		-0.0945292	0.131815	1		-0.566992	0.0022315	1		-2.04697	-2.43468	-2.3418	-2.75214	-2.74841	-2.96603	-2.64028	-2.62286	-2.83652	-2.63207	-2.74556	-3.15438	-2.42323	-2.23318	-2.45063	-2.78514	-2.81682	-2.92247	23.2435	2	1	6.431	0.00087566	P30153;C9J9C1;B3KQV6	Serine/threonine-protein phosphatase 2A 65 kDa regulatory subunit A alpha isoform
PPP2R5D;PPP2R5C	-0.267535	0.0239361	1		-0.368663	0.00652379	1		-0.10619	0.123242	1		-0.177767	0.0441691	1		-0.282008	0.0364819	1		-1.88938	-2.27079	-2.11672	-2.23599	-2.46418	-2.37932	-2.45958	-2.43859	-2.4847	-2.07086	-2.15808	-2.36652	-2.24152	-2.32239	-2.24627	-2.40256	-2.15154	-2.56881	25.1328	3	3	18.45	0	Q14738;E9PFR3;Q13362;Q96B13;H0Y8C4;H0YJ75	Serine/threonine-protein phosphatase 2A 56 kDa regulatory subunit delta isoform;Serine/threonine-protein phosphatase 2A 56 kDa regulatory subunit gamma isoform
PPP6R3	-0.168724	0.0661975	1		-0.272429	0.00341228	1		0.837423	3.68957	0.00608889	YES	0.624185	2.85045	0.0124112	YES	0.87292	3.98519	0.00175824	YES	-0.504582	-0.373543	-0.284576	-0.325444	-0.729414	-0.614015	-0.619287	-0.667086	-0.693615	0.528034	0.378785	0.442747	0.204412	0.372248	0.133195	0.494948	0.51764	0.443469	26.9217	6	4	27.277	0	Q5H9R7;H7BXH2;E9PKF6;H0YEN2;E9PQP7	Serine/threonine-protein phosphatase 6 regulatory subunit 3
PPT1	0.662714	2.04599	0.0143218	YES	0.65742	1.96567	0.0104884	YES	-1.25466	0.00208208	1		-1.01048	0.000991146	1		-1.29133	0.000359067	1		3.85864	4.36528	4.37373	4.83018	4.86384	4.89178	4.94961	4.86913	4.75117	2.53284	3.09552	3.2053	3.12463	3.2739	3.16768	2.89644	2.94121	2.88601	32.1535	20	7	100.47	0	P50897;A0A2C9F2P4;A0A286YFF7;Q5T0S4;A0A286YFE3;A0A286YFL8	Palmitoyl-protein thioesterase 1
PRCP	0.0490459	0.575756	1		0.0583369	0.616343	1		-0.839176	0.000123061	1		-0.736165	9.81438e-05	1		-1.0893	1.86731e-05	1		2.62937	2.71868	2.85681	2.82537	2.73194	2.79469	2.7418	2.86447	2.77359	1.79324	1.93289	1.9612	1.97421	1.98033	2.04183	1.64363	1.66935	1.62398	29.3372	7	4	26.381	0	P42785;E9PQB5;E9PL85;E9PQN3;E9PKN6;E9PIG4;E9PNF7	Lysosomal Pro-X carboxypeptidase
PRDX1	-0.547879	0.000827951	1		-0.762287	0.000233337	1		-0.765149	0.00135723	1		-0.401012	0.00304207	1		-0.893227	0.000132979	1		4.44909	4.27628	4.58005	3.92273	3.84512	3.89393	3.71151	3.66211	3.64493	3.88824	3.62765	3.49408	4.05925	4.08458	3.95855	3.57275	3.55952	3.49347	31.169	27	11	81.558	0	Q06830;A0A0A0MSI0	Peroxiredoxin-1
PRDX2	-0.255876	0.105808	1		-0.513645	0.037561	1		-0.733889	0.020718	1		-0.586814	0.028546	1		-0.751721	0.0148798	1		-1.29753	-2.16663	-2.17254	-2.10527	-2.08484	-2.21421	-2.54491	-2.24409	-2.38863	-2.44069	-2.45462	-2.94305	-2.57723	-2.27834	-2.54156	-2.64372	-2.48471	-2.76343	22.9659	2	2	11.077	0	P32119;A6NIW5	Peroxiredoxin-2
PRDX3	-0.12335	0.112468	1		-0.235279	0.00348963	1		-0.328932	0.00328994	1		-0.344431	0.000362777	1		-0.551309	0.000263905	1		-1.07482	-1.15322	-1.21466	-1.55851	-1.10967	-1.14457	-1.35494	-1.32727	-1.46632	-1.58475	-1.49849	-1.34626	-1.46161	-1.48112	-1.53327	-1.72499	-1.59529	-1.77634	24.3457	3	2	12.378	0	P30048	Thioredoxin-dependent peroxide reductase, mitochondrial
PRDX4	0.474113	2.33106	0.0451368	YES	0.190428	1.18951	0.639986		0.161785	0.818281	0.658553		0.0974204	0.753413	0.850011		-0.0462602	0.18316	1		-0.747351	-0.586629	-0.896952	-0.184907	-0.34524	-0.278447	-0.630787	-0.477903	-0.550958	-0.417048	-0.554359	-0.77417	-0.61299	-0.632841	-0.692839	-0.841801	-0.672637	-0.855274	25.3913	3	2	12.339	0	Q13162;H7C3T4	Peroxiredoxin-4
PRDX5	-0.647972	0.000725831	1		-0.672071	0.000907478	1		-0.650421	0.00966909	1		-0.0944548	0.045487	1		-0.739824	8.69313e-06	1		-2.36783	-2.44786	-2.38716	-3.03598	-3.22966	-2.88113	-3.17743	-2.84981	-3.19182	-2.60582	-3.28334	-3.26496	-2.59446	-2.39884	-2.49292	-3.17266	-3.08274	-3.16693	21.9496	1	1	5.7245	0.0080942	P30044	Peroxiredoxin-5, mitochondrial
PRDX6	-0.212181	0.0336122	1		-0.408112	0.00397846	1		-0.239379	0.0307712	1		-0.259539	0.0362601	1		-0.476263	0.00196574	1		0.903034	1.15644	1.22644	1.0085	0.779376	0.861498	0.609263	0.714711	0.737606	1.01448	0.731696	0.821608	0.754139	1.06155	0.691616	0.612059	0.658442	0.586627	26.25	2	1	6.5629	0	P30041	Peroxiredoxin-6
PRKCSH	1.98152	1.58887	0.00115315	YES	1.22204	1.0844	0.00733728	YES	0.384965	0.507458	0.554559		0.296851	0.45306	0.715556		0.433445	0.539901	0.489563		-3.54859	-1.3339	-1.49784	-0.313134	0.0696983	-0.19232	-0.754452	-1.09591	-0.863825	-1.5277	-1.80082	-1.8969	-1.85206	-1.55364	-2.08407	-1.75989	-1.58143	-1.73867	23.8821	3	1	7.204	0	P14314;A0A0C4DGP4;K7ELL7	Glucosidase 2 subunit beta
PRKDC	-0.378696	0.000752574	1		-0.482854	0.000600269	1		-0.235008	0.0121879	1		-0.104654	0.0421411	1		-0.412694	0.000906036	1		2.73277	2.58033	2.53424	2.26091	2.22251	2.22783	2.21256	2.11769	2.06852	2.48059	2.40039	2.26133	2.52435	2.54827	2.46075	2.24509	2.23341	2.13075	28.6323	19	12	82.911	0	P78527	DNA-dependent protein kinase catalytic subunit
PRMT1	-0.389633	0.000222792	1		-0.392576	3.45274e-06	1		0.630323	2.096	0.0366328	YES	0.404567	2.72161	0.0694433		0.346693	2.88645	0.109818		1.20759	1.16362	1.16377	0.865623	0.716401	0.784048	0.797624	0.782754	0.776865	2.12044	1.67874	1.62677	1.60295	1.6848	1.46092	1.5848	1.56394	1.42631	26.2416	5	3	21.272	0	Q99873;E9PKG1	Protein arginine N-methyltransferase 1
PRMT3	-0.303158	0.0123436	1		-0.582448	0.0254908	1		0.320974	1.1744	0.306181		0.380614	2.09107	0.108739		0.141149	0.772333	0.805341		-4.45399	-4.58373	-4.60606	-4.64448	-4.96052	-4.94825	-4.92799	-5.69302	-4.77011	-4.02809	-4.55308	-4.09969	-4.33266	-4.0855	-4.08377	-4.36837	-4.21944	-4.63252	22.8136	5	1	6.2755	0.0016978	O60678	Protein arginine N-methyltransferase 3
PRMT5	-0.117013	0.150973	1		-0.0344391	0.247895	1		0.224452	0.638106	0.602221		0.207059	0.766552	0.576752		0.169948	0.666666	0.754902		-1.54369	-1.95597	-2.1865	-1.89046	-2.10562	-2.04112	-2.04458	-1.84506	-1.89983	-1.29528	-1.73649	-1.98103	-1.64186	-1.65372	-1.76941	-1.62851	-1.76852	-1.77929	24.2046	2	2	12.739	0	O14744;G3V507;G3V2F5;G3V580;G3V2L6;G3V2X6;C9JSX3;H0YJX6	Protein arginine N-methyltransferase 5;Protein arginine N-methyltransferase 5, N-terminally processed
PRPF19	-0.916204	0.00102275	1		-0.897861	0.00108615	1		-0.511249	0.00698348	1		-0.406096	0.0233379	1		-0.69507	0.00271113	1		-1.30966	-1.78957	-1.75963	-2.56905	-2.5871	-2.45133	-2.44019	-2.57584	-2.53642	-2.10028	-2.19162	-2.10072	-2.21249	-1.81131	-2.05336	-2.23004	-2.35504	-2.35899	22.762	2	1	8.2919	0	Q9UMS4;F5GY56	Pre-mRNA-processing factor 19
PRPF38B	-0.143979	0.0414911	1		-0.349938	0.00117584	1		0.195558	0.970694	0.564352		-0.157483	0.0615778	1		-0.194963	0.02499	1		0.00823021	-0.064518	-0.202703	-0.107754	-0.325997	-0.257176	-0.45624	-0.447854	-0.404711	-0.0440807	0.0324268	0.339336	-0.294692	-0.393898	-0.0428505	-0.419931	-0.253146	-0.170801	25.833	5	4	26.112	0	Q5VTL8;A0A0A0MRN0	Pre-mRNA-splicing factor 38B
PRPF40A	-0.0463136	0.224747	1		-0.0485255	0.220744	1		0.545456	1.54743	0.0734128		0.262574	0.965622	0.4085		0.353023	1.18686	0.205368		-0.970246	-1.44911	-1.52028	-1.28061	-1.36264	-1.43533	-1.40645	-1.38869	-1.29008	-0.545678	-0.89206	-0.865531	-1.00763	-0.99907	-1.14522	-0.825817	-1.04773	-1.00702	24.1427	4	2	33.862	0	O75400;A0A7N4I394	Pre-mRNA-processing factor 40 homolog A
PRPF4B	-0.225999	0.0233812	1		-0.540287	0.00028759	1		0.255187	2.00833	0.342868		-0.0996081	0.0589482	1		-0.0731497	0.104134	1		0.979261	0.765295	0.950941	0.725773	0.506433	0.785295	0.347651	0.353902	0.373083	1.14093	1.14902	1.17111	0.819588	0.734129	0.842957	0.894975	0.848634	0.73244	26.2189	5	3	20.533	0	Q13523;H0YDJ3	Serine/threonine-protein kinase PRP4 homolog
PRRC2A	3.64046	1.62892	0	YES	2.49674	1.29168	0.00122581	YES	1.99099	1.06669	0.0181846	YES	1.38415	0.807884	0.0382195	YES	1.24343	0.75596	0.0537674		-8.0062	-4.48704	-4.4694	-1.47661	-3.03984	-1.52481	-3.08354	-3.00312	-3.38576	-3.84238	-3.92581	-3.22149	-4.09862	-4.69459	-4.01696	-4.54304	-4.39823	-4.29108	24.4308	2	2	10.999	0	P48634	Protein PRRC2A
PRSS56	-0.106609	0.0946431	1		-0.236836	0.0273165	1		0.161118	1.00284	0.640163		-0.224681	0.032915	1		-0.165242	0.0477794	1		1.90354	2.18611	2.15278	2.10127	1.94347	1.87786	2.0047	1.79008	1.73714	2.16046	2.21889	2.34643	1.7993	1.74173	2.02735	2.03482	1.90027	1.81161	32.8504	5	1	6.1918	0.0016736	P0CW18	Serine protease 56
PSAP	2.7845	2.70595	0	YES	2.67682	2.62876	0	YES	-0.243946	0.194491	1		0.133283	0.402868	0.887018		-0.100437	0.236387	1		1.17039	2.76563	2.08283	4.90455	4.75997	4.70781	4.6738	4.83788	4.53765	0.885478	2.28446	2.11707	2.24993	2.2031	1.96567	1.8165	1.99111	1.90993	30.4304	20	8	57.605	0	P07602;C9JIZ6;Q5BJH1	Prosaposin;Saposin-A;Saposin-B-Val;Saposin-B;Saposin-C;Saposin-D
PSEN1	-0.0100721	0.289328	1		0.326189	0.878639	0.364345		-0.416749	0.0551189	1		-0.319394	0.0650763	1		-0.265343	0.0849468	1		-3.11764	-2.29639	-2.54229	-2.90883	-2.46084	-2.61687	-2.25169	-2.45273	-2.27333	-3.42106	-2.86012	-2.92539	-3.1174	-2.93279	-2.86431	-2.97917	-3.00138	-2.7718	23.3316	2	1	7.3502	0	P49768;G3V5B1;G3V3P0;G3V449;G3V2B1;G3V519;G3V4M0;H0YM52;G3V4P4;G3V3Z0;G3V499;G3V2G7	Presenilin-1;Presenilin-1 NTF subunit;Presenilin-1 CTF subunit;Presenilin-1 CTF12
PSIP1	-0.477332	0.0136412	1		-0.440745	0.0013628	1		0.222719	1.27773	0.465166		-0.00453981	0.280078	1		0.305291	2.33924	0.180923		-0.695322	-0.8981	-0.802326	-1.62811	-1.10164	-1.098	-1.26054	-1.12646	-1.33099	-0.690906	-0.63683	-0.399856	-0.843281	-0.730983	-0.835104	-0.548003	-0.46807	-0.463802	25.8258	5	3	18.874	0	O75475	PC4 and SFRS1-interacting protein
PSMA1	0.583718	1.81106	0.0254863	YES	0.0572662	0.428448	1		-0.270309	0.0506357	1		-0.011795	0.278653	1		-0.223195	0.0582091	1		0.330447	0.837271	0.808221	1.10731	1.27609	1.34369	0.723901	0.732604	0.691233	0.213827	0.486213	0.464972	0.661873	0.58806	0.69062	0.470417	0.384234	0.451701	26.9951	4	3	18.193	0	P25786;F5GX11	Proteasome subunit alpha type-1
PSMA3	-0.205328	0.118562	1		-0.397496	0.042278	1		0.862472	1.61891	0.0248105	YES	0.381641	1.01654	0.214048		0.789264	1.80564	0.00593631	YES	-0.868133	-0.67423	-0.0908346	-0.859522	-0.879199	-0.510461	-1.05287	-1.0002	-0.772618	0.319097	0.661115	-0.0259924	-0.235439	-0.0232601	-0.229573	0.124984	0.351087	0.258524	25.1109	2	1	6.6687	0	P25788;G3V4X5	Proteasome subunit alpha type-3
PSMB3	0.144811	2.26095	0.785978		0.0212593	0.514366	1		-0.208976	0.0135404	1		-0.196021	0.0182969	1		-0.482153	0.000107762	1		-1.25588	-1.15766	-1.20917	-1.08634	-1.03365	-1.06829	-1.15964	-1.23892	-1.16037	-1.48761	-1.49719	-1.26484	-1.24511	-1.4616	-1.50406	-1.75301	-1.69157	-1.62458	24.0498	2	1	19.253	0	P49720;A0A087WXQ8;A0A087WY10;A0A087WUL2	Proteasome subunit beta type-3
PSMB7	0.483731	1.72859	0.0672449		0.534641	1.95967	0.0247539	YES	0.627563	2.06543	0.0394	YES	0.375739	1.66913	0.139798		0.550915	2.13934	0.0212577	YES	-0.739976	-0.401655	-0.331305	0.0215864	-0.183576	0.140245	-0.106632	0.115825	0.121795	0.324873	-0.00697231	0.0918531	-0.157188	-0.11167	-0.0768595	0.143128	-0.00380421	0.0404854	24.4914	2	1	6.7776	0	Q99436;Q5TBG5	Proteasome subunit beta type-7;Proteasome subunit beta type
PSMD1	0.278296	3.26551	0.267929		0.394764	1.73749	0.125733		-0.240886	0.0614874	1		-0.0383415	0.210544	1		0.0218096	0.379072	1		-0.229917	-0.180422	-0.13651	0.0997486	0.0613337	0.126959	0.236945	-0.0150623	0.415562	-0.190968	-0.292941	-0.785597	-0.0192022	-0.429834	-0.212836	0.00586987	-0.165297	-0.321993	25.1934	2	2	11.546	0	Q99460;A0A7I2V2K8;A0A7I2V479;A0A7I2YQY1;A0A7I2V262;A0A087WW66;A0A7I2V5C8;A0A7I2V523;C9J9M4;A0A7I2V4A5;A0A7I2V491;A0A7I2YQI9;A0A7I2V4X0;A0A7I2V641	26S proteasome non-ATPase regulatory subunit 1
PSMD11	-0.446226	0.0286439	1		-0.49529	0.0270754	1		-0.198626	0.127128	1		-0.169344	0.126373	1		-0.257035	0.0750852	1		-1.87582	-2.47864	-2.59919	-2.79058	-2.85931	-2.64244	-3.03358	-2.63979	-2.76615	-2.3087	-2.41693	-2.8239	-2.51626	-2.57215	-2.37327	-2.58883	-2.52443	-2.6115	23.0073	2	1	8.0685	0	O00231	26S proteasome non-ATPase regulatory subunit 11
PSMD2	0.0022227	0.322311	1		-0.0828489	0.0631276	1		0.455212	1.57237	0.108895		0.362615	3.26914	0.0921176		0.436726	3.17682	0.0404444	YES	0.541363	0.552875	0.497748	0.574275	0.551036	0.473343	0.421218	0.567147	0.355074	1.30497	0.912562	0.740092	0.93182	0.933748	0.814262	0.973801	1.05412	0.87424	27.2628	7	4	29.187	0	Q13200;H7C1H2	26S proteasome non-ATPase regulatory subunit 2
PSMD3	-0.152236	0.10931	1		-0.291068	0.0438726	1		-0.00930468	0.285197	0.977786		-0.0294259	0.253718	1		-0.0405788	0.237881	1		-1.60872	-1.99553	-2.21139	-2.02871	-2.09111	-2.15253	-2.11512	-2.26606	-2.30766	-1.96836	-2.04856	-1.82663	-1.89324	-1.89673	-2.11394	-1.85449	-1.9609	-2.12199	25.213	3	2	14.49	0	O43242	26S proteasome non-ATPase regulatory subunit 3
PSMD4	0.0555929	0.907998	1		0.183059	1.90779	0.600507		0.370708	3.17876	0.108398		0.081116	0.769319	0.887005		0.281084	2.02679	0.231787		-0.499617	-0.633079	-0.546545	-0.52651	-0.483026	-0.502926	-0.330501	-0.444375	-0.355187	-0.139556	-0.208787	-0.218772	-0.416288	-0.606585	-0.413019	-0.154073	-0.335417	-0.346498	23.4279	1	1	8.3224	0	P55036;Q5VWC4;A6PVX3	26S proteasome non-ATPase regulatory subunit 4
PSMD5	-0.665513	0.0247466	1		-0.75625	0.0155418	1		-0.412258	0.057139	1		-0.372277	0.0704995	1		-0.80448	0.0170413	1		-1.3641	-2.25516	-2.29228	-2.51786	-2.87469	-2.51553	-2.67548	-2.83782	-2.667	-2.41923	-2.37457	-2.35452	-2.29855	-2.23939	-2.49043	-3.07899	-2.64921	-2.59678	23.2447	2	1	7.681	0	Q16401	26S proteasome non-ATPase regulatory subunit 5
PSMD8	-0.433251	0.0275862	1		-0.636733	0.00474059	1		-0.216498	0.0904106	1		-0.454302	0.0129493	1		-0.605291	0.00594713	1		-1.59083	-1.99697	-2.17319	-2.28189	-2.15451	-2.62435	-2.50723	-2.5914	-2.57256	-2.37584	-2.1167	-1.91794	-2.37713	-2.40426	-2.34251	-2.46371	-2.60991	-2.50324	32.9448	3	1	6.7416	0	P48556;K7ENY6;K7EJR3;R4GMR5	26S proteasome non-ATPase regulatory subunit 8
PSME3	-0.247448	0.0137534	1		0.0813122	0.622803	1		0.293862	1.31856	0.323785		0.217245	1.09287	0.490841		0.350843	1.9337	0.135746		-0.127659	-0.290472	-0.454584	-0.578522	-0.51962	-0.516917	-0.242602	-0.124503	-0.261673	0.193718	-0.059041	-0.125806	-0.0787964	0.0751953	-0.217379	0.0349607	0.113975	0.0308781	25.2454	4	2	14.892	0	P61289;K7EMD0;K7EPX6;K7EKR3;K7ENH2;B3KQ25;K7ESG5;K9J957	Proteasome activator complex subunit 3
PTBP1	-0.91874	0.00323392	1		-1.08481	0.00153968	1		-0.735091	0.0116143	1		-0.632813	0.00671046	1		-0.968763	0.00170331	1		-1.90168	-2.46969	-2.46557	-3.19775	-2.98849	-3.40693	-3.55529	-3.21806	-3.31802	-2.66345	-3.04967	-3.32909	-2.99439	-2.88347	-2.85752	-3.22039	-3.17121	-3.35163	26.8612	6	4	37.303	0	P26599;A6NLN1;A0A7I2V621;A0A0U1RRM4;A0A087WUW5;K7ELW5;A0A0D9SF20;K7EK45	Polypyrimidine tract-binding protein 1
PTDSS1	-1.02008	6.26223e-05	1		-0.321404	0.00128006	1		-0.647739	0.00211391	1		-0.30687	0.0192984	1		-0.499813	0.000239612	1		2.60019	2.5246	2.70868	1.71285	1.48049	1.5799	2.24283	2.33803	2.2884	2.11226	2.07123	1.70676	2.28043	2.53174	2.10069	2.14542	2.12909	2.05953	26.7638	2	1	6.6498	0	P48651;J3KNR6	Phosphatidylserine synthase 1
PTGES2	-1.28212	2.14296e-05	1		-1.83029	5.06813e-06	1		-1.9297	0.000595654	1		0.857187	3.2151	0.00150725	YES	-1.96963	5.17501e-05	1		2.35185	2.24579	2.43909	1.16533	0.95667	1.06836	0.550599	0.399415	0.595848	0.319576	0.954593	-0.026557	3.20403	3.35577	3.04848	0.0858622	0.570342	0.471633	27.5117	5	4	34.638	0	Q9H7Z7;A0A7I2V5X6;A0A7I2V5T7;X6RJ95;A6NHH0;A0A7I2V308	Prostaglandin E synthase 2;Prostaglandin E synthase 2 truncated form
PTGES3	0.126611	1.8412	0.879413		0.119997	1.65106	0.866822		1.33744	4.29437	0	YES	1.27784	4.48129	0	YES	1.42057	5.66884	0	YES	1.37008	1.27415	1.2681	1.40761	1.4675	1.41705	1.39011	1.40885	1.47336	2.79902	2.54021	2.58541	2.62582	2.66826	2.45178	2.71677	2.77119	2.68606	29.4718	5	3	19.224	0	Q15185;A0A087WYT3	Prostaglandin E synthase 3
PTGFRN	0.634041	3.47202	0.00635897	YES	0.490742	3.149	0.017773	YES	0.306528	1.31717	0.305952		-0.0583808	0.171975	1		-0.150012	0.0239691	1		-1.22686	-1.05102	-1.2433	-0.530054	-0.501784	-0.587225	-0.663835	-0.701169	-0.683954	-0.977655	-1.01104	-0.612901	-1.14248	-1.43922	-1.11462	-1.33593	-1.25204	-1.38325	24.2945	2	1	6.7057	0	Q9P2B2	Prostaglandin F2 receptor negative regulator
PTPRF	1.06504	1.76645	0.00447222	YES	0.802697	1.44994	0.00982456	YES	-0.0757637	0.236949	1		-0.304653	0.109583	1		-0.423392	0.0683154	1		-1.75361	-2.4537	-2.87806	-1.17655	-1.44576	-1.26795	-1.53791	-1.53673	-1.60264	-2.59806	-2.54233	-2.17227	-2.48076	-2.96488	-2.55369	-2.60918	-3.00922	-2.73714	22.5446	2	1	9.7982	0	P10586;H0Y4H1;H0Y7Z9;H0Y6Z7	Receptor-type tyrosine-protein phosphatase F
PTPRJ	0.477032	0.840493	0.251602		0.640039	0.978371	0.0837703		-0.270092	0.179421	1		-0.440658	0.0839932	1		-0.15051	0.197971	1		-3.6515	-2.69772	-2.4085	-2.61383	-2.24716	-2.46563	-2.45235	-1.86516	-2.52008	-3.99596	-3.20519	-2.36684	-3.19671	-3.72823	-3.15475	-3.34022	-3.09728	-2.77174	24.0777	2	1	7.8867	0	Q12913;A0A087WVC6;A0A087WTK0	Receptor-type tyrosine-protein phosphatase eta;Protein-tyrosine-phosphatase
PTRF	0.211394	0.647019	0.757507		0.288991	0.807514	0.479069		1.31524	2.41415	0.00386441	YES	1.01711	2.02874	0.00228571	YES	1.27817	2.46046	0.00147945	YES	-2.04559	-2.62532	-2.88024	-2.25752	-2.41757	-2.24188	-2.30096	-2.20256	-2.18066	-1.05093	-1.3818	-1.17269	-1.35166	-1.46083	-1.68734	-1.29525	-1.16319	-1.25821	24.1937	3	3	30.887	0	Q6NZI2	Polymerase I and transcript release factor
PTRH2	-0.214066	0.0194347	1		-0.364223	0.00272487	1		-0.435232	0.00939595	1		-0.352669	0.00230062	1		-0.700158	0.00013016	1		0.749704	0.737846	0.860204	0.737589	0.450315	0.517652	0.270782	0.469831	0.514475	0.115769	0.316823	0.609465	0.499319	0.295184	0.495243	0.198167	0	0.0491142	25.0186	3	1	8.1295	0	Q9Y3E5;J3KQ48	Peptidyl-tRNA hydrolase 2, mitochondrial
PTTG1IP	0.0550137	0.587913	1		0.272811	2.11572	0.295203		-0.980732	0.000257624	1		-0.865493	0.000338323	1		-1.14521	9.48971e-05	1		-0.425839	-0.204003	-0.283632	-0.198267	-0.333252	-0.216915	-0.0352993	0	-0.0597429	-1.47093	-1.25611	-1.12863	-1.3424	-1.0261	-1.14145	-1.45473	-1.59521	-1.29917	25.9832	2	1	8.6448	0	P53801;A8MZH8;A8MXQ1	Pituitary tumor-transforming gene 1 protein-interacting protein
PUF60	-0.270463	0.0476729	1		0.27465	1.00439	0.432357		0.342209	0.935332	0.326738		0.199931	0.783661	0.58757		0.368402	1.27623	0.178641		-0.0508766	-0.128982	-0.607823	-0.457755	-0.618754	-0.522562	-0.0633793	0.0503759	0.0492706	0.367263	0.0921774	-0.220494	-0.142206	0.0172014	-0.0628824	0.133623	0.0420361	0.141867	27.3122	10	3	23.643	0	Q9UHX1;A0A0J9YVR6;E9PQ56;A0A0J9YWM1;H0YEM1;A0A0J9YYL3;A0A0J9YXJ8;A0A0J9YVP6;A0A0J9YXX5;H0YCP8	Poly(U)-binding-splicing factor PUF60
PWP2	-0.35678	0.0659043	1		-0.144097	0.183245	1		0.122574	0.442974	0.808503		0.0971028	0.422824	0.905477		-0.215847	0.124374	1		-2.32634	-3.26447	-2.97545	-3.3074	-3.26129	-3.06791	-2.64513	-3.27562	-3.0778	-2.43109	-2.79345	-2.974	-2.88685	-2.79887	-2.58923	-3.03032	-2.94954	-3.23394	21.5764	2	1	7.7053	0	Q15269;A0A0B4J2E5	Periodic tryptophan protein 2 homolog
PYGL	-0.21548	0.180192	1		-0.141844	0.215395	1		0.523128	0.75185	0.248708		0.219498	0.47779	0.74014		0.677756	0.930271	0.0749013		-2.03164	-3.37882	-3.45759	-2.94953	-3.4354	-3.12956	-3.34795	-2.98133	-2.96429	-2.05956	-2.57681	-2.66229	-2.91337	-2.67099	-2.62518	-2.05626	-2.55169	-2.22682	25.1174	5	4	24.194	0	P06737;E9PK47	Glycogen phosphorylase, liver form;Alpha-1,4 glucan phosphorylase
QARS	-0.458895	0.000904022	1		-0.436227	0.000523079	1		0.0486279	0.485676	0.888609		0.180752	1.26127	0.568641		-0.0648203	0.10941	1		1.89344	1.77563	1.68413	1.41739	1.24994	1.30918	1.30768	1.37127	1.36557	1.99001	1.78255	1.72653	1.96985	2.0736	1.85201	1.79929	1.72277	1.63668	27.1415	10	5	42.729	0	P47897	Glutamine--tRNA ligase
QSOX2	1.78784	2.56843	0	YES	2.09497	2.80896	0	YES	0.596326	1.09684	0.098684		0.755887	1.38343	0.0275224	YES	0.807262	1.46375	0.0108827	YES	0.48259	1.60082	1.15413	2.91022	2.88035	2.81049	3.12818	3.27156	3.12272	1.43927	1.76606	1.82119	1.87301	1.88984	1.74235	1.94163	1.88442	1.83328	27.6849	10	4	28.466	0	Q6ZRP7	Sulfhydryl oxidase 2
RAB11A;RAB11B	-0.814916	0.000290468	1		-0.498952	0.00198495	1		-0.196599	0.0507102	1		-0.172789	0.0363142	1		-0.153466	0.0333632	1		-0.161886	-0.318748	-0.446486	-1.08175	-1.24323	-1.04689	-0.919679	-0.690987	-0.81331	-0.313163	-0.51838	-0.685374	-0.472432	-0.387191	-0.585862	-0.452021	-0.508253	-0.427244	24.5898	5	3	18.84	0	P62491;Q15907;H3BMH2;H3BSC1	Ras-related protein Rab-11A;Ras-related protein Rab-11B
RAB14	-0.750607	0.013338	1		-0.841783	0.00919864	1		-0.539479	0.0306974	1		-0.89109	0.0083145	1		-0.759052	0.0133548	1		-0.918084	-1.72057	-1.81304	-2.21225	-2.33924	-2.15201	-2.36994	-2.32221	-2.28489	-1.98109	-1.94998	-2.13905	-2.45016	-2.43293	-2.24186	-2.34945	-2.10877	-2.27062	22.3406	2	1	7.4816	0	P61106;X6RFL8	Ras-related protein Rab-14
RAB1B	-1.47682	0.000459154	1		-1.28234	0.000509527	1		-1.44664	0.00232674	1		-1.03147	0.00213059	1		-1.42063	0.000726997	1		0.00243568	-0.485727	-0.606296	-1.73759	-2.02973	-1.75273	-1.65754	-1.62044	-1.65863	-1.45878	-1.65153	-2.31919	-1.55717	-1.15525	-1.47158	-1.52361	-1.93417	-1.8937	26.2348	9	3	21.945	0	Q9H0U4;E9PLD0	Ras-related protein Rab-1B
RAB5C;RAB5A;RAB5B	-1.03199	0.000251908	1		-1.11511	9.72527e-05	1		-0.757586	0.000699598	1		-0.7017	0.00539733	1		-1.05043	0.000117117	1		-1.40497	-1.73018	-1.44823	-2.49275	-2.7029	-2.4837	-2.69197	-2.63203	-2.6047	-2.20305	-2.40976	-2.24332	-2.38489	-1.88592	-2.41766	-2.54768	-2.61619	-2.57077	25.2109	4	2	13.15	0	P51148;P20339;P61020;K7EIP6;F8WCY6;F8WD79;F8VPW9;F8VSF8;F8VWZ7;F8VWU4;F8VVZ0;F8VUA5;F8VVK3;K7ERI8;K7ERQ8	Ras-related protein Rab-5C;Ras-related protein Rab-5A;Ras-related protein Rab-5B
RAB7A	-0.242363	0.034915	1		-0.316635	0.0166677	1		-0.463105	0.0107964	1		-0.472044	0.00584948	1		-0.680462	0.00210006	1		0.284596	-0.0643473	-0.132107	-0.121213	-0.291066	-0.226666	-0.279557	-0.239285	-0.342922	-0.258572	-0.424318	-0.618283	-0.35719	-0.444868	-0.525932	-0.513527	-0.719328	-0.720388	26.0812	7	4	28.764	0	P51149;A0A6Q8PGE6;A0A6Q8PG52;A0A6Q8PH84;C9J592;C9IZZ0;C9J4S4;C9J4V0;C9J8S3	Ras-related protein Rab-7a
RAC1;RAC2;RAC3	-0.553882	0.00615582	1		-0.754345	5.92991e-05	1		-0.150019	0.0631507	1		-0.163141	0.00769963	1		0.0515197	0.395901	1		0.0309677	-0.0759697	-0.00603008	-0.278336	-0.835881	-0.598462	-0.854627	-0.789978	-0.669462	0.0569725	-0.250483	-0.30758	-0.0993786	-0.237899	-0.203177	-0.318569	0.339652	0.0824442	23.8666	1	1	6.6104	0	P63000;P15153;P60763;B1AH78;J3KSC4;J3QLK0;B1AH77;B1AH80	Ras-related C3 botulinum toxin substrate 1;Ras-related C3 botulinum toxin substrate 2;Ras-related C3 botulinum toxin substrate 3
RALDH2;ALDH1A2	-2.2665	5.64843e-06	1		-2.47512	8.34989e-06	1		-2.25949	1.96001e-05	1		-2.30146	3.46939e-06	1		-2.40286	3.86784e-06	1		2.19949	1.91413	2.01823	-0.182449	-0.343845	-0.141335	-0.259292	-0.579655	-0.454555	0.00754356	-0.282328	-0.371835	-0.184118	-0.259863	-0.32853	-0.248509	-0.418744	-0.409478	26.8653	2	1	6.2688	0.0016935	A0A0U1RQK9;Q9UED3;H0YKL3
RAN	-0.601506	6.23496e-05	1		-0.591239	3.74931e-05	1		-0.378182	0.000978963	1		-0.224154	0.00149817	1		-0.343159	0.000210099	1		3.16506	3.03712	3.07051	2.456	2.45663	2.55553	2.53765	2.49619	2.46512	2.79693	2.61401	2.72719	2.85709	2.9073	2.83583	2.75976	2.72865	2.7548	28.0872	8	3	22.146	0	P62826;H0YFC6;B5MDF5;J3KQE5;F5H018	GTP-binding nuclear protein Ran
RANBP2	-0.440699	0.00147252	1		-0.368862	0.00108229	1		0.181533	1.59755	0.542692		0.0930497	0.636383	0.874497		0.222951	1.81556	0.404204		-0.597805	-0.734301	-0.640285	-1.19835	-1.14608	-0.950054	-0.991933	-1.12855	-0.958498	-0.398792	-0.454688	-0.57431	-0.396778	-0.532584	-0.763879	-0.460023	-0.329466	-0.514049	25.2256	7	4	26.059	0	P49792	E3 SUMO-protein ligase RanBP2
RANBP3	-0.316751	0.0217877	1		-0.154131	0.104202	1		0.880474	2.19678	0.0131624	YES	0.432777	1.94068	0.0768241		0.47504	1.62804	0.0634489		-3.79596	-4.16386	-4.12497	-4.35213	-4.18603	-4.49688	-4.20247	-3.94864	-4.39608	-2.89827	-3.46909	-3.076	-3.54005	-3.64316	-3.60325	-3.31332	-3.65888	-3.68746	23.1324	1	1	7.5152	0	Q9H6Z4;K7ENJ2;K7EID7;K7ENB9;K7EPW1;B7Z7F3	Ran-binding protein 3
RANGAP1	0.255703	1.57087	0.417295		0.34858	2.49856	0.134824		1.06592	3.84159	0.00101961	YES	0.960815	3.81398	0	YES	1.15226	4.23444	0	YES	1.55602	1.41467	1.33123	1.61495	1.62868	1.8254	1.76676	1.77695	1.80395	2.62001	2.46082	2.41886	2.43058	2.457	2.29678	2.58372	2.65749	2.51748	27.9866	14	6	41.016	0	P46060;H0Y4Q3	Ran GTPase-activating protein 1
RAP1B;RAP1A	-0.399846	0.00341139	1		-0.454428	0.00162804	1		-0.229966	0.0146913	1		-0.231795	0.00916725	1		-0.324601	0.00374046	1		0.892776	0.979641	0.721824	0.51835	0.337742	0.538611	0.344798	0.508965	0.377192	0.724357	0.544266	0.63572	0.665232	0.595016	0.638607	0.605767	0.515391	0.499278	24.8151	3	2	13.888	0	P61224;F5H7Y6;E7ESV4;F5H4H0;F5GX62;F5GYB5;A0A075B6Q0;F5H004;F5H6R7;F5GZG1;F8WBC0;P62834;F5H500;F5H0B7;F5H491;F5GWU8;F5H077;F5GYH7;F5H823;A6NIZ1;B7ZB78	Ras-related protein Rap-1b;Ras-related protein Rap-1A;Ras-related protein Rap-1b-like protein
RAP1GAP2	-0.0673265	0.207566	1		-0.530422	0.00657657	1		0.287564	1.18209	0.358072		-0.211905	0.0616751	1		-0.241574	0.0408357	1		1.57249	1.76077	2.0526	2.0296	1.59168	1.5626	1.15877	1.21421	1.42162	1.96418	2.12641	2.15797	1.47335	1.52599	1.75081	1.6505	1.53281	1.47783	31.1197	2	1	6.1857	0.0016708	Q684P5;A0A1B0GV05	Rap1 GTPase-activating protein 2
RARS	-0.611446	0.00091682	1		-0.531075	0.00184477	1		-0.317346	0.0154187	1		-0.0537326	0.184209	1		-0.457552	0.00275201	1		1.16638	0.846617	0.90201	0.427435	0.3295	0.323736	0.436572	0.526837	0.358376	0.812419	0.620162	0.530391	0.979736	1.01129	0.762785	0.517722	0.58114	0.44349	27.2463	11	7	64.16	0	P54136	Arginine--tRNA ligase, cytoplasmic
RBBP4;RBBP7	-0.254929	0.0336245	1		-0.146304	0.0915527	1		0.546012	1.88921	0.0574706		0.378218	1.52207	0.147643		0.445549	1.74085	0.0735758		1.10066	0.651123	0.696869	0.561483	0.568976	0.553408	0.622222	0.750312	0.637209	1.46764	1.23769	1.38136	1.24621	1.18637	1.15072	1.28277	1.27474	1.22779	27.0576	8	4	24.051	0	Q09028;Q16576;E9PC52;H0YF10;Q5JP01	Histone-binding protein RBBP4;Histone-binding protein RBBP7
RBBP6	0.365358	0.646014	0.500632		0.44883	0.913966	0.205659		0.41207	0.817637	0.300523		0.208261	0.557223	0.682115		0.699632	1.17503	0.0366275	YES	-4.46169	-3.67451	-3.4252	-3.99103	-2.92814	-3.54616	-3.20298	-3.53398	-3.47795	-3.66416	-3.52486	-3.13617	-3.52973	-3.80616	-3.60072	-2.75007	-3.31871	-3.39371	23.7084	2	2	12.968	0	Q7Z6E9;A0A2R8Y880;I3L3Y2;H3BUN0;H3BSK8	E3 ubiquitin-protein ligase RBBP6
RBM10	-0.0378752	0.272543	1		0.2785	0.600423	0.635644		0.401566	0.693849	0.371884		0.27065	0.640941	0.526247		0.800162	1.41055	0.0125591	YES	-2.18358	-1.43969	-1.06352	-2.08616	-1.20591	-1.50833	-0.91336	-1.451	-1.48692	-1.71042	-0.969935	-0.801727	-1.28983	-1.30743	-1.27757	-0.920466	-0.646574	-0.719254	24.2162	4	2	14.86	0	P98175	RNA-binding protein 10
RBM25	0.124758	0.565915	1		0.173459	0.78775	0.764353		0.67778	2.31593	0.026293	YES	0.417233	1.29791	0.139668		0.302754	1.32946	0.250117		-3.80227	-3.37468	-3.41082	-3.64297	-3.37036	-3.20016	-3.38714	-3.21681	-3.46344	-2.89046	-2.91182	-2.75214	-2.88895	-3.37207	-3.07505	-3.2	-3.21599	-3.26352	25.5029	3	1	9.6998	0	P49756;E9PQU5	RNA-binding protein 25
RBM39	-0.477688	0.00479215	1		-0.702478	0.000588571	1		-0.276677	0.016189	1		-0.417754	0.00448427	1		-0.550509	0.00147234	1		1.62446	1.329	1.29579	0.992683	0.782443	1.04106	0.710898	0.68238	0.748531	1.23317	1.08296	1.10308	0.92462	1.06831	1.00306	0.909524	0.857703	0.830491	27.1981	6	4	22.922	0	Q14498;G3XAC6;Q5QP23;A0A0U1RQH7;H0Y4X3;Q5QP22	RNA-binding protein 39
RCC1	-0.331191	0.00387538	1		-0.215803	0.0101561	1		-0.268184	0.065122	1		-0.0916189	0.0686389	1		-0.578627	0.00239948	1		-3.18971	-3.07636	-3.00578	-3.5234	-3.29717	-3.44486	-3.39205	-3.31882	-3.2084	-3.76919	-3.10322	-3.204	-3.25073	-3.07707	-3.21891	-3.45645	-3.68875	-3.86254	22.343	2	1	7.0756	0	P18754;C9JRH2;C9J3R0;C9JMJ4;C9JQZ4;C9JW69	Regulator of chromosome condensation
RCC2	0.069911	0.748982	1		0.599618	3.4866	0.00434146	YES	1.19319	3.48262	0.00113043	YES	0.998955	3.47347	0	YES	1.22622	4.76042	0	YES	2.13641	2.31397	2.31283	2.38827	2.29552	2.28915	2.88998	2.85147	2.82061	3.65761	3.28941	3.39574	3.29629	3.37688	3.08691	3.50633	3.46883	3.46671	29.4684	16	10	100.71	0	Q9P258	Protein RCC2
RDX	-0.0104303	0.282226	1		-0.061807	0.196397	1		0.584237	1.5691	0.0598857		0.354827	1.32706	0.187309		0.681361	2.07516	0.00852381	YES	-2.08286	-2.6277	-2.47054	-2.27692	-2.41431	-2.52116	-2.38987	-2.47494	-2.5017	-1.56363	-1.80503	-2.05973	-2.06333	-2.02717	-2.02611	-1.61878	-1.69532	-1.82292	24.6806	2	1	7.5658	0	P35241;A0A2R8Y7M3;A0A2R8Y5S7	Radixin
REPIN1	-0.22848	0.0109809	1		-0.290485	0.00179845	1		0.220839	1.06514	0.49786		-0.0687358	0.140313	1		-0.140767	0.0148747	1		0.167905	0.204493	0.346187	0.0558262	0.0882931	-0.110975	-0.10042	-0.0285645	-0.0238876	0.334598	0.343445	0.703058	0.18655	0.00581837	0.320008	0.129134	0.0873108	0.0798388	25.8789	4	3	22.993	0	Q9BWE0	Replication initiator 1
REPS1	-0.157809	0.207719	1		-0.333597	0.141409	1		0.612449	0.630923	0.299859		0.149333	0.407948	0.87527		0.154105	0.395565	0.965057		-5.24623	-4.81045	-3.65731	-4.71256	-4.57627	-4.89859	-4.48117	-5.08071	-5.1529	-4.62625	-4.488	-2.76239	-4.08513	-4.53503	-4.64583	-5.0533	-3.89907	-4.29931	21.3681	3	2	13.675	0	Q96D71;E9PMG1;H0YDT0;H0YE89;H0YCR2;F2Z3L2	RalBP1-associated Eps domain-containing protein 1
REXO2	1.93334	3.84872	0	YES	0.171654	0.761964	0.771463		0.160039	0.606675	0.702272		0.186193	0.758231	0.626938		0.264235	1.03555	0.39209		-0.557283	-0.0422525	-0.13011	1.63399	1.69394	1.74245	-0.0636711	-0.116146	-0.0348654	0.19812	-0.189474	-0.258175	0.0261402	0.00862598	-0.205832	-0.0611572	0.0862188	0.0379992	25.8869	2	1	17.993	0	Q9Y3B8;H0YG54;H0YGR4;F5GYG5	Oligoribonuclease, mitochondrial
RHOA;RHOC	-0.456903	0.020598	1		-0.551664	0.0112039	1		-0.434568	0.0212669	1		-0.324008	0.0388863	1		-0.583189	0.00940283	1		0.137632	-0.411786	-0.471742	-0.570821	-0.827449	-0.718335	-0.887419	-0.717917	-0.795552	-0.697474	-0.760461	-0.591664	-0.552637	-0.559342	-0.60594	-0.757391	-0.824984	-0.913088	25.0946	3	1	7.7067	0	P61586;A0A7I2V5E6;U3KQA9;Q5JR05;Q5JR08;E9PQH6;C9JNR4;E9PLA2;Q5JR07;P08134;A0A7I2YQV1;Q5JR06;C9JRM1;U3KQV3;E9PN11;C9JX21;A0A7I2V3G1	Transforming protein RhoA;Rho-related GTP-binding protein RhoC
RIC8A	0.65714	2.27659	0.0112899	YES	0.0779772	0.496682	1		0.760792	1.54634	0.0362971	YES	0.77326	2.37634	0.00835165	YES	0.99602	2.92242	0.00179775	YES	-3.37915	-2.95638	-3.06057	-2.48232	-2.59192	-2.35043	-3.02234	-2.92488	-3.21494	-2.04901	-2.1853	-2.87941	-2.33397	-2.20493	-2.53742	-2.00977	-2.14294	-2.25533	22.899	2	1	14.378	0	Q9NPQ8;E9PI04	Synembryn-A
RMND1	0.324239	1.16912	0.327864		0.180347	0.728579	0.764857		0.464496	1.43503	0.112872		-0.0768	0.182545	1		-0.128351	0.134322	1		-0.639698	-1.11799	-1.19438	-0.675353	-0.645744	-0.658257	-0.715285	-0.882751	-0.812994	-0.352448	-0.605713	-0.600421	-1.06645	-1.00037	-1.11565	-0.982176	-1.12436	-1.23059	23.9881	2	1	6.1858	0.0016722	Q9NWS8;A0A2R8Y4P5;A0A2R8YFC3;A0A087WXU0;A0A2R8Y4J4	Required for meiotic nuclear division protein 1 homolog
RNASET2	1.91723	2.75723	0	YES	1.55872	2.43115	0	YES	0.136084	0.463152	0.795283		-0.0416816	0.261642	1		-0.00204754	0.298998	1		-0.872745	0.0677195	0.0283051	1.74811	1.59428	1.63258	1.31524	1.37355	1.21064	-0.0856457	-0.0205889	-0.262234	-0.141749	-0.234356	-0.52566	-0.418191	-0.040164	-0.324508	29.0675	10	5	37.69	0	O00584;D6RHI9;A0A087WZM2;H0YAE9;D6REQ6	Ribonuclease T2
RNF114	-0.196234	0.187419	1		-0.210446	0.127856	1		-0.790606	0.011296	1		-0.152731	0.12956	1		-0.132186	0.251099	1		-5.33582	-5.10014	-5.43165	-5.39896	-6.3309	-4.72644	-5.50937	-5.96959	-5.01998	-6.5938	-5.96643	-5.6792	-5.58366	-5.67755	-5.06458	-6.15752	-6.28977	-3.81687	21.6613	1	1	7.6318	0	Q9Y508;A0A096LNV3;A0A096LP02	E3 ubiquitin-protein ligase RNF114
RNH1	-0.254425	0.00394772	1		-0.293837	0.00123096	1		0.0770925	0.449591	0.852598		0.289031	1.99065	0.230454		0.0786664	0.949544	0.964517		-0.0307732	-0.215902	-0.117344	-0.318018	-0.448578	-0.360698	-0.40581	-0.434331	-0.405389	0.296972	-0.0879459	-0.341768	0.21822	0.229569	0.0552845	-0.0485878	-0.0599785	-0.019454	25.2456	4	3	48.038	0	P13489;H0YCR7	Ribonuclease inhibitor
RNPEP	-0.262469	0.0376699	1		-0.360238	0.0179409	1		-0.0190779	0.263925	1		-0.131927	0.108934	1		-0.151144	0.108978	1		-0.686899	-1.19306	-1.016	-1.13641	-1.26531	-1.28165	-1.39433	-1.23952	-1.34282	-0.943973	-0.90689	-1.10233	-1.11607	-1.00915	-1.16652	-0.989624	-1.04911	-1.31066	23.8567	3	2	13.155	0	Q9H4A4;A0A087WUS4;A0A087WU27;A6NKB8;C9JMZ3	Aminopeptidase B
ROCK2	-0.405351	0.00039561	1		-0.431231	0.0012738	1		-0.160856	0.0259884	1		-0.196993	0.067681	1		-0.0954084	0.0577492	1		-2.67141	-2.55249	-2.54822	-3.06663	-2.93864	-2.98291	-3.08268	-2.88302	-3.10011	-2.63671	-2.87704	-2.74094	-2.91352	-2.97204	-2.47755	-2.56989	-2.74038	-2.74807	23.2866	1	1	6.1762	0.0016667	O75116;E9PF63	Rho-associated protein kinase 2
RPL10	-0.253804	0.00383936	1		-0.279985	0.000799006	1		1.08689	3.01027	0.00457143	YES	1.2539	4.04334	0	YES	0.820113	4.97381	0.00173913	YES	2.84849	2.92896	2.87078	2.74023	2.53185	2.61474	2.57175	2.55586	2.68066	4.26568	3.84526	3.79797	4.12336	4.29991	3.98667	3.75029	3.6993	3.65897	30.8351	17	7	48.834	0	P27635;X1WI28;F8W7C6	60S ribosomal protein L10
RPL11	-0.328415	0.000894621	1		-0.206985	0.0158689	1		2.17329	3.8222	0	YES	1.91702	4.79342	0	YES	2.13461	5.96426	0	YES	0.602235	0.435902	0.485068	0.160567	0.147305	0.230087	0.336307	0.166932	0.399012	3.03413	2.45972	2.54923	2.46857	2.53318	2.2725	2.67767	2.62623	2.62314	30.8999	10	4	28.136	0	P62913;Q5VVC8	60S ribosomal protein L11
RPL12	-0.404035	0.00109713	1		-0.423911	0.000948699	1		-0.235259	0.0349965	1		0.0415039	0.516702	0.975401		-0.323393	0.00315377	1		2.22038	1.97546	2.08121	1.71241	1.66267	1.68987	1.63676	1.69535	1.67321	2.07238	1.81509	1.68381	2.15267	2.16232	2.08657	1.835	1.74007	1.73182	27.3438	6	3	21.035	0	P30050	60S ribosomal protein L12
RPL13	-0.280468	0.0837231	1		-0.390481	0.0251906	1		0.196133	0.563241	0.667307		-0.270872	0.0743678	1		-0.252762	0.0610916	1		6.06623	5.67969	5.42039	5.81781	5.25574	5.25135	5.24632	5.3927	5.35584	6.05847	5.46531	6.23093	5.40709	5.22882	5.71779	5.52387	5.37144	5.51271	35.1134	56	14	256.24	0	P26373;J3QSB4	60S ribosomal protein L13
RPL13A;RPL13a	-0.306977	0.0149369	1		-0.430221	0.0041519	1		0.116911	0.518507	0.794018		-0.167091	0.0474286	1		-0.337056	0.00864612	1		5.25141	4.87758	4.99823	4.84058	4.65168	4.71403	4.56208	4.64613	4.62836	5.47414	4.85853	5.14528	4.84963	4.87755	4.89877	4.66844	4.73452	4.71309	31.6648	39	11	80.177	0	P40429;A0A7I2V5L3;A0A7I2V2L9;M0QYS1;Q8J015	60S ribosomal protein L13a
RPL14	-0.234772	0.0100698	1		-0.38472	0.000681739	1		0.0414333	0.645566	0.891823		0.0815449	1.04315	0.872041		-0.244053	0.00166579	1		1.3555	1.51372	1.45708	1.3425	1.13221	1.14727	1.08955	0.979796	1.10279	1.51453	1.45079	1.48528	1.50068	1.5068	1.56345	1.23074	1.18449	1.17891	27.4182	4	3	20.042	0	P50914;E7EPB3	60S ribosomal protein L14
RPL15	-0.361586	0.0178488	1		-0.442287	0.00572585	1		-0.192371	0.110262	1		-0.549426	0.00682899	1		-0.489849	0.00402406	1		5.46667	5.18544	5.05419	5.0467	4.86243	4.71241	4.8264	4.8416	4.71145	4.91302	4.79117	5.42501	4.63245	4.51564	4.90994	4.75805	4.67401	4.8047	35.1518	55	17	129.03	0	P61313;E7EQV9;A0A2R8YEM3;E7ENU7	60S ribosomal protein L15;Ribosomal protein L15
RPL17;RPL17-C18orf32	-0.447	0.000537945	1		-0.511664	4.94508e-06	1		0.440543	2.27724	0.0835733		0.571608	5.30902	0.0126122	YES	0.178379	2.23534	0.557211		2.45933	2.41846	2.45422	2.11759	1.89604	1.97739	1.92653	1.90332	1.96717	3.07425	2.81907	2.76032	3.01777	3.0421	2.98697	2.66374	2.65773	2.54569	28.532	8	3	27.148	0	P18621;A0A087WXM6;J3QQT2;J3KRX5;A0A0A6YYL6;A0A087WY81;J3KRB3;A0A087WWH0;J3QS96;J3QLC8;A0A0A0MRF8	60S ribosomal protein L17
RPL18	-0.295119	0.0287231	1		-0.363742	0.0137635	1		0.083945	0.457386	0.84366		-0.177023	0.0678935	1		-0.302983	0.019493	1		4.6789	4.21571	4.42134	4.28886	4.03157	4.11016	4.05849	4.16266	4.00358	4.659	4.22332	4.68546	4.18802	4.2261	4.37076	4.12163	4.12121	4.16416	34.1791	62	10	180.61	0	Q07020;J3QQ67;G3V203;H0YHA7;F8VYV2;F8VUA6;A0A075B7A0	60S ribosomal protein L18
RPL18A	-0.180242	0.0178359	1		-0.203946	0.00758977	1		0.88791	3.14825	0.00602198	YES	0.90459	3.12667	0.000852459	YES	0.644336	3.62083	0.00417518	YES	2.23108	2.01785	2.11886	2.03623	1.89747	1.89336	1.90143	1.8955	1.95902	3.19982	2.9054	2.92629	3.03368	3.19561	2.85227	2.76161	2.76126	2.77793	30.8608	18	7	48.667	0	Q02543;M0R3D6;M0R1A7;M0R117;M0R0P7	60S ribosomal protein L18a
RPL19	-0.4952	0.0259269	1		-0.519555	0.0206857	1		0.338015	0.730807	0.415092		-0.00562414	0.293386	1		-0.246214	0.0885428	1		2.57902	1.82034	1.93627	1.75105	1.49426	1.60472	1.61796	1.59814	1.56086	2.81247	1.99716	2.54004	2.05437	2.11829	2.1461	1.76139	1.86807	1.96752	30.2041	13	5	62.364	0	P84098;J3QR09;J3KTE4;A0A7I2YQG2;A0A7I2V638;A0A7I2V4U6;A0A7I2V2L0;A0A7I2V512	60S ribosomal protein L19;Ribosomal protein L19
RPL21	-0.561296	0.0196233	1		-0.811007	0.00698443	1		-0.175566	0.136231	1		-0.126212	0.168083	1		-0.662404	0.0128386	1		-0.0676289	-0.850508	-0.768538	-1.11592	-1.17952	-1.07513	-1.42444	-1.3895	-1.30576	-0.588984	-0.868024	-0.756364	-0.762971	-0.660907	-0.641432	-1.1715	-1.1945	-1.30788	24.8507	3	2	12.814	0	P46778;G3V1B3;M0R181	60S ribosomal protein L21
RPL22	0.0375834	0.453391	1		0.194658	1.09376	0.6377		1.71345	3.70163	0	YES	1.5587	4.42197	0	YES	1.8267	5.09347	0	YES	2.22624	2.04057	2.01485	2.2439	2.02367	2.12685	2.10802	2.35008	2.40754	4.09105	3.66995	3.66102	3.68586	3.74578	3.52611	3.98582	3.89086	3.8851	30.7943	8	5	37.654	0	P35268;K7EP65;K7EKS7;K7ELC4;K7EMH1;K7ERI7;K7EJT5	60S ribosomal protein L22
RPL23	-1.13211	9.21282e-05	1		-1.17436	0.000102282	1		-1.10214	0.0010077	1		-0.274087	0.0117821	1		-1.18136	0.000106334	1		-0.0278921	-0.231807	-0.357641	-1.27642	-1.42093	-1.31631	-1.26968	-1.4658	-1.40495	-1.09041	-1.19674	-1.63662	-0.538035	-0.429458	-0.472109	-1.26945	-1.41576	-1.47621	26.8336	4	2	19.479	0	P62829;J3KTJ3;C9JD32;B9ZVP7;J3KT29	60S ribosomal protein L23
RPL23A	-0.253353	0.023052	1		-0.200409	0.0269316	1		0.54555	2.10522	0.0521414		0.58212	2.69346	0.0191405	YES	0.457798	2.29246	0.0461784	YES	1.20046	1.06746	0.87328	0.9326	0.679204	0.769331	0.835166	0.789994	0.914808	1.7852	1.49918	1.49346	1.63374	1.66948	1.58433	1.55371	1.44671	1.51417	27.5202	4	3	18.248	0	P62750;H7BY10;K7EJV9;K7ERT8;A8MUS3;K7EMA7	60S ribosomal protein L23a
RPL24	-0.284964	0.0143837	1		-0.46887	0.00128212	1		-0.130178	0.0907737	1		0.0635217	0.602981	0.92378		-0.449322	0.00296655	1		1.5022	1.29013	1.22798	1.14034	0.902278	1.1228	0.820163	0.87588	0.917658	1.35994	1.2536	1.01624	1.3808	1.44481	1.38527	0.867016	1.01721	0.788121	27.8006	8	3	21.144	0	P83731;C9JXB8;C9JNW5	60S ribosomal protein L24
RPL26;RPL26L1	-0.294381	0.140743	1		-0.133712	0.209426	1		-0.0655877	0.247313	1		-0.147883	0.186303	1		-0.146296	0.192607	1		-2.11821	-1.08215	-1.04195	-2.2848	-1.46598	-1.37468	-1.10156	-1.7152	-1.82669	-1.25301	-1.54196	-1.64411	-1.61029	-1.49137	-1.5843	-1.78727	-1.55341	-1.34052	27.2583	2	2	13.992	0	P61254;Q9UNX3;J3QRI7;J3QQQ9;J3QQV1;E5RIT6;J3QRC4;E5RHH1;J3KSS0;J3KS10	60S ribosomal protein L26;60S ribosomal protein L26-like 1
RPL27	-0.311435	0.00559319	1		-0.410112	0.000580708	1		-0.357844	0.00390463	1		-0.163076	0.0516123	1		-0.690415	0.000221729	1		-1.64986	-1.84469	-1.81443	-2.15797	-1.94914	-2.13618	-2.17697	-2.15993	-2.20242	-2.26533	-2.07678	-2.04041	-1.98792	-1.74588	-2.0644	-2.35815	-2.48432	-2.53775	23.4691	2	1	5.9383	0.0054773	P61353;K7ELC7	60S ribosomal protein L27
RPL27A	-0.115621	0.0657756	1		-0.0157598	0.220091	1		0.214944	1.66909	0.45917		0.0100282	0.372559	1		-0.155428	0.00817602	1		2.17678	2.25744	2.33793	2.20147	1.98266	2.24117	2.17683	2.27982	2.26823	2.49832	2.55502	2.36365	2.29803	2.2459	2.25832	2.09463	2.13966	2.0716	27.9033	3	2	13.48	0	P46776;E9PJD9;E9PLL6;E9PLX7	60S ribosomal protein L27a
RPL28	-0.498364	0.00209142	1		-0.483092	0.00163111	1		-0.177288	0.129407	1		-0.427999	0.00274427	1		-0.488286	0.00209558	1		4.45964	4.14367	4.36937	3.92821	3.77227	3.77711	3.84801	3.87639	3.79901	4.43847	3.69236	4.30999	3.84371	3.88933	3.95564	3.74304	3.88957	3.87521	33.8696	36	11	105.03	0	P46779;H0YKD8;H0YMF4;H0YLP6	60S ribosomal protein L28
RPL29	-0.272193	0.039544	1		-0.587063	0.00238726	1		0.333232	1.56979	0.233612		0.0787894	0.544225	0.905452		-0.0813087	0.140353	1		2.72348	2.86724	3.13985	2.56965	2.48968	2.85466	2.24465	2.31656	2.40817	3.27661	3.22627	3.22738	2.94117	3.06425	2.96151	2.87603	2.77632	2.83429	30.9698	10	3	50.546	0	P47914;A0A3B3ITT5	60S ribosomal protein L29
RPL3	-0.158107	0.0430509	1		-0.281737	0.00993176	1		-0.154895	0.0551243	1		0.120391	0.848744	0.787095		-0.325205	0.00683814	1		3.13718	2.84113	2.86177	2.8403	2.73769	2.78778	2.62242	2.67519	2.69726	2.79964	2.88877	2.687	3.06771	3.09898	3.03457	2.61073	2.67735	2.57639	29.9809	40	12	91.186	0	P39023;G5E9G0;B5MCW2;H7C422	60S ribosomal protein L3
RPL30	-0.484456	0.0145129	1		-0.667185	0.00314314	1		0.0392043	0.38443	0.908833		-0.0737486	0.175782	1		-0.417361	0.0139559	1		-1.2359	-1.64059	-1.73073	-1.79116	-2.08431	-2.18513	-2.20184	-2.2962	-2.11074	-1.36654	-1.59147	-1.5316	-1.69745	-1.56589	-1.56512	-2.06632	-1.86135	-1.93164	23.9656	2	1	7.5977	0	P62888;A0A0B4J213;A0A0C4DH44;E5RI99	60S ribosomal protein L30
RPL31	-0.417928	0.053871	1		-0.379918	0.0496003	1		0.0700277	0.374036	0.888442		-0.277333	0.091023	1		-0.261431	0.0933928	1		3.02787	2.38309	2.16879	2.40401	1.99073	1.93122	2.13333	2.17939	2.12727	2.92201	2.18869	2.67913	2.13709	2.14413	2.46653	2.18147	2.19415	2.41983	31.3997	19	7	55.693	0	P62899;H7C2W9;C9JU56;B7Z4E3;B7Z4C8;B8ZZK4	60S ribosomal protein L31
RPL32	-0.225884	0.0432415	1		-0.398177	0.0102991	1		0.0840092	0.482388	0.843355		-0.293703	0.0211113	1		-0.351282	0.0113021	1		6.74965	6.36508	6.38482	6.41161	6.22268	6.18761	5.97974	6.13223	6.19305	6.63953	6.34612	6.76592	6.11285	6.28593	6.21966	6.14614	6.1045	6.19506	35.9753	101	13	164.85	0	P62910;D3YTB1;F8W727	60S ribosomal protein L32
RPL34	-0.488362	0.0091481	1		-0.525361	0.00756102	1		-0.100666	0.182346	1		-0.370252	0.023532	1		-0.521439	0.00687073	1		2.86655	2.45537	2.33748	2.13448	1.9975	2.06234	2.00343	2.11652	1.96336	2.42614	2.17807	2.7532	2.07956	2.13709	2.33199	2.04174	2.02121	2.03213	30.0201	17	6	40.059	0	P49207	60S ribosomal protein L34
RPL35	-0.406256	0.0893315	1		-0.540861	0.056069	1		0.00834084	0.306897	0.966075		-0.141269	0.200433	1		-0.516655	0.0599882	1		3.55989	2.30422	2.48419	2.57224	2.2539	2.30339	2.32924	2.20584	2.19063	3.22614	2.35227	2.79492	2.53009	2.71194	2.68246	2.27976	2.25154	2.26703	29.2285	8	4	123.95	0	P42766;F2Z388	60S ribosomal protein L35
RPL36	-0.364249	0.0491439	1		-0.324865	0.0498073	1		0.162659	0.51831	0.734432		-0.162463	0.126295	1		-0.371779	0.0375245	1		4.6548	4.053	3.9537	4.0779	3.78934	3.70152	3.88568	3.95941	3.84183	4.66484	4.01623	4.46842	3.99346	4.06448	4.11619	3.82336	3.87239	3.85042	31.5607	13	3	33.386	0	Q9Y3U8;J3QSB5	60S ribosomal protein L36
RPL4	0.0499296	0.5255	1		-0.068833	0.0471124	1		0.798715	2.74904	0.01375	YES	0.767064	3.84084	0.00241096	YES	0.605189	3.7718	0.00410811	YES	4.46117	4.41842	4.32213	4.59986	4.40509	4.34656	4.29293	4.35699	4.3453	5.44501	5.0961	5.05675	5.19268	5.23871	5.07152	5.05315	5.02337	4.94077	31.3764	51	17	267.8	0	P36578;H3BM89;H3BTP7	60S ribosomal protein L4
RPL5	0.0571992	1.85283	1		0.0893014	2.2174	1		1.05038	3.89643	0.00238462	YES	1.14921	3.72314	0	YES	0.948651	6.91203	0.001	YES	2.62231	2.62262	2.60788	2.65364	2.70678	2.66398	2.67245	2.74148	2.70679	3.83543	3.55414	3.61438	3.74034	3.95815	3.60196	3.56568	3.58833	3.54475	29.9613	13	7	51.969	0	P46777;A0A2R8Y6J3	60S ribosomal protein L5
RPL6	-0.222239	0.00726356	1		-0.424863	0.00145364	1		-0.0674426	0.124377	1		-0.134511	0.0423653	1		-0.383993	0.000948309	1		4.40997	4.57759	4.62218	4.36475	4.30023	4.27806	4.01094	4.17535	4.14887	4.5	4.34694	4.56048	4.31419	4.39109	4.50094	4.13695	4.18024	4.14058	31.8781	30	13	94.663	0	Q02878	60S ribosomal protein L6
RPL7	-0.131018	0.0323009	1		-0.210658	0.00276604	1		0.340845	1.63689	0.213527		0.303484	2.73448	0.174797		0.138872	1.44505	0.745701		1.98184	1.89819	1.83077	1.88726	1.7176	1.71288	1.65749	1.68727	1.73407	2.46643	2.1256	2.1413	2.18534	2.25509	2.18082	2.08398	2.07423	1.96921	29.0823	13	5	59.764	0	P18124;A8MUD9	60S ribosomal protein L7
RPL7A	-0.261753	0.000496381	1		-0.396518	1.06169e-05	1		-0.139678	0.0168725	1		0.131401	2.30978	0.690795		-0.237215	0.0222873	1		3.39151	3.37464	3.36252	3.15965	3.14234	3.04143	2.95973	3.01882	2.96057	3.33011	3.24959	3.12994	3.46128	3.55514	3.50645	3.05943	3.35824	2.99936	29.0934	18	10	95.951	0	P62424;Q5T8U3	60S ribosomal protein L7a
RPL8	-0.314447	0.0165123	1		-0.299276	0.0163327	1		0.721837	2.48516	0.0210986	YES	0.753085	2.66799	0.00795506	YES	0.709881	2.60372	0.00402817	YES	2.87263	2.45036	2.67052	2.27029	2.43747	2.34241	2.40244	2.37393	2.31931	3.51703	3.34412	3.29788	3.46536	3.45398	3.33343	3.4092	3.30566	3.4083	30.4754	17	7	68.469	0	P62917;E9PKZ0;G3V1A1;E9PKU4	60S ribosomal protein L8
RPL9	-0.601212	0.0348271	1		-0.660573	0.0285081	1		0.00642935	0.306972	0.9664		-0.000723521	0.300342	1		-0.340821	0.090817	1		-1.48064	-2.4641	-2.54041	-2.71953	-2.74833	-2.82092	-2.83346	-2.88845	-2.74494	-1.96066	-2.25015	-2.25504	-2.12092	-2.15145	-2.21494	-2.424	-2.52717	-2.55643	26.38	3	1	8.0274	0	P32969;D6RAN4	60S ribosomal protein L9
RPLP0;RPLP0P6	-0.0655031	0.17867	1		0.0160821	0.340469	1		1.19689	2.91487	0.00221429	YES	1.07637	2.97731	0	YES	1.2717	3.35235	0	YES	2.66797	2.32887	2.20977	2.42602	2.27096	2.31312	2.38098	2.4316	2.44226	3.81829	3.50284	3.47614	3.5267	3.56033	3.34869	3.72678	3.70142	3.5935	31.1752	29	10	98.812	0	P05388;F8VWS0;F8VU65;Q8NHW5;F8VPE8;G3V210;F8VW21;F8VQY6;F8VRK7;F8VZS0	60S acidic ribosomal protein P0;60S acidic ribosomal protein P0-like
RPLP2	-0.834257	0.00919043	1		-0.735271	0.00843005	1		0.630039	1.21102	0.0751131		0.607704	1.42695	0.0401893	YES	0.802154	1.73197	0.00622785	YES	-1.45239	-2.06462	-2.25157	-2.90924	-2.89894	-2.46317	-2.69262	-2.64051	-2.64127	-0.888495	-1.36854	-1.62143	-1.18728	-1.29985	-1.45834	-1.07389	-0.977929	-1.3103	24.9312	2	1	6.9792	0	P05387;H0YDD8	60S acidic ribosomal protein P2
RPN1	-0.392322	0.000507246	1		-0.268941	0.00476046	1		-0.409576	0.00122535	1		-0.245504	0.0028236	1		-0.318423	0.00122957	1		3.57673	3.6097	3.7618	3.25743	3.25649	3.25735	3.33473	3.47396	3.33272	3.2301	3.159	3.33041	3.39669	3.3958	3.41923	3.35872	3.30873	3.32551	29.0188	13	8	52.343	0	P04843;B7Z4L4	Dolichyl-diphosphooligosaccharide--protein glycosyltransferase subunit 1
RPS11	-0.263499	0.0207938	1		-0.392218	0.0147523	1		2.3452	3.51568	0	YES	1.90377	3.9768	0	YES	1.39265	3.94836	0	YES	3.37755	3.00705	3.1155	2.98356	2.81578	2.91025	2.8075	2.56623	2.9497	5.93721	5.28545	5.31303	5.07969	5.23739	4.89432	4.54897	4.56981	4.55925	33.0181	33	10	73.021	0	P62280;M0QZC5	40S ribosomal protein S11
RPS12	-0.668237	2.02265e-05	1		-0.569896	0.00041037	1		-0.409878	0.00115022	1		-0.092631	0.0672756	1		-0.562585	7.43732e-05	1		2.15947	2.03748	2.06866	1.41602	1.45874	1.38614	1.40023	1.63979	1.51589	1.77388	1.70706	1.55503	1.99233	2.11199	1.88339	1.5391	1.57605	1.4627	27.246	6	3	21.661	0	P25398	40S ribosomal protein S12
RPS14	-0.571349	0.00207287	1		-0.683706	0.0015965	1		-0.704562	0.00249701	1		-0.129032	0.0862348	1		-0.771826	0.000893513	1		-0.339222	-0.402993	-0.726367	-1.03817	-1.03423	-1.11024	-1.25471	-1.04657	-1.21842	-1.01439	-1.19041	-1.37748	-0.687076	-0.568558	-0.600045	-1.15918	-1.29515	-1.32973	27.8506	4	2	11.775	0	P62263;E5RH77;A0A2R8Y811	40S ribosomal protein S14
RPS17	-0.659899	0.00443462	1		-0.63261	0.00514864	1		0.699143	1.80256	0.0357457	YES	0.555812	1.74348	0.038135	YES	0.11619	0.578981	0.904836		1.64566	1.13793	1.1482	0.733227	0.67744	0.54143	0.662129	0.584542	0.787291	2.28053	1.87428	1.87441	1.82714	1.9902	1.78189	1.44711	1.40396	1.42929	27.6657	6	3	20.006	0	P08708;H0YN73;H0YN88;A0A075B716;H3BNC9	40S ribosomal protein S17
RPS19	-0.643981	5.23277e-05	1		-0.537889	0.000493294	1		1.01905	3.40009	0.00443077	YES	1.21443	4.66703	0	YES	1.27373	5.05288	0	YES	1.76017	1.5885	1.65819	1.02761	0.999278	1.04803	1.17627	1.01327	1.20365	2.88437	2.62043	2.5592	2.9524	2.87938	2.81836	2.91861	2.97752	2.93192	27.5469	6	4	28.378	0	P39019;M0R2L9;A0A075B6E2;M0QYF7;M0R140	40S ribosomal protein S19
RPS2	-0.232966	0.00313057	1		-0.474023	0.000160521	1		-0.302673	0.00104834	1		-0.0210953	0.187891	1		-0.624946	0.000102835	1		3.12091	3.23083	3.09713	2.853	2.98547	2.9115	2.61842	2.6891	2.71929	2.80674	2.91498	2.81913	3.07479	3.18118	3.12961	2.44956	2.59973	2.52474	29.7529	14	7	56.538	0	P15880;H0YEN5;I3L404;E9PM36;E9PMM9;E9PQD7	40S ribosomal protein S2
RPS20	-0.270857	0.00281263	1		-0.348273	0.000581193	1		0.217546	1.74048	0.449958		0.388354	2.37691	0.0919212		0.174201	0.943689	0.670915		1.27796	1.10781	1.18542	0.963171	0.839717	0.95573	0.828469	0.819551	0.878351	1.50589	1.34006	1.37788	1.54178	1.70225	1.49222	1.5801	1.31014	1.20356	28.1803	4	2	16.328	0	P60866;E5RIP1;E5RJX2;G3XAN0	40S ribosomal protein S20
RPS23	0.109976	0.544364	1		0.788644	1.29871	0.0145111	YES	0.925702	2.49406	0.00689109	YES	0.854109	2.3273	0.00419512	YES	0.889153	2.3699	0.00278261	YES	0.107029	0.55681	0.693434	0.537275	0.605214	0.544713	1.0201	1.88224	0.820866	1.36908	1.37879	1.38651	1.28191	1.39037	1.24733	1.26587	1.31842	1.44045	30.6071	3	2	13.483	0	P62266;D6RD47;D6RDJ2;D6RIX0;D6R9I7	40S ribosomal protein S23
RPS25	-0.545604	0.000502203	1		-0.677979	1.33233e-05	1		-0.423421	0.00786958	1		0.199253	2.50241	0.434105		-0.49565	4.01428e-05	1		1.12164	1.1523	1.13173	0.708393	0.441216	0.619257	0.462588	0.519319	0.389833	0.974392	0.641296	0.519728	1.36216	1.3798	1.26148	0.673261	0.678166	0.567302	26.8901	3	2	14.538	0	P62851	40S ribosomal protein S25
RPS26;RPS26P11	-0.212377	0.0573188	1		-0.498748	0.00819122	1		-0.0938514	0.152623	1		0.200254	0.884868	0.564854		-0.357429	0.0194643	1		-0.785982	-1.24715	-1.24018	-1.37001	-1.29649	-1.24394	-1.68402	-1.48987	-1.59566	-1.28285	-1.17286	-1.09916	-0.873767	-0.886318	-0.912462	-1.48639	-1.36029	-1.49892	27.8935	6	2	14.183	0	P62854;Q5JNZ5	40S ribosomal protein S26;Putative 40S ribosomal protein S26-like 1
RPS3	-0.466786	0.00033994	1		-0.277256	0.00270153	1		-0.0126464	0.273998	0.98609		0.0449861	0.560709	0.9696		-0.21576	0.00454596	1		3.71197	3.60386	3.52246	3.11077	3.12913	3.19803	3.30942	3.4013	3.2958	3.86842	3.51295	3.41897	3.66237	3.72773	3.58315	3.39831	3.4304	3.3623	29.5928	24	14	101.66	0	P23396;E9PL09;H0YEU2;E9PPU1;F2Z2S8;H0YCJ7	40S ribosomal protein S3
RPS3A	-0.440705	0.000130048	1		-0.559412	1.44944e-05	1		-0.30138	0.000497082	1		0.050574	0.988519	0.939243		-0.397899	5.67957e-05	1		2.9156	2.86616	2.83583	2.50786	2.38587	2.40174	2.32823	2.34263	2.2685	2.64468	2.53084	2.53792	2.93	2.87837	2.96094	2.51917	2.46221	2.44251	28.8614	18	10	71.711	0	P61247;E9PFI5;H0Y9Y4;D6RG13;H0Y8L7;D6RAT0;D6RB09;D6R9B6	40S ribosomal protein S3a
RPS4X	-0.416547	0.000555047	1		-0.414443	0.000862638	1		-0.149795	0.0504693	1		0.373348	2.03155	0.120651		-0.259879	0.00283426	1		2.35034	2.32235	2.16096	1.84051	1.84429	1.89921	1.85857	1.92927	1.80248	2.28264	2.10949	1.99214	2.59083	2.80514	2.55773	2.04677	1.99512	2.01212	27.8894	10	5	33.973	0	P62701	40S ribosomal protein S4, X isoform
RPS5	-0.604972	0.0065882	1		-0.460103	0.0114476	1		-0.101423	0.157701	1		0.0149288	0.327655	1		-0.241068	0.0492947	1		0.712739	0.270256	0.195724	-0.382533	-0.0906725	-0.162992	-0.00796032	-0.160022	-0.0336065	0.408731	0.122976	0.342742	0.343811	0.597643	0.282052	0.0991564	0.168168	0.188191	27.9053	13	5	35.339	0	P46782;M0R0F0;M0R0R2;M0QZN2	40S ribosomal protein S5;40S ribosomal protein S5, N-terminally processed
RPS6	-0.356681	0.0336076	1		-0.374215	0.00471465	1		-0.156172	0.148054	1		-0.282325	0.0135729	1		-0.042421	0.235497	1		2.36743	2.50782	2.71924	1.83209	2.3666	2.32576	2.1611	2.15647	2.15427	2.03908	2.25421	2.83269	2.17914	2.3154	2.25297	2.18984	2.52165	2.75574	29.1474	10	5	36.191	0	P62753;A2A3R5	40S ribosomal protein S6
RPS8	-0.497512	0.0177023	1		-0.644986	0.00752245	1		0.132285	0.557279	0.766747		-0.00616582	0.292037	1		-0.217711	0.0836268	1		2.02156	1.41907	1.3988	1.22721	1.01812	1.10158	0.982085	0.957385	0.965004	1.76598	1.7063	1.764	1.71214	1.44036	1.66844	1.42828	1.41597	1.34206	28.5815	9	3	20.865	0	P62241;Q5JR95	40S ribosomal protein S8
RPS9	-0.400006	0.0476927	1		-0.424623	0.039398	1		0.204144	0.522054	0.683755		-0.0667966	0.224734	1		-0.267753	0.0853683	1		5.09015	4.30349	4.33879	4.31947	4.07853	4.13441	4.14324	4.17136	4.14397	5.23902	4.36635	4.7395	4.47615	4.51387	4.54202	4.31705	4.341	4.27113	33.1772	30	14	94.806	0	P46781;B5MCT8;C9JM19	40S ribosomal protein S9
RPSA	-0.108549	0.046674	1		-0.144494	0.0280892	1		1.18453	3.04012	0.00233962	YES	1.12228	4.0612	0	YES	1.66192	5.09309	0	YES	2.45145	2.29213	2.24981	2.29427	2.17279	2.20069	2.10171	2.22325	2.23494	3.81079	3.40351	3.33267	3.48129	3.53334	3.34559	4.00459	4.03481	3.93974	30.1211	21	6	58.677	0	P08865;C9J9K3;A0A0C4DG17;F8WD59	40S ribosomal protein SA
RRM1	-0.753354	6.72953e-05	1		-0.882654	4.08011e-05	1		-0.661747	0.000295113	1		-0.58128	0.000560456	1		-0.833343	4.39956e-05	1		2.76446	2.85582	2.98315	2.13581	2.11515	2.0924	2.02484	1.95627	1.97435	2.3078	2.18651	2.12388	2.19253	2.3958	2.27126	2.04805	2.0396	2.01575	27.7054	10	6	47.764	0	P23921;E9PL69	Ribonucleoside-diphosphate reductase large subunit
RRM2	-0.105665	0.142674	1		-0.0422188	0.229124	1		0.12919	0.576825	0.768065		0.00386937	0.30881	1		0.124241	0.597771	0.886853		-0.679894	-1.19418	-1.12165	-1.01983	-1.12972	-1.16317	-1.14269	-0.91731	-1.06239	-0.686359	-1.02023	-0.90157	-0.945687	-1.04812	-0.990314	-0.980557	-0.845106	-0.79734	23.7592	2	1	7.4095	0	P31350;A0A286YFD6	Ribonucleoside-diphosphate reductase subunit M2
RRP12	-1.38113	0.000470043	1		-1.67018	0.000164154	1		-1.20727	0.000499225	1		-0.82667	0.00142802	1		-1.38085	0.00019277	1		-0.0183764	-0.463041	-0.371671	-1.40445	-1.89457	-1.69745	-2.13738	-1.99482	-1.73143	-1.27239	-1.58379	-1.61872	-1.241	-0.954817	-1.13728	-1.62168	-1.56075	-1.8132	25.4753	3	2	12.33	0	Q5JTH9;A0A087X0G0	RRP12-like protein
RRP1B	-0.23874	0.0633618	1		-0.338238	0.03085	1		0.258152	0.899199	0.458439		0.041097	0.377841	0.991182		0.0579487	0.411175	1		-0.699136	-1.22462	-1.20454	-1.17068	-1.42295	-1.25089	-1.36739	-1.28337	-1.49225	-0.647822	-0.948818	-0.757196	-1.01926	-1.12497	-0.860776	-1.1181	-0.836174	-1.00017	24.1604	2	1	5.9319	0.0054602	Q14684	Ribosomal RNA processing protein 1 homolog B
RSRC1	-0.11901	0.067722	1		-0.278914	0.0165735	1		0.121089	0.97746	0.729666		-0.113684	0.0152896	1		-0.242805	0.00808335	1		-2.14997	-2.23776	-2.12409	-2.15839	-2.46472	-2.24574	-2.66487	-2.39092	-2.29277	-2.13173	-2.11432	-1.90251	-2.27929	-2.33975	-2.23384	-2.30596	-2.38702	-2.54725	22.702	1	1	6.5069	0	Q96IZ7;H7C5Q0	Serine/Arginine-related protein 53
RSRC2	0.0265312	0.368845	1		-0.40695	0.0139317	1		0.606493	1.67278	0.0521407		0.373996	0.98446	0.23		0.330996	2.87274	0.125829		-1.38171	-1.43721	-1.46047	-1.56728	-1.49877	-1.13375	-1.85449	-2.09543	-1.55032	-1.11834	-0.91463	-0.426939	-1.24943	-1.34774	-0.560231	-1.06196	-1.04157	-1.18287	24.4736	1	1	5.7808	0.008209	Q7L4I2;H0YGP9;E1B6W4	Arginine/serine-rich coiled-coil protein 2
RTF1	-0.0179462	0.277041	1		0.0376094	0.357342	1		0.878954	1.87171	0.0196692	YES	0.61397	1.55273	0.0352308	YES	0.727867	1.81973	0.00875294	YES	-1.8873	-2.46355	-2.6131	-2.1854	-2.4752	-2.3572	-2.35403	-2.3437	-2.1534	-1.19287	-1.6381	-1.49613	-1.74915	-1.58214	-1.79076	-1.60248	-1.57701	-1.60087	26.2417	6	5	33.206	0	Q92541	RNA polymerase-associated protein RTF1 homolog
RTN3	-1.35558	5.3589e-05	1		-1.26602	5.7764e-05	1		-1.47688	9.26669e-05	1		-0.941918	0.000147495	1		-1.4711	3.04477e-05	1		1.45156	1.18819	1.48381	-0.00176144	-0.0681963	0.126781	0.140159	0.0172377	0.168097	-0.279217	0.0698318	-0.0977058	0.474537	0.453306	0.369967	-0.0175104	-0.166272	-0.105957	27.4809	3	2	32.971	0	O95197;B7Z4M1;F5H891;F5GWG7;F5H617	Reticulon-3;Reticulon
RTN4	-0.574712	0.00121591	1		-0.495905	0.000893369	1		0.45754	1.88126	0.0897368		0.438611	1.69664	0.0854257		0.572426	2.7775	0.0112568	YES	0.985624	0.882471	0.699678	0.318513	0.154708	0.370416	0.371097	0.345601	0.363361	1.51622	1.17656	1.24761	1.2648	1.51626	1.10254	1.45332	1.47682	1.35491	28.4492	16	5	58.242	0	Q9NQC3;F8W914	Reticulon-4;Reticulon
RUVBL1	-0.285568	0.0329353	1		-0.24321	0.0301079	1		0.044315	0.38725	0.903635		0.148346	0.794422	0.726754		-0.25677	0.0368637	1		-1.56517	-1.62027	-1.93086	-2.2002	-1.94744	-1.82536	-1.88479	-2.07283	-1.88831	-1.38494	-1.73862	-1.85979	-1.61823	-1.42708	-1.62596	-2.12601	-1.78661	-1.97399	24.6832	2	2	11.992	0	Q9Y265;H7C4G5	RuvB-like 1
RYK	-0.570163	0.043426	1		-0.56433	0.0391107	1		-1.13253	0.0111204	1		-1.29178	0.00318261	1		-0.868172	0.0131792	1		1.17834	1.90544	2.10472	0.747366	1.5325	1.19814	1.54614	0.982923	0.966446	0.176731	0.442563	1.17163	0.453878	0.191214	0.668058	0.566817	0.833695	1.18347	27.4039	3	1	6.0044	0.0039841	P34925;H0Y8A4	Tyrosine-protein kinase RYK
S100A4	-0.784726	0.00374229	1		-0.708732	0.00336377	1		-0.910098	0.00391217	1		-0.304857	0.0473252	1		-0.998958	0.00109404	1		2.26875	1.70687	1.79351	1.30129	0.965068	1.14859	1.22699	1.19902	1.21693	1.30581	0.96523	0.767791	1.64991	1.77736	1.42729	0.924537	0.989989	0.85773	26.6589	3	2	12.578	0	P26447	Protein S100-A4
S100A7A;S100A7	-0.702453	0.00108955	1		0.47049	1.00626	0.157742		-0.394874	0.0134936	1		-0.502578	0.00493532	1		-0.721121	0.0102304	1		-0.45134	-0.524898	-0.208802	-0.937872	-1.14824	-1.20629	-0.329512	0.635303	-0.0793619	-0.60339	-1.0124	-0.753867	-0.709662	-1.05764	-0.925469	-0.884241	-1.58543	-0.878735	23.8973	1	1	6.0329	0.004029	Q86SG5;P31151	Protein S100-A7A;Protein S100-A7
S100A9	-0.455582	0.00928676	1		-0.245078	0.0585477	1		-0.0501541	0.211845	1		-0.355072	0.0218516	1		-0.206825	0.0843243	1		0.803495	0.786978	1.22915	0.551333	0.374945	0.5266	0.538444	0.91319	0.632755	0.993233	0.750445	0.925484	0.686642	0.427459	0.640308	1.00022	0.594068	0.604865	26.1607	2	1	7.2859	0	P06702	Protein S100-A9
SAFB;SAFB2	-0.402248	0.0291025	1		-0.313783	0.055937	1		0.72047	1.62646	0.0376313	YES	0.209791	0.685555	0.596862		0.525909	1.52877	0.0499252	YES	-2.91534	-3.5384	-3.37146	-3.84438	-3.49925	-3.68832	-3.83349	-3.55477	-3.37828	-2.21189	-2.77191	-2.67999	-3.00792	-2.86668	-3.32123	-2.62364	-2.7369	-2.88693	22.5609	2	1	6.1505	0.0016543	Q15424;Q14151	Scaffold attachment factor B1;Scaffold attachment factor B2
SAR1A;SAR1B	-1.47991	0.00276346	1		-1.34135	0.00242609	1		-1.22933	0.00385562	1		-1.03335	0.00614567	1		-1.34904	0.0024224	1		-1.13131	-1.92501	-2.1051	-2.99056	-3.53885	-3.07173	-3.11864	-3.01863	-3.04818	-2.99378	-2.75583	-3.09979	-2.61742	-2.8289	-2.81514	-3.03874	-3.01556	-3.15424	23.0712	2	1	5.9068	0.0054348	Q9NR31;Q9Y6B6;X1WI22;D6RAA2;Q5SQT8;D6RDB2;D6RD69	GTP-binding protein SAR1a;GTP-binding protein SAR1b
SCAF1	-0.110416	0.139975	1		-0.558418	0.00653263	1		0.00790755	0.313494	0.966847		-0.197403	0.098554	1		-0.1335	0.101407	1		0.105002	0.584103	0.493707	0.194166	0.203424	0.453973	-0.0603619	-0.329559	-0.102521	0.24369	0.262058	0.700786	-0.00264931	0.0937386	0.499513	0.265852	0.237962	0.278499	26.7824	6	4	27.267	0	Q9H7N4	Splicing factor, arginine/serine-rich 19
SCAMP3	-0.0908076	0.099031	1		-0.180408	0.0194983	1		-0.0974092	0.126556	1		-0.320314	0.00343981	1		-0.35643	0.00858881	1		-0.386065	-0.632926	-0.543086	-0.478147	-0.683492	-0.672862	-0.761485	-0.639767	-0.702048	-0.646953	-0.796315	-0.411037	-0.841897	-0.898638	-0.782484	-0.830525	-0.743738	-1.05711	24.6668	2	1	7.8357	0	O14828	Secretory carrier-associated membrane protein 3
SCARB2	1.12019	3.75552	0	YES	1.13859	3.87186	0	YES	-0.740295	0.00154779	1		-0.344199	0.00582185	1		-0.833323	0.000100822	1		2.26626	2.52886	2.33658	3.61827	3.42604	3.44796	3.46815	3.61987	3.45946	1.43598	1.86037	1.61446	2.04925	2.13265	1.9172	1.56543	1.54031	1.52598	28.7317	7	4	25.47	0	Q14108;A0A1W2PPX5;A0A1W2PQR6;A0A1W2PQB7;A0A1W2PS43;A0A1W2PRS1;A0A1W2PRF6;A0A1W2PPU6	Lysosome membrane protein 2
SCEL	-0.0851412	0.173737	1		-0.251985	0.0499964	1		0.0722319	0.472828	0.850054		-0.201112	0.0766884	1		-0.367913	0.0256017	1		0.433563	0.97974	0.750424	0.710434	0.729081	0.468789	0.593516	0.454984	0.359274	0.777023	0.779807	0.823593	0.429647	0.44449	0.686253	0.525447	0.3206	0.213943	30.8335	2	1	5.8142	0.0083207	O95171	Sciellin
SCPEP1	1.29091	2.07181	0.00159322	YES	1.20011	2.87124	0.000711111	YES	-0.484431	0.0110834	1		-0.344796	0.0236428	1		-0.672904	0.00248271	1		1.34703	1.8279	1.7577	3.48381	2.49136	2.83021	2.66415	3.01556	2.85327	0.980881	1.2301	1.26835	1.41954	1.30345	1.17525	0.924105	0.996922	0.99289	28.8193	22	8	58.339	0	Q9HB40	Retinoid-inducible serine carboxypeptidase
SDHA	-0.595245	0.0195321	1		-0.412578	0.0449822	1		-0.47537	0.0271273	1		-0.229932	0.0869151	1		-0.25305	0.102863	1		-3.48128	-3.6543	-4.17721	-4.6776	-4.12958	-4.29135	-3.92368	-4.49085	-4.136	-4.41171	-4.31881	-4.00839	-4.16106	-3.91385	-3.92768	-4.40151	-3.88105	-3.78938	25.2228	4	3	23.918	0	P31040;A0A087X1I3	Succinate dehydrogenase [ubiquinone] flavoprotein subunit, mitochondrial
SEC23B	-0.319829	0.0255695	1		-0.346948	0.0024138	1		-0.411688	0.0184584	1		-0.281496	0.00628074	1		-0.322088	0.0241235	1		-3.157	-3.31505	-3.07034	-3.78336	-3.34066	-3.37785	-3.56294	-3.55207	-3.46822	-3.60842	-3.86875	-3.30028	-3.54837	-3.40198	-3.43652	-3.77758	-3.39906	-3.33201	22.3583	2	1	6.4665	0	Q15437;Q5QPE1;A0A2R8YFH5	Protein transport protein Sec23B
SEC61A1	-0.15998	0.0525636	1		-0.05815	0.170877	1		-0.104688	0.0965882	1		0.0305862	0.393031	1		-0.17008	0.0442971	1		1.51056	1.86028	1.80608	1.52121	1.55563	1.62015	1.61573	1.7642	1.62254	1.57941	1.62739	1.65606	1.73418	1.84694	1.68757	1.54798	1.5742	1.54451	27.9258	4	2	21.675	0	P61619;B4DR61	Protein transport protein Sec61 subunit alpha isoform 1
SEMA3C	1.50699	2.13191	0.000633663	YES	1.36938	1.99158	0.000862069	YES	-0.188696	0.197236	1		0.186916	0.495386	0.766701		0.00729974	0.307471	1		-1.2057	-0.072978	-0.1444	1.05058	1.05749	0.98983	0.956307	0.880824	0.84794	-1.3694	-0.364381	-0.255377	-0.202492	-0.359672	-0.300162	-0.595001	-0.389202	-0.416972	26.6158	8	5	31.06	0	Q99985	Semaphorin-3C
SEPT2	-0.47361	0.0339229	1		-0.652612	0.0152625	1		-0.0858698	0.213032	1		0.0508585	0.362581	0.980893		-0.0538607	0.241247	1		-0.735199	-1.60957	-1.3659	-1.60004	-1.745	-1.78646	-1.87323	-1.97439	-1.82089	-1.11806	-1.47354	-1.37668	-1.08159	-1.05133	-1.42517	-1.14141	-1.39365	-1.33718	23.8849	2	1	8.5415	0	Q15019;H7C2Y0;B5MCX3	Septin-2
SERBP1	0.0493275	0.637022	1		0.277775	4.0584	0.216104		0.849789	5.21337	0.00459459	YES	0.766579	5.33524	0.000825397	YES	1.88455	6.13293	0	YES	2.76735	2.78135	2.82525	2.72544	2.9105	2.88598	3.08074	3.07933	3.04721	3.69306	3.60204	3.62821	3.51652	3.57932	3.57784	4.75156	4.62925	4.64678	30.6311	20	10	69.433	0	Q8NC51	Plasminogen activator inhibitor 1 RNA-binding protein
SERPINB6	0.398706	4.27758	0.0593402		0.128637	1.30085	0.848039		-0.339054	0.00777753	1		-0.170855	0.0350185	1		-0.42069	4.1377e-05	1		-0.0601196	-0.0228119	0.00132179	0.391848	0.333764	0.388896	0.047864	0.216629	0.0398092	-0.175635	-0.376723	-0.546412	-0.0341396	-0.366452	-0.193583	-0.395881	-0.466025	-0.481773	24.9616	3	2	13.696	0	P35237;A0A2R8Y6A7;A0A2R8YD12;A0A024QZX5;A0A087X1N8	Serpin B6
SERPINH1	-0.0570065	0.230903	1		-0.188172	0.108424	1		-0.511092	0.0199108	1		-0.361848	0.0407821	1		-0.725825	0.00655253	1		0.821223	0.122296	0.220588	0.480946	0.135699	0.376443	0.141286	0.248133	0.210172	-0.251841	-0.103457	-0.0138702	0.0248671	-0.0466442	0.10034	-0.359612	-0.286037	-0.367719	26.4121	4	3	20.513	0	P50454;E9PJH8;E9PIG2;E9PRS3;E9PNX1;E9PK86;E9PMI5;E9PR70;E9PPV6	Serpin H1
SET;SETSIP	0.204373	1.8736	0.558953		0.393884	2.71426	0.082233		1.52909	4.69213	0	YES	1.3051	4.86184	0	YES	1.56854	4.88265	0	YES	1.83747	1.72041	1.65006	1.98805	1.92276	1.91025	2.0997	2.08797	2.20192	3.37029	3.17857	3.24634	3.09099	3.02977	3.00248	3.38849	3.29837	3.22672	30.4403	6	3	21.654	0	Q01105;P0DME0;A0A0C4DFV9	Protein SET;Protein SETSIP
SF1	-0.777802	0.000126793	1		-0.921444	0.000198388	1		-0.739424	0.000178504	1		-0.709442	0.00224229	1		-0.838026	0.000109233	1		-0.392732	-0.281989	-0.125526	-1.05842	-1.05611	-1.01913	-1.05045	-1.27983	-1.2343	-1.05554	-0.992566	-0.970418	-0.8837	-1.24156	-0.803313	-1.12755	-1.05488	-1.1319	23.4262	2	1	6.8547	0	Q15637	Splicing factor 1
SF3A1	-0.196447	0.0460165	1		-0.363356	0.0141842	1		0.450888	1.82317	0.0971826		0.218869	0.99791	0.501611		0.522865	2.02163	0.0331485	YES	-2.73581	-3.13937	-3.0177	-3.06641	-3.20384	-3.21196	-3.32018	-3.46813	-3.19464	-2.42773	-2.6445	-2.46798	-2.66856	-2.66479	-2.90292	-2.43817	-2.32559	-2.56052	24.2269	3	3	18.405	0	Q15459	Splicing factor 3A subunit 1
SF3A3	-0.551603	0.00301147	1		-0.336037	0.00721736	1		0.906146	2.7568	0.00657143	YES	0.827264	2.90108	0.00231579	YES	0.945584	3.14829	0.00172043	YES	-1.04937	-1.35054	-1.33211	-1.62607	-1.92475	-1.83601	-1.61396	-1.50174	-1.62443	-0.118854	-0.43282	-0.461906	-0.410194	-0.291434	-0.548599	-0.215667	-0.240416	-0.439185	25.1085	2	1	7.6511	0	Q12874	Splicing factor 3A subunit 3
SF3B1	-0.283917	0.00962842	1		-0.710058	0.000247025	1		-0.113915	0.0367334	1		-0.253524	0.0562818	1		-0.447845	0.000544963	1		-3.21951	-3.40228	-3.19368	-3.42302	-3.67204	-3.57216	-3.91302	-3.94328	-4.08935	-3.37893	-3.40727	-3.37101	-3.86888	-3.39332	-3.31384	-3.71832	-3.70408	-3.7366	24.6361	3	3	18.014	0	O75533	Splicing factor 3B subunit 1
SF3B2	-0.0523945	0.138926	1		0.0535107	0.859996	1		1.24142	3.7839	0	YES	0.899437	4.54377	0	YES	1.38049	5.26083	0	YES	1.47744	1.61241	1.5739	1.63517	1.40359	1.4678	1.62924	1.61298	1.58206	2.99613	2.71091	2.68095	2.51435	2.42635	2.42135	2.98271	2.94633	2.87619	26.7777	5	4	26.242	0	Q13435;E9PPJ0;E9PJ04;H0YCG1;E9PJT3	Splicing factor 3B subunit 2
SF3B3	-0.312089	0.00930868	1		-0.205887	0.0045799	1		0.517589	0.530901	0.457209		-0.0685279	0.0709784	1		0.196732	1.69378	0.512149		-1.0202	-1.06285	-0.894492	-1.49015	-1.19351	-1.23013	-1.17863	-1.1712	-1.24537	-1.59827	-1.08885	1.26236	-1.10151	-1.07459	-1.00702	-0.724995	-0.871177	-0.791166	24.376	3	2	12.043	0	Q15393;J3QL37	Splicing factor 3B subunit 3
SFN	0.144391	0.841971	0.882983		0.136493	0.788217	0.871277		0.292587	1.2916	0.331532		0.317381	1.59246	0.210348		0.249411	1.28088	0.384391		-0.92993	-0.553179	-0.71121	-0.543355	-0.675653	-0.542137	-0.565116	-0.700166	-0.519558	-0.559025	-0.483277	-0.274257	-0.345551	-0.425829	-0.470797	-0.427757	-0.440656	-0.577674	27.1479	2	1	7.3758	0	P31947	14-3-3 protein sigma
SFPQ	-0.103063	0.113248	1		0.0481488	0.443374	1		0.101784	0.554781	0.802942		0.0763938	0.50481	0.909068		-0.138238	0.083297	1		0.419563	0.261645	0.000775337	0.17516	0.0687714	0.128864	0.313836	0.219692	0.292902	0.518968	0.168434	0.299933	0.239319	0.458325	0.213521	0	0.153017	0.114253	26.8342	5	3	18.13	0	P23246	Splicing factor, proline- and glutamine-rich
SGSH	0.72186	1.95378	0.00995238	YES	0.413813	1.25972	0.15609		-0.11682	0.165719	1		-0.250486	0.0674883	1		-0.486275	0.0152535	1		-1.4901	-0.959839	-0.86829	-0.33596	-0.475241	-0.341442	-0.705989	-0.783782	-0.587013	-1.45643	-1.14418	-1.06807	-1.39384	-1.22958	-1.44625	-1.61676	-1.63698	-1.5233	25.4741	5	3	18.995	0	P51688	N-sulphoglucosamine sulphohydrolase
SHROOM3	-0.241636	0.188528	1		-0.31302	0.147636	1		-1.04869	0.0873506	1		-1.52359	0.0197244	1		-0.482537	0.107267	1		-0.663613	0.60009	0.989958	-0.571638	0.378762	0.394402	0.215831	-0.22925	0.000793457	-2.38673	-0.528789	0.695887	-1.19301	-2.0273	-0.424026	-0.496967	-0.353161	0.328951	30.4793	3	1	6.7551	0	Q8TF72;A0A2R8Y5P9	Protein Shroom3
SIAE	1.20153	2.09384	0.00241935	YES	0.953689	1.76614	0.00296	YES	-0.600139	0.0264938	1		-0.193838	0.141784	1		-0.469924	0.044036	1		-2.11123	-1.2013	-1.22177	-0.337396	-0.290644	-0.301679	-0.576756	-0.489084	-0.607392	-2.17787	-2.03984	-2.11701	-1.68792	-1.64215	-1.78574	-1.95622	-1.97348	-2.01437	23.4953	1	1	6.3349	0.00085763	Q9HAT2	Sialate O-acetylesterase
SIGMAR1	-0.108084	0.160008	1		-0.0218776	0.266824	1		0.253853	0.830923	0.484442		0.682469	1.81071	0.020096	YES	-0.0498978	0.228094	1		0.938185	0.435902	0.292777	0.522313	0.402717	0.417582	0.484904	0.503413	0.612913	0.967001	0.734153	0.72727	1.29522	1.32663	1.09241	0.434658	0.603259	0.479253	27.321	4	2	25.935	0	Q99720;Q5T1J1	Sigma non-opioid intracellular receptor 1
SLC16A1	-0.240387	0.00285418	1		-0.373817	7.04798e-05	1		-0.883205	0.000813467	1		-0.0812486	0.0669038	1		-0.822067	2.17144e-05	1		0.77489	0.66857	0.732289	0.57939	0.434708	0.440491	0.352765	0.33356	0.367971	0.0577116	-0.10464	-0.426939	0.651979	0.740732	0.539291	-0.0110836	-0.135846	-0.143523	25.9717	1	1	11.87	0	P53985	Monocarboxylate transporter 1
SLC16A3	-0.131721	0.0312685	1		-0.0758797	0.0643188	1		-0.490386	0.00460057	1		-0.24509	0.0413322	1		-0.436303	0.00738029	1		0.652559	0.607977	0.789273	0.597197	0.598142	0.459308	0.644214	0.559094	0.618862	0.418548	0.157211	0.00289345	0.588852	0.155185	0.570501	0.449951	0.0157461	0.275205	26.4881	4	2	17.566	0	O15427;J3QRP8;J3QLE3;J3KTM6;J3QRU2;J3KT83;J3QRA0;J3QQS9;J3QQV2;J3QSC3	Monocarboxylate transporter 4
SLC1A5	0.806523	1.917	0.00696855	YES	0.62116	1.57285	0.0208723	YES	0.0735683	0.409478	0.868754		0.0646865	0.400714	0.94739		-0.456522	0.0284967	1		-2.18832	-1.42857	-1.62537	-0.904674	-0.950957	-0.967062	-1.17456	-1.08605	-1.11817	-1.82925	-1.67774	-1.51456	-1.77448	-1.66557	-1.60815	-2.27287	-2.06819	-2.27076	25.5872	2	1	7.5886	0	Q15758;M0QXM4	Neutral amino acid transporter B(0);Amino acid transporter
SLC25A10	-1.26323	0.00106161	1		-0.958384	0.00155404	1		-0.68792	0.00492828	1		-0.567891	0.0137576	1		-0.720484	0.00651195	1		-0.645841	-1.28979	-1.06934	-2.03618	-2.31241	-2.44607	-1.9467	-1.95816	-1.97527	-1.65406	-1.73768	-1.677	-1.42755	-1.48268	-1.79842	-1.83041	-1.50496	-1.83106	24.3962	2	1	8.5338	0	Q9UBX3;B4DLN1	Mitochondrial dicarboxylate carrier
SLC25A11	-0.418363	0.0107771	1		-0.480674	0.0175122	1		-0.489946	0.0283425	1		-0.441683	0.00315969	1		-0.88052	0.000601121	1		-3.00402	-2.82077	-2.69975	-3.28786	-3.45354	-3.03823	-3.62454	-3.35577	-2.98625	-2.8546	-3.57791	-3.56187	-3.24996	-3.1997	-3.39992	-3.52261	-3.7999	-3.84358	23.21	2	1	10.857	0	Q02978;I3L1P8	Mitochondrial 2-oxoglutarate/malate carrier protein
SLC25A20	-2.17397	8.40852e-06	1		-2.2329	5.85854e-06	1		-2.3006	9.6047e-06	1		-1.82239	7.7902e-06	1		-2.29316	4.2659e-06	1		4.89887	4.70088	5.00705	2.69217	2.58584	2.80687	2.73172	2.55706	2.61934	2.67069	2.62458	2.40973	3.06922	3.04357	3.02685	2.64928	2.56267	2.51538	29.6366	19	11	67.955	0	O43772;C9JPE1	Mitochondrial carnitine/acylcarnitine carrier protein
SLC25A5;SLC25A4	-1.06931	4.26429e-05	1		-0.886157	0.000100359	1		-1.07197	0.000129381	1		-0.604209	0.00106632	1		-1.14241	7.80062e-05	1		0.718858	0.47529	0.621351	-0.39497	-0.535995	-0.461478	-0.216378	-0.257282	-0.369311	-0.37621	-0.392337	-0.631874	-0.031517	0.154181	-0.119793	-0.402876	-0.554179	-0.654684	26.2963	4	1	6.8272	0	P05141;P12235	ADP/ATP translocase 2;ADP/ATP translocase 2, N-terminally processed;ADP/ATP translocase 1
SLC25A6	-0.94877	7.18657e-05	1		-0.655179	0.000189635	1		-0.787916	0.000385445	1		-0.41858	0.00163156	1		-0.692927	0.000108726	1		3.39432	3.17274	3.26222	2.33329	2.23476	2.41491	2.56225	2.68461	2.61688	2.62196	2.51224	2.33133	2.89445	2.92677	2.75231	2.57824	2.61964	2.55261	29.5452	10	7	43.887	0	P12236	ADP/ATP translocase 3;ADP/ATP translocase 3, N-terminally processed
SLC27A4	-0.381561	0.0022046	1		-0.451396	0.00053156	1		0.0975628	0.751566	0.792773		-0.264601	0.00890093	1		-0.300047	0.00222004	1		1.0015	0.837837	0.876064	0.649617	0.421697	0.4994	0.436103	0.38728	0.537827	0.879498	0.978511	1.15008	0.524506	0.620052	0.777035	0.674439	0.614552	0.526263	32.3452	2	1	5.8052	0.0082831	Q6P1M0	Long-chain fatty acid transport protein 4
SLC29A1	-0.56793	2.20235e-05	1		-0.757905	1.39001e-05	1		-2.00006	3.30807e-06	1		-0.839332	0.000324078	1		-1.90841	4.99361e-06	1		0.268037	0.241593	0.353699	-0.298987	-0.288995	-0.25248	-0.421554	-0.516479	-0.472353	-1.84843	-1.68766	-1.60076	-0.551384	-0.373506	-0.729778	-1.46587	-1.70957	-1.68645	24.5414	2	1	16.503	0	Q99808	Equilibrative nucleoside transporter 1
SLC2A1	0.249728	1.4651	0.447691		0.219853	1.62745	0.486355		-0.235294	0.0176669	1		-0.0324481	0.215257	1		-0.337957	0.0042362	1		0.026021	-0.229469	-0.157154	0.26134	0.0511646	0.0760765	0.0690517	0.111598	0.118307	-0.23153	-0.377876	-0.457077	-0.250542	0.00312901	-0.210534	-0.364818	-0.495524	-0.514131	25.1611	1	1	6.3441	0.00086207	P11166	Solute carrier family 2, facilitated glucose transporter member 1
SLC2A13	0.244097	0.793193	0.604649		0.144674	0.577599	0.924885		-0.360276	0.0369551	1		-0.311199	0.0494755	1		-0.380387	0.0357437	1		1.14925	0.440289	0.666486	1.01123	0.894197	1.08288	0.891755	0.935061	0.863226	0.334428	0.432289	0.408475	0.465384	0.376172	0.480867	0.47469	0.247105	0.393064	25.258	2	1	7.9406	0	Q96QE2	Proton myo-inositol cotransporter
SLC30A1	-0.0169223	0.196469	1		0.284386	2.32826	0.255966		-0.279258	0.00967948	1		0.305431	2.52019	0.178295		-0.268258	0.000370082	1		0.610829	0.501872	0.571236	0.592875	0.483323	0.556973	0.743499	0.88396	0.909637	0.218389	0.461269	0.166504	0.874037	0.945776	0.780418	0.284655	0.324796	0.269713	26.5636	8	5	40.37	0	Q9Y6M5	Zinc transporter 1
SLC30A7	-0.495786	0.00314397	1		-0.267219	0.0190673	1		-0.00690873	0.280668	0.975934		-0.260977	0.00928791	1		-0.354659	0.00814858	1		0.0393982	-0.217725	-0.229445	-0.580441	-0.791706	-0.522983	-0.517761	-0.439116	-0.252552	-0.0346394	-0.251961	-0.141898	-0.419934	-0.396631	-0.374138	-0.346005	-0.528397	-0.597347	26.5068	2	1	7.8903	0	Q8NEW0;H0Y362	Zinc transporter 7
SLC34A3	2.44217	2.75139	0	YES	2.00024	2.55014	0	YES	0.63591	0.965507	0.108672		0.715569	1.23342	0.035522	YES	0.42724	0.819094	0.227252		-2.94201	-1.74488	-2.07923	0.471004	-0.131058	0.220458	-0.176423	-0.142416	-0.44654	-2.0924	-1.50623	-1.25975	-1.46176	-1.57353	-1.58411	-1.70362	-1.89622	-1.88455	27.2485	3	1	6.6527	0	Q8N130;A0A669KB63	Sodium-dependent phosphate transport protein 2C
SLC35B2	-0.137203	0.130525	1		1.02357	2.84653	0.000847458	YES	0.573865	1.63736	0.0605437		0.353058	1.39567	0.183533		0.630237	2.15176	0.0111957	YES	-3.28199	-2.79097	-3.00249	-2.96239	-3.11176	-3.41291	-1.86942	-2.06107	-2.07426	-2.3733	-2.72664	-2.25392	-2.62207	-2.61674	-2.77746	-2.46058	-2.43162	-2.29254	25.4178	3	2	14.272	0	Q8TB61	Adenosine 3-phospho 5-phosphosulfate transporter 1
SLC35F6	1.11892	1.75191	0.00425899	YES	1.5436	2.16319	0.000735632	YES	-2.15092	0.0419819	1		0.256999	0.433684	0.77159		-0.855605	0.0176533	1		-3.50235	-2.327	-2.58742	-1.7282	-1.71729	-1.61451	-1.38834	-1.08533	-1.31229	-7.54291	-3.74002	-3.5866	-1.34597	-2.905	-3.3948	-3.59516	-3.56046	-3.82796	24.0779	2	1	6.3426	0.00086059	Q8N357	Solute carrier family 35 member F6
SLC38A2	1.14515	3.29035	0	YES	1.11827	3.2393	0.000703297	YES	-0.116377	0.124025	1		0.245241	1.12541	0.409475		-0.201104	0.0711363	1		0.179808	0.399523	-0.0515137	1.38265	1.28397	1.29666	1.2298	1.34942	1.30342	-0.110572	0.126493	0.162766	0.473644	0.458732	0.331163	-0.122344	0.192782	-0.145935	26.5403	3	2	20.662	0	Q96QD8;F8VUY8	Sodium-coupled neutral amino acid transporter 2
SLC38A5	1.11554	3.25324	0	YES	0.855478	2.91195	0.00186667	YES	-0.105727	0.180026	1		0.275286	1.15917	0.340327		0.0328601	0.383024	1		-1.96101	-1.58477	-1.58775	-0.508555	-0.668104	-0.610235	-0.824537	-0.869515	-0.873036	-2.16819	-1.81224	-1.47027	-1.38806	-1.32495	-1.59465	-1.57081	-1.80079	-1.66334	26.0622	2	2	11.471	0	Q8WUX1;C9JJU1;C9JMY2;C9JHH7;C9JWG4;C9JNK4;A0A087X1I6	Sodium-coupled neutral amino acid transporter 5
SLC39A10	0.399675	1.88055	0.122459		0.46725	3.00357	0.0248842	YES	0.303342	1.2721	0.313844		0.312476	2.36353	0.174417		0.274362	2.22328	0.23076		0.272221	0.119624	0.0975189	0.765579	0.43603	0.486779	0.672669	0.656997	0.561447	0.712697	0.441962	0.244729	0.48107	0.533291	0.412433	0.417686	0.497159	0.397605	24.3376	2	1	6.5837	0	Q9ULF5	Zinc transporter ZIP10
SLC39A14	0.778646	2.82589	0.00441096	YES	0.642295	2.6164	0.00428916	YES	0.724664	2.04416	0.0264675	YES	0.631501	2.32117	0.0172069	YES	0.695172	2.74512	0.00405674	YES	0.305301	0.0463409	-0.0727892	0.951441	0.790811	0.87254	0.691792	0.755357	0.758587	1.1021	0.761291	0.589454	0.706152	0.865259	0.601944	0.751748	0.822721	0.789899	27.4081	7	2	18.623	0	Q15043;E5RIP4;E5RFZ8;E5RGA7;E5RJ40;E5RJG5	Zinc transporter ZIP14
SLC3A2	0.742153	3.5951	0.00422857	YES	0.611741	3.52498	0.00385276	YES	-0.343976	0.0016844	1		0.103221	0.804184	0.832882		-0.321932	0.000480968	1		3.92731	3.90943	3.83087	4.76274	4.57596	4.55537	4.46586	4.60809	4.42889	3.61119	3.60482	3.41967	3.99788	4.13627	3.84313	3.5863	3.61671	3.49881	30.8882	30	11	175.9	0	P08195;F5GZS6;J3KPF3	4F2 cell-surface antigen heavy chain
SLC43A3	-0.152544	0.0707709	1		-0.277202	0.0215432	1		-0.400019	0.0239043	1		-0.195512	0.0402016	1		-0.446013	0.00565598	1		0.0488548	-0.355589	-0.183783	-0.24814	-0.419626	-0.280382	-0.523474	-0.344303	-0.454345	-0.402572	-0.417523	-0.87048	-0.324136	-0.401784	-0.351133	-0.50201	-0.656001	-0.670546	26.4019	3	1	7.5116	0	Q8NBI5;H0YD64;E9PS74	Solute carrier family 43 member 3
SLC7A11	1.06296	2.46716	0.00245902	YES	0.828444	2.07038	0.00334211	YES	0.00322342	0.305557	0.968156		0.0799516	0.443081	0.914456		-0.169272	0.114643	1		0.426962	1.06576	1.02873	1.90068	1.90929	1.90035	1.63717	1.74407	1.62554	0.675056	0.813558	1.0425	0.893709	0.971514	0.89608	0.698228	0.705451	0.609954	26.399	6	3	19.713	0	Q9UPY5	Cystine/glutamate transporter
SLC7A5	0.39991	1.8022	0.129527		0.316865	1.75163	0.226241		-0.681805	0.000440482	1		-0.133526	0.0942477	1		-0.34682	0.00961228	1		2.65486	2.79048	2.90094	3.37096	3.14755	3.02749	3.05521	3.24025	3.00141	2.06228	2.22429	2.01429	2.79215	2.41232	2.74122	2.6262	2.32757	2.35205	30.0688	9	5	35.905	0	Q01650	Large neutral amino acids transporter small subunit 1
SLC9A3R1	-0.0503054	0.172992	1		-0.169596	0.0390928	1		0.726514	2.80651	0.0184687	YES	0.496099	2.37445	0.036963	YES	0.554478	2.42786	0.0169424	YES	0.442496	0.314758	0.0975189	0.267904	0.174693	0.26126	0.140758	0.0827961	0.122431	1.1188	0.954171	0.961341	0.815617	0.780939	0.746515	0.881011	0.890092	0.747106	26.3742	9	3	32.323	0	O14745;J3QRP6	Na(+)/H(+) exchange regulatory cofactor NHE-RF1
SLC9A6	0.300183	0.572435	0.662519		0.23994	0.517689	0.775545		-0.436596	0.0957779	1		-0.516965	0.0704208	1		-0.623972	0.0547831	1		-1.20254	-2.52548	-2.45683	-1.56728	-1.78024	-1.93679	-1.7959	-1.7961	-1.87304	-2.81662	-2.28747	-2.39055	-2.49645	-2.54794	-2.69137	-2.48828	-2.63906	-2.92943	25.4923	5	1	7.6388	0	Q92581;A0A1B0GV11;A0A0D9SGH0;A0A7I2V2B0	Sodium/hydrogen exchanger 6
SMC3	-0.386349	0.122642	1		-0.591464	0.0728027	1		-0.276458	0.166189	1		-0.211155	0.18756	1		-0.228462	0.180089	1		-2.44394	-3.65233	-4.14734	-3.79081	-3.93573	-3.67612	-3.92368	-4.03846	-4.05587	-3.49935	-3.50241	-4.07123	-3.65527	-3.7498	-3.472	-3.5915	-3.53268	-3.80482	21.4769	2	1	5.8444	0.0068966	Q9UQE7	Structural maintenance of chromosomes protein 3
SMG7	-0.179346	0.0417018	1		-0.465162	1.66205e-05	1		0.264365	2.99572	0.290867		-0.296426	0.0306545	1		-0.209326	0.00516106	1		2.75745	2.69052	2.72573	2.76283	2.41028	2.46256	2.23321	2.24585	2.29916	2.93156	2.99511	3.04012	2.47101	2.13533	2.67808	2.59502	2.54235	2.40835	28.5184	3	1	5.9818	0.0039651	Q92540;D6RAD0;E9PEK3;B1ALB4;E9PD50	Protein SMG7
SMN1;SMN2	-0.422805	0.0486101	1		-0.498878	0.0270991	1		0.0131419	0.315468	0.961121		-0.277996	0.0778939	1		-0.277303	0.0731098	1		-0.867508	-1.53508	-1.622	-1.4628	-1.98347	-1.84674	-1.90964	-1.66602	-1.94557	-1.07206	-1.68606	-1.22704	-1.67854	-1.71003	-1.47001	-1.63973	-1.59678	-1.61998	22.7133	2	1	7.644	0	Q16637;H0YBZ9;A0A0G2JRX5;A0A0G2JRY6;B4DP61;A0A1W2PRV5;E7EQZ4	Survival motor neuron protein
SMOC1	3.25214	1.76422	0	YES	3.11281	1.7089	0	YES	0.210497	0.357513	0.846352		1.00145	0.715158	0.0990145		0.715752	0.580754	0.263945		-2.05187	1.14963	0.901791	3.40502	3.21857	3.13239	3.12373	3.21158	3.00266	-1.33569	0.90134	1.06539	1.03916	0.995636	0.969095	0.626277	0.737702	0.782825	28.5175	13	6	43.121	0	Q9H4F8	SPARC-related modular calcium-binding protein 1
SMPD1	0.869871	1.54639	0.00913939	YES	0.849008	1.56005	0.00426347	YES	0.145955	0.451102	0.794159		-0.338777	0.100093	1		-0.643931	0.0265297	1		-5.54144	-4.67656	-4.86196	-4.35273	-4.35294	-3.76467	-4.15308	-3.88549	-4.49437	-5.30638	-4.89375	-4.44196	-5.19797	-5.02215	-5.87617	-6.05226	-5.47476	-5.48474	25.5054	3	2	12.279	0	P17405;H0YEP5	Sphingomyelin phosphodiesterase
SMPDL3A	1.77661	2.64704	0	YES	1.33054	2.20675	0.000603774	YES	0.0640221	0.373724	0.887984		-0.0178776	0.283154	1		-0.16222	0.162765	1		-1.45052	-0.434204	-0.677498	0.992277	0.873916	0.901409	0.423564	0.526662	0.479156	-0.827168	-0.829799	-0.713191	-0.858144	-1.03154	-0.726171	-1.01981	-0.982449	-1.04663	26.3787	3	2	13.438	0	Q92484	Acid sphingomyelinase-like phosphodiesterase 3a
SMR3B	-0.923884	0.0265815	1		-0.558123	0.0823299	1		-0.437798	0.125764	1		-1.04484	0.026974	1		-0.774372	0.0269242	1		-2.90797	-4.14375	-3.06605	-3.84865	-4.74445	-4.29632	-4.42851	-4.10605	-3.25759	-4.70186	-3.48593	-3.24338	-4.10952	-5.13902	-4.00374	-4.04001	-4.25421	-4.14667	22.2249	3	1	5.9015	0.0054306	P02814	Submaxillary gland androgen-regulated protein 3B;Peptide P-A;Peptide D1A
SMU1	0.153737	0.782551	0.866972		0.3562	1.59961	0.175031		0.940064	2.89527	0.00637209	YES	0.7626	2.85791	0.00536471	YES	1.01609	3.32305	0.00142105	YES	-1.1595	-0.788496	-0.845828	-0.815161	-0.629102	-0.888347	-0.64131	-0.461969	-0.621942	0.166526	-0.0779467	-0.0622072	-0.169195	-0.190945	-0.14588	0.0863161	0.0557995	0.112342	26.2963	2	2	12.643	0	Q2TAY7	WD40 repeat-containing protein SMU1;WD40 repeat-containing protein SMU1, N-terminally processed
SMYD4	-0.333214	0.0469707	1		-0.734567	0.00929987	1		0.264247	0.722093	0.504622		-0.389175	0.0486781	1		-0.324152	0.0578151	1		0.625484	-0.0442381	0	-0.0658064	-0.21244	-0.140151	-0.491318	-0.777948	-0.35319	0.750879	0.41232	0.210787	-0.329355	-0.358001	0.101075	0.0529184	-0.131011	-0.313119	26.4959	1	1	6.3972	0.00087032	Q8IYR2;I3L2P4	SET and MYND domain-containing protein 4
SND1	-0.145401	0.0101708	1		-0.264593	0.000164298	1		0.0105769	0.351443	0.960053		-0.00972557	0.24069	1		-0.155637	0.00199084	1		-0.064764	-0.124739	-0.150155	-0.262015	-0.180336	-0.333508	-0.384764	-0.396497	-0.352177	0.0204077	-0.212112	-0.116222	-0.0430002	-0.181629	-0.144205	-0.297855	-0.280885	-0.227829	26.9256	10	6	79.599	0	Q7KZF4	Staphylococcal nuclease domain-containing protein 1
SNRNP200	-0.106698	0.00986814	1		-0.163354	0.000148908	1		0.727284	3.30018	0.013661	YES	0.542648	3.28529	0.0202581	YES	0.730014	5.5888	0.00194393	YES	0.543828	0.524276	0.511789	0.397538	0.490085	0.372176	0.348567	0.349086	0.392178	1.41652	1.13607	1.20916	1.07086	1.17749	0.959488	1.27407	1.27953	1.21634	25.2307	4	4	25.523	0	O75643;A0A494C1A5	U5 small nuclear ribonucleoprotein 200 kDa helicase
SNRNP70	-0.153298	0.029012	1		-0.451859	0.000112395	1		0.212103	0.652857	0.615729		-0.182407	0.0902705	1		-0.119176	0.00867492	1		3.7912	3.84111	3.7141	3.72757	3.4901	3.66885	3.37423	3.29021	3.3264	3.83528	3.6673	4.48015	3.51789	3.33836	3.94294	3.66461	3.6375	3.68677	31.5575	40	16	125.32	0	P08621	U1 small nuclear ribonucleoprotein 70 kDa
SNRPD2	0.816036	2.71863	0.00419858	YES	0.532557	1.91325	0.026268	YES	-0.0267741	0.243019	1		0.0442082	0.389286	0.981342		-0.189583	0.0705843	1		-1.15111	-0.798686	-0.730144	-0.00418758	-0.113437	-0.114211	-0.286996	-0.281361	-0.513915	-0.939786	-0.99405	-0.82643	-0.861996	-0.633081	-1.05224	-1.09825	-0.91709	-1.23335	24.3318	1	1	6.3733	0.0008658	P62316;K7ERG4	Small nuclear ribonucleoprotein Sm D2
SON	-0.101652	0.101185	1		-0.35802	0.00858432	1		0.169583	1.02879	0.619927		-0.296488	0.00973219	1		-0.154762	0.0524806	1		-1.23338	-1.52499	-1.21773	-1.52825	-1.36984	-1.38297	-1.55614	-1.73954	-1.75449	-1.21442	-1.16679	-1.08615	-1.61857	-1.66223	-1.58477	-1.52903	-1.51661	-1.39476	24.2363	4	2	14.301	0	P18583;H7C2G8;J3QSZ5;H7C1M2	Protein SON
SORL1	1.63615	2.40774	0	YES	1.4008	3.23883	0	YES	0.195731	0.688323	0.629447		0.0630649	0.479329	0.933327		0.101758	0.60332	0.934667		-2.4557	-2.0077	-2.2712	-0.00132084	-0.954966	-0.869856	-0.862397	-0.648801	-1.021	-2.29329	-2.12848	-1.72563	-2.18002	-2.12375	-2.24162	-2.20264	-2.16683	-2.05986	24.3083	2	2	10.98	0	Q92673	Sortilin-related receptor
SPG20	-0.687154	0.00575218	1		-0.8507	3.59278e-05	1		-0.726258	0.00133954	1		-0.796262	0.000170448	1		-0.826157	0.00142239	1		-2.35013	-2.22458	-2.21164	-2.68674	-3.32998	-2.83109	-3.03703	-3.11271	-3.18871	-2.97639	-3.21963	-2.7691	-2.91212	-3.10468	-3.15833	-3.39313	-2.95382	-2.91786	23.2375	1	1	6.3688	0.0008643	Q8N0X7	Spartin
SPNS1	1.07553	2.67597	0.00109402	YES	1.79875	3.48062	0	YES	-0.920145	0.0196359	1		-0.408263	0.0552012	1		-0.54102	0.00761828	1		-2.70272	-2.23125	-2.72741	-1.30686	-1.5385	-1.58943	-0.80252	-0.570917	-0.891685	-4.22098	-3.19274	-3.0081	-2.66096	-3.45184	-2.77337	-3.10892	-3.1908	-2.98473	23.8362	2	1	6.7591	0	Q9H2V7;H3BT44;H3BPQ9;H3BR82;H3BMF4	Protein spinster homolog 1
SPTAN1	-0.34613	0.00635019	1		-0.381577	0.00347011	1		-0.0562477	0.161564	1		-0.157695	0.0510909	1		0.0106176	0.34265	1		-1.20856	-1.16892	-0.938201	-1.45202	-1.55611	-1.34594	-1.40014	-1.5417	-1.51857	-1.22567	-1.22326	-1.0355	-1.16042	-1.395	-1.23335	-1.12324	-1.10689	-1.0537	25.5462	1	1	8.2024	0	Q13813;A0A0D9SF54;A0A0D9SGF6	Spectrin alpha chain, non-erythrocytic 1
SPTBN1	0.00616709	0.336872	1		-0.128732	0.0131845	1		0.688827	1.94375	0.0334132	YES	0.541801	2.89372	0.0232187	YES	0.384986	3.05149	0.0708174		-1.62037	-1.70846	-1.63256	-1.54828	-1.71967	-1.67494	-1.80146	-1.84224	-1.70388	-0.615843	-1.0124	-1.26666	-1.25336	-0.993997	-1.08862	-1.19427	-1.26522	-1.34694	26.9007	13	8	52.463	0	Q01082;A0A087WUZ3	Spectrin beta chain, non-erythrocytic 1
SQSTM1	0.476423	2.86266	0.0320649	YES	0.136048	1.08748	0.842007		-0.0592937	0.1267	1		-0.0891705	0.0616002	1		-0.0743246	0.0831235	1		0.792254	0.607204	0.624845	1.18447	1.06813	1.20098	0.720458	0.906604	0.805386	0.723088	0.535233	0.588101	0.628046	0.515329	0.613417	0.585027	0.672227	0.544076	27.3464	11	7	61.826	0	Q13501;E7EMC7;E9PFW8	Sequestosome-1
SRD5A3	-0.0886094	0.125533	1		-0.289044	0.0169408	1		0.0447947	0.417891	0.898928		-0.283737	0.0113008	1		-0.321346	0.0077596	1		1.61276	1.92776	1.84048	1.82569	1.72227	1.56722	1.65749	1.45072	1.40566	1.63564	1.90805	1.9717	1.49346	1.44549	1.59084	1.5564	1.42755	1.43302	34.4858	7	1	6.0212	0.0040128	Q9H8P0	Polyprenol reductase
SREK1IP1	0.236771	1.5084	0.481558		0.0669587	0.478517	1		0.492834	2.85138	0.05188		0.584316	1.92111	0.0308	YES	0.260025	1.74873	0.301757		-4.51369	-4.3562	-4.27718	-4.11862	-4.26123	-4.0569	-4.18469	-4.56582	-4.19567	-3.83926	-3.88985	-3.93945	-3.94011	-3.49889	-3.95511	-4.15134	-4.18375	-4.0319	22.4453	2	1	6.4	0.00087184	Q8N9Q2	Protein SREK1IP1
SRM	-0.197719	0.0238543	1		-0.173384	0.047964	1		0.817911	2.40843	0.0147667	YES	0.54355	2.9202	0.0234016	YES	0.694027	3.35458	0.00316279	YES	-1.99944	-2.18935	-2.22173	-2.30555	-2.45972	-2.2384	-2.19962	-2.49488	-2.23617	-1.05669	-1.57732	-1.32278	-1.51946	-1.608	-1.6524	-1.4771	-1.37113	-1.48021	23.3429	2	2	18.919	0	P19623;K7EL89;K7EQ47	Spermidine synthase
SRPK1;SRPK2;SRPK3	-0.292061	0.0420017	1		-0.471536	0.0209235	1		0.501842	1.32015	0.107695		0.233	0.893183	0.492904		0.280699	1.03471	0.3625		-0.954912	-1.22928	-1.55135	-1.59272	-1.41866	-1.60034	-1.84872	-1.45745	-1.84397	-0.436346	-0.918784	-0.874881	-1.06138	-0.944932	-1.03023	-0.961374	-0.910425	-1.02164	25.911	4	3	21.889	0	Q96SB4;H3BLV9;P78362;Q9UPE1;H7C521;H7C5L6;A8MPP7;A8MPY5;E7ETV6	SRSF protein kinase 1;SRSF protein kinase 2;SRSF protein kinase 2 N-terminal;SRSF protein kinase 2 C-terminal;SRSF protein kinase 3
SRRM1	0.039444	0.514351	1		-0.148025	0.00903502	1		0.628745	3.31241	0.0231351	YES	0.0777493	0.733286	0.89152		0.334254	2.58946	0.128739		-0.144293	-0.106727	-0.0380173	-0.0438261	-0.174907	0.048028	-0.305681	-0.255339	-0.172091	0.570634	0.404754	0.621812	0.0559578	-0.159328	0.0475807	0.328316	0.235551	0.149859	26.0174	7	3	29.19	0	Q8IYB3;A9Z1X7;E9PCT1	Serine/arginine repetitive matrix protein 1
SRRM2	-0.258217	0.0211738	1		-0.31879	0.00126984	1		-0.0848325	0.0812861	1		-0.373481	0.000151874	1		-0.238522	0.000177039	1		7.28557	7.23342	7.28148	7.06976	7.17449	6.78156	6.84824	6.95001	7.04584	7.17786	7.05102	7.31708	6.92074	6.82236	6.93692	7.06187	6.99194	7.03109	35.4705	269	70	323.31	0	Q9UQ35	Serine/arginine repetitive matrix protein 2
SRRT	-0.548413	0.0264558	1		-0.585114	0.0204108	1		0.0826588	0.423198	0.850591		-0.135185	0.163155	1		-0.109111	0.182406	1		-1.07005	-1.76761	-1.84259	-2.27248	-2.19215	-1.86085	-2.34228	-2.04269	-2.05062	-1.48809	-1.43215	-1.51203	-1.7725	-1.54819	-1.76511	-1.62349	-1.61745	-1.76663	25.8986	6	3	21.848	0	Q9BXP5;H7C3A1	Serrate RNA effector molecule homolog
SRSF1	-0.0213912	0.274989	1		0.0086689	0.312189	1		0.965647	1.89077	0.014084	YES	0.58043	1.3136	0.0516087		0.696932	1.59212	0.0152381	YES	2.04724	2.01535	2.78956	2.36986	2.17592	2.2422	2.35316	2.21433	2.31067	3.44403	3.26599	3.03907	2.92435	2.98457	2.68453	2.98228	2.99421	2.96646	28.8089	11	6	37.934	0	Q07955;J3KTL2;J3KSR8	Serine/arginine-rich splicing factor 1
SRSF11	-0.138511	0.0523235	1		-0.257417	0.0154831	1		0.592939	2.74963	0.0333964	YES	0.168554	1.23415	0.596727		0.286567	1.91559	0.229153		1.30981	1.0558	1.27748	1.07622	0.979827	1.17151	0.851703	0.935061	1.08407	1.89555	1.81781	1.70854	1.39575	1.42289	1.33011	1.53053	1.49123	1.48102	26.8633	7	3	20.121	0	Q05519;Q5T760	Serine/arginine-rich splicing factor 11
SRSF2	0.151539	0.815191	0.869597		0.0979112	0.601168	1		1.06438	2.83741	0.00465753	YES	0.703399	2.41763	0.0124848	YES	0.840357	2.77464	0.00239286	YES	2.00184	1.59023	1.64768	1.909	1.91105	1.87432	1.80333	1.82352	1.90663	3.00147	2.65403	2.7774	2.44937	2.55213	2.34844	2.64767	2.60069	2.51246	28.4464	13	5	36.182	0	Q01130;J3KP15;J3QL05	Serine/arginine-rich splicing factor 2
SRSF3	1.1779	2.59954	0.00119626	YES	0.925021	2.24303	0.00202817	YES	0.676375	1.75792	0.0392308	YES	0.599189	1.55322	0.0365963	YES	0.441324	1.28116	0.113663		0.25956	0.960436	0.732811	1.91359	1.79342	1.77951	1.61598	1.59851	1.51338	1.29784	1.23758	1.44651	1.21366	1.41848	1.11823	1.15543	1.11336	1.00799	27.1065	3	2	13.673	0	P84103;A0A087X2D0	Serine/arginine-rich splicing factor 3
SRSF5	0.305594	1.42104	0.325425		0.318373	1.3269	0.276		0.9474	2.99797	0.00604878	YES	0.627943	2.35998	0.0173565	YES	0.787727	2.73625	0.00300826	YES	-1.68504	-1.31924	-1.28891	-1.12885	-1.15165	-1.09591	-0.989212	-1.11402	-1.23484	-0.412206	-0.514523	-0.524263	-0.74272	-0.816658	-0.849986	-0.603328	-0.644759	-0.681925	27.0123	2	1	7.4562	0	Q13243	Serine/arginine-rich splicing factor 5
SRSF6	0.304844	1.90069	0.274204		0.257908	1.73772	0.358912		1.06219	3.13979	0.0045	YES	0.592309	2.78517	0.0175088	YES	0.849189	3.67482	0.00203922	YES	3.18931	3.30666	3.46103	3.55677	3.62652	3.68823	3.53393	3.56763	3.62916	4.55178	4.17312	4.41866	3.9956	3.92182	3.8165	4.15781	4.17893	4.16782	30.0552	14	8	55.219	0	Q13247;A0A590UJK4;A0A590UK01;A0A590UJP7;A0A590UK80	Serine/arginine-rich splicing factor 6
SSFA2	-0.23515	0.0110186	1		-0.279444	0.0247736	1		0.685521	2.85673	0.0211799	YES	0.508308	1.48668	0.0642094		0.884536	3.60169	0.00166667	YES	-0.556088	-0.627921	-0.392645	-0.854607	-0.733738	-0.693761	-0.847764	-0.98451	-0.582711	0.00469208	0.245808	0.229409	0.132508	-0.392962	0.208723	0.26541	0.43743	0.374114	24.668	4	2	13.336	0	P28290;E7EUL7;E9PHV5	Sperm-specific antigen 2
SSRP1	-0.125399	0.150623	1		0.0834894	0.445982	1		1.40886	2.7092	0.00118182	YES	1.21205	2.52061	0	YES	1.45153	2.91283	0	YES	-1.04575	-1.65358	-1.69509	-1.56728	-1.5526	-1.65073	-1.38888	-1.449	-1.30607	0.149638	-0.112561	-0.204926	-0.321412	-0.0755358	-0.361313	-0.014245	0.0550175	-0.080595	27.6987	14	5	186.63	0	Q08945	FACT complex subunit SSRP1
ST13;ST13P4;ST13P5	0.0640186	0.54813	1		-0.0940832	0.116691	1		0.259182	1.39749	0.383		0.333663	1.62723	0.183091		0.254626	1.3877	0.359855		1.71086	1.40224	1.41309	1.60498	1.54836	1.56491	1.39532	1.52962	1.31901	1.86009	1.72585	1.7178	1.92148	1.88186	1.72384	1.81609	1.79742	1.67657	27.9784	5	4	26.232	0	P50502;H7C3I1;F6VDH7;Q3KNR6;Q8IZP2;Q8NFI4	Hsc70-interacting protein;Putative protein FAM10A4;Putative protein FAM10A5
STAG2	-0.102629	0.141192	1		0.255133	0.786231	0.55628		0.0267344	0.35499	0.932791		0.115248	0.484228	0.867614		1.14157	2.21896	0.00163265	YES	-4.20702	-3.70272	-3.88818	-4.12143	-4.06798	-3.91641	-3.96573	-3.70548	-3.36131	-4.07025	-3.86999	-3.77748	-3.99628	-4.01672	-3.43919	-3.09476	-2.37162	-2.90682	23.604	1	1	6.0929	0.00326	Q8N3U4;B1AMT4	Cohesin subunit SA-2
STARD3NL	0.0376873	0.593431	1		0.203792	1.86175	0.523403		0.00636673	0.332731	0.968453		-0.13076	0.0257703	1		0.103116	1.04344	0.892107		-1.1711	-1.29868	-1.25816	-1.18837	-1.27416	-1.15236	-1.0814	-0.945295	-1.08987	-1.16023	-1.20244	-1.34618	-1.30467	-1.47809	-1.33747	-1.15638	-1.04324	-1.21898	24.5512	1	1	6.6408	0	O95772;C9JJ39;C9J3F5;C9JPX5;C9JKL2	MLN64 N-terminal domain homolog
STIP1	0.0149565	0.49675	1		-0.0961736	0.0212685	1		-0.0126909	0.261204	0.987819		0.0375856	0.727234	0.975856		-0.0661434	0.0732797	1		3.22807	3.13854	3.14507	3.1835	3.19605	3.177	3.09775	3.1173	3.00811	3.34192	3.10285	3.02884	3.22217	3.24135	3.16092	3.19796	3.08408	3.03121	29.1085	19	9	72.879	0	P31948	Stress-induced-phosphoprotein 1
STK24	-0.10079	0.0272747	1		-0.146783	0.0228668	1		1.17207	3.32716	0.00106122	YES	1.01047	3.84594	0	YES	1.23518	4.45256	0	YES	-1.99271	-1.97832	-2.12233	-2.14932	-2.16095	-2.08545	-2.26187	-2.19021	-2.08161	-0.608593	-0.961203	-1.00735	-1.00375	-0.906174	-1.152	-0.766958	-0.715799	-0.905054	23.8349	2	2	14.317	0	Q9Y6E0;H0Y630;B4DR80;Q5JV99;Q5JV98	Serine/threonine-protein kinase 24;Serine/threonine-protein kinase 24 36 kDa subunit;Serine/threonine-protein kinase 24 12 kDa subunit
STOM	1.14719	4.49724	0	YES	0.925669	4.0093	0.000566372	YES	-0.251787	0.00467365	1		-0.108666	0.0277189	1		-0.529469	0.000132872	1		2.45582	2.63208	2.58527	3.76991	3.63374	3.71107	3.42514	3.57645	3.44859	2.24158	2.38993	2.2863	2.45833	2.47547	2.41338	2.03152	2.04769	2.00556	30.3086	20	9	73.925	0	P27105	Erythrocyte band 7 integral membrane protein
STRAP	-0.191126	0.0700782	1		-0.306313	0.0254036	1		0.0726207	0.487839	0.85238		-0.049799	0.214408	1		-0.0193249	0.260355	1		-0.813	-1.225	-1.20202	-1.14045	-1.438	-1.23495	-1.30552	-1.32396	-1.52947	-0.90065	-0.997447	-1.12406	-1.18415	-0.938439	-1.26683	-1.02784	-1.04863	-1.22152	26.0552	3	2	12.521	0	Q9Y3F4	Serine-threonine kinase receptor-associated protein
STT3A	-1.06044	9.52974e-05	1		-0.9355	7.86489e-05	1		-1.01536	8.14225e-05	1		-0.821287	4.50984e-05	1		-1.11586	1.79476e-05	1		1.1848	1.24964	1.34301	0.368288	0.0714617	0.156392	0.197701	0.438743	0.334505	0.377002	0.103189	0.251163	0.422405	0.520679	0.370504	0.213633	0.171364	0.0448618	25.5845	3	1	6.5106	0	P46977	Dolichyl-diphosphooligosaccharide--protein glycosyltransferase subunit STT3A
STT3B	-0.768378	0.00114555	1		-0.696783	0.00322009	1		-0.885235	0.0068919	1		-0.426376	0.0132998	1		-0.744292	0.00104134	1		-1.35467	-1.59371	-1.78483	-2.25206	-2.32171	-2.46457	-2.50464	-2.14521	-2.17371	-2.15897	-2.28737	-2.94258	-1.79834	-2.15933	-2.05467	-2.24648	-2.39246	-2.32713	23.3811	1	1	8.0998	0	Q8TCJ2	Dolichyl-diphosphooligosaccharide--protein glycosyltransferase subunit STT3B
STX10	-0.129839	0.189593	1		0.0233412	0.336416	1		0.49446	0.742927	0.271738		0.0278848	0.329291	1		0.0614592	0.36914	1		-4.9827	-5.72452	-5.39405	-5.42905	-5.94276	-5.11897	-5.46523	-5.26609	-5.29992	-4.18393	-4.77152	-5.66243	-5.16674	-5.01411	-5.83675	-4.8724	-5.38466	-5.65982	22.597	2	1	6.6493	0	O60499;F6RTM7;K7EK75;X6R2W0;Q5U8S2	Syntaxin-10
SUB1	0.13088	0.691816	0.954013		0.10624	0.78079	1		1.39986	3.60405	0	YES	1.2725	3.37361	0	YES	1.80596	3.01094	0	YES	1.97837	1.80041	1.64552	1.75171	1.9563	2.10894	1.9179	1.91379	1.91134	3.31962	3.01751	3.28675	3.0706	3.26516	2.90605	3.29973	4.06411	3.47835	28.6356	8	4	28.133	0	P53999	Activated RNA polymerase II transcriptional coactivator p15
SUMO1	-0.227918	0.017176	1		-0.0328366	0.186365	1		0.927904	3.02831	0.00652381	YES	0.741292	2.84636	0.00713636	YES	0.939533	3.37168	0.00186047	YES	1.1287	0.90976	0.880231	0.847414	0.653066	0.734459	0.940803	0.951724	0.927656	2.08995	1.8631	1.74936	1.7355	1.84479	1.56228	1.94314	2.01405	1.7801	26.8783	2	1	7.5596	0	P63165;B8ZZJ0;B9A032;G2XKQ0;B8ZZN6	Small ubiquitin-related modifier 1;Small ubiquitin-related modifier
SUMO2	-0.0539169	0.101263	1		-0.0486202	0.118412	1		0.772045	3.0315	0.0132252	YES	0.429222	2.37098	0.0631534		0.68193	3.64231	0.0032126	YES	0.498872	0.658653	0.68736	0.547298	0.580501	0.555335	0.525554	0.586375	0.587095	1.56031	1.27589	1.32482	1.14515	1.06995	0.917454	1.34735	1.28893	1.25439	26.2333	2	1	8.0717	0	P61956	Small ubiquitin-related modifier 2
SUPT16H	0.126192	1.60643	0.884374		0.313618	4.03861	0.148919		1.31225	4.35524	0	YES	1.03637	4.63148	0	YES	1.43982	6.49426	0	YES	2.72198	2.66968	2.71195	2.90817	2.80913	2.76489	2.98077	3.0363	3.0274	4.17366	3.94045	3.92625	3.79257	3.78777	3.63238	4.17945	4.13435	4.10928	28.792	16	10	99.024	0	Q9Y5B9	FACT complex subunit SPT16
SUPT5H	0.00772317	0.309965	1		-0.098444	0.209431	1		-0.0509459	0.279407	1		0.244204	0.526832	0.657206		0.584088	1.10808	0.0702807		-3.83546	-3.19541	-2.86854	-3.29127	-3.26457	-3.3204	-3.41178	-3.18556	-3.59739	-4.65891	-3.08657	-2.30676	-2.556	-3.63308	-2.97771	-3.05499	-2.63496	-2.45718	22.9955	2	1	6.881	0	O00267	Transcription elongation factor SPT5
SUPT6H	0.0885862	0.478144	1		0.186852	0.725842	0.746375		0.763452	2.67363	0.0156129	YES	0.308487	1.16025	0.282564		0.610042	2.60959	0.00900585	YES	-2.03183	-1.84012	-1.67115	-1.77024	-1.47878	-2.02832	-1.86083	-1.35299	-1.76873	-1.06829	-0.95727	-1.22719	-1.28512	-1.6153	-1.71722	-1.2573	-1.17846	-1.27722	23.5967	2	1	6.5815	0	Q7KZ85	Transcription elongation factor SPT6
SYNCRIP	-0.56338	0.00034789	1		-0.408426	0.000339325	1		0.183813	0.893589	0.604377		0.23971	1.67972	0.35874		0.153194	1.61321	0.67659		2.09246	1.91803	1.98993	1.50023	1.32925	1.4808	1.55962	1.61637	1.59915	2.44195	2.04765	2.06226	2.18879	2.36597	2.1648	2.19153	2.14805	2.12042	27.1361	9	4	25.362	0	B7Z645;A0A7I2V346;A0A7I2YQN2;O60506;A0A7I2YQV8;A0A7I2V2F2;A0A7I2V309;A0A7I2V4Z0;A0A7I2V5Q6	Heterogeneous nuclear ribonucleoprotein Q
SYNGR2	-0.031345	0.223587	1		0.304273	1.57426	0.271404		-0.6401	0.00117773	1		-0.488494	0.00217513	1		-0.524384	0.00182584	1		0.475257	0.578907	0.81883	0.715156	0.526874	0.53693	1.00084	0.944743	0.840235	-0.119364	-0.00754356	0.0796003	0.155433	0.175125	0.0769558	0.17414	0.0653086	0.0603924	24.7238	1	1	5.7142	0.0095099	O43760;K7ELD9;K7ENG9;K7ELS8	Synaptogyrin-2
TARDBP;TDP43	-1.59544	0.0003708	1		-1.30456	0.000946476	1		-1.05401	0.000947378	1		-0.974407	0.00106093	1		-1.06025	0.00290034	1		-2.76426	-3.3074	-2.97212	-4.61013	-4.36234	-4.85764	-4.36813	-4.02246	-4.56687	-4.20947	-4.09107	-3.90526	-3.85322	-4.02927	-4.08452	-3.71597	-4.38194	-4.12662	22.084	2	1	12.234	0	Q13148;K7EJ99;A0A0A0MSV7;K7EJM5;A0A087WX29;A0A1W2PNU8;A0A0A0N0M3;K7EN94;B1AKP7;G3V162;A0A087X260;A0A087WYY0	TAR DNA-binding protein 43
TARS	-0.0253541	0.0679001	1		-0.203065	0.00111329	1		-0.239031	0.00102786	1		0.054767	0.972301	0.934275		-0.205505	0.000598446	1		1.37693	1.40447	1.43573	1.3979	1.3857	1.35747	1.25892	1.20207	1.14695	1.24114	1.14617	1.11272	1.52013	1.45469	1.40661	1.24145	1.20752	1.15164	28.1183	11	7	50.913	0	P26639	Threonine--tRNA ligase, cytoplasmic
TBC1D1	-0.164254	0.0565451	1		-0.336638	0.00967837	1		0.160519	0.969016	0.643056		-0.27987	0.0131759	1		-0.358538	0.0153455	1		1.52579	1.74254	1.8006	1.65592	1.55873	1.36153	1.47977	1.20377	1.37547	1.73833	1.83343	1.97872	1.34891	1.33588	1.54454	1.56748	1.2387	1.18713	27.3432	2	1	6.4199	0.00087489	Q86TI0;A0JNU9;H0Y8P0	TBC1 domain family member 1
TBC1D4	-0.283047	0.0371998	1		-0.306922	0.0207388	1		0.678998	2.15805	0.030184	YES	0.360373	1.54455	0.165868		0.685613	2.43122	0.00543046	YES	-0.414054	-0.106797	0.0404139	-0.580714	-0.25146	-0.497404	-0.529647	-0.480446	-0.391111	0.649514	0.341625	0.565418	0.247236	0.187733	0.165712	0.55364	0.552598	0.470162	26.0462	4	3	19.331	0	O60343;A0A3B3IRT3	TBC1 domain family member 4
TBL3	-0.278727	0.00185329	1		-0.313796	8.03292e-05	1		0.51987	2.30481	0.0540896		0.344572	2.6489	0.128111		0.564275	3.67422	0.00867879	YES	-0.153158	-0.24568	-0.217257	-0.389579	-0.498456	-0.56424	-0.510337	-0.514793	-0.532354	0.300273	0.510458	0.132784	0.243004	0.0676689	0.106947	0.401608	0.405692	0.269428	23.4364	2	2	13.836	0	Q12788;J3KNP2	Transducin beta-like protein 3
TCIRG1	1.1446	2.01607	0.00292913	YES	0.903954	1.6555	0.00367089	YES	0.415276	0.814497	0.298752		0.0654802	0.369246	0.969284		0.362506	0.776719	0.319584		-4.48257	-3.61672	-3.54497	-2.77094	-2.69815	-2.74137	-2.84103	-2.97069	-3.12068	-3.74905	-3.53659	-3.11279	-3.64375	-4.10821	-3.69586	-3.33924	-3.43169	-3.78581	26.3891	5	3	20.66	0	Q13488;E9PMC5;E9PM12;E9PNA6	V-type proton ATPase 116 kDa subunit a isoform 3;V-type proton ATPase subunit a
TCOF1	0.372421	1.3982	0.210093		0.339554	1.3623	0.23097		1.65079	3.55692	0	YES	1.34599	3.28749	0	YES	1.74019	3.70101	0	YES	1.42652	1.77992	1.92575	1.98203	2.18712	2.0803	2.07482	1.99965	2.07638	3.50281	3.3092	3.27253	3.08685	3.13074	2.95257	3.56564	3.41071	3.37639	29.4193	21	9	83.834	0	E7ETY2;A0A3B3IS06;A0A6I8PRA0
TCP1	0.179965	2.21533	0.621119		0.0502211	0.839869	1		-0.199125	0.00196954	1		-0.0520814	0.0757698	1		-0.144893	0.00211814	1		2.25573	2.32568	2.33414	2.43588	2.47147	2.5481	2.38094	2.39494	2.29034	2.17084	2.05638	2.09096	2.32391	2.19093	2.24447	2.17391	2.18404	2.12293	27.9002	10	6	43.694	0	P17987;F5H282;E7EQR6	T-complex protein 1 subunit alpha
TES	-0.569835	0.00115809	1		-0.798681	0.000197679	1		-1.28182	0.000345179	1		-0.430902	0.00343938	1		-1.11425	2.41798e-05	1		-1.54544	-1.7043	-1.75316	-2.08105	-2.2704	-2.36096	-2.3956	-2.40665	-2.59669	-2.66918	-2.97092	-3.20827	-2.05518	-1.97479	-2.26564	-2.82876	-2.7052	-2.8117	25.5787	4	2	12.646	0	Q9UGI8;F8W7T0	Testin
TFRC	2.96156	3.13412	0	YES	2.76531	3.0078	0	YES	0.225188	0.486627	0.687689		0.477849	0.865086	0.180303		0.215741	0.524465	0.754371		3.58975	4.89052	4.24535	7.32238	7.16835	7.11956	7.03106	7.13002	6.86046	3.92778	4.68865	4.78476	4.67429	4.74377	4.7411	4.51183	4.46605	4.39496	34.0316	106	27	323.31	0	P02786;G3V0E5	Transferrin receptor protein 1;Transferrin receptor protein 1, serum form
TGFBI	1.67437	3.93895	0	YES	1.6737	3.85515	0	YES	-0.0325419	0.258592	1		0.0482464	0.439522	0.96895		0.0247186	0.36931	1		0.121134	0.555855	0.359858	2.10784	1.97414	1.97797	1.99944	2.13395	1.92456	-0.0841951	0.461708	0.561707	0.438116	0.401586	0.341884	0.347351	0.394308	0.369343	29.3033	17	10	69.127	0	Q15582;H0Y8L3	Transforming growth factor-beta-induced protein ig-h3
TGFBR3	0.0121078	0.313063	1		-0.0344474	0.26539	1		-0.09519	0.215306	1		-0.178217	0.156433	1		-0.395751	0.068286	1		-3.27357	-4.30967	-3.74457	-3.91842	-3.89647	-3.4766	-3.86072	-3.74983	-3.8206	-3.98686	-3.98814	-3.63838	-3.82446	-4.16516	-3.87284	-3.91861	-4.26912	-4.32734	20.9272	1	1	6.2423	0.0016863	Q03167	Transforming growth factor beta receptor type 3
TGOLN2	2.54042	1.76117	0	YES	2.43756	1.70984	0	YES	0.377119	0.462234	0.630588		0.580935	0.592327	0.309242		0.549206	0.573752	0.351775		-1.81229	0.669905	0.532708	2.44924	2.31008	2.25227	2.28335	2.24123	2.17841	-0.525548	0.467264	0.579962	0.465801	0.31127	0.356055	0.377762	0.23978	0.420396	28.703	8	4	29.683	0	O43493;A0A5H1ZRP2;A0A5F9UY30	Trans-Golgi network integral membrane protein 2
THOP1	-0.265617	0.00862655	1		-0.257268	0.00892047	1		-0.0127274	0.276002	0.987072		-0.0407461	0.170861	1		-0.0542583	0.163225	1		0.225402	0.335043	0.510766	0.147746	0.0500135	0.076601	0.0744085	0.146037	0.0789614	0.619151	0.217486	0.196391	0.323823	0.303953	0.321197	0.424744	0.246836	0.236856	24.9622	1	1	6.0022	0.0039809	P52888;K7EIK4;K7EL32;K7EL02;K7EP46	Thimet oligopeptidase
THRAP3	0.449116	3.38295	0.0349947	YES	0.412385	2.94962	0.0593131		1.37748	3.39106	0	YES	0.911612	3.77517	0	YES	1.19868	4.71959	0	YES	1.70444	1.86657	1.80361	2.22872	2.2219	2.27134	2.15416	2.18396	2.27365	3.45709	3.02468	3.02529	2.79128	2.74043	2.57774	3.0066	3.0459	2.91816	27.8532	11	5	108.1	0	Q9Y2W1;A0A3B3ITZ9	Thyroid hormone receptor-associated protein 3
THUMPD3	-0.188514	0.213525	1		-0.479143	0.117353	1		-1.49127	0.0106589	1		-0.825018	0.0474894	1		-0.973792	0.0408755	1		-4.67714	-4.38171	-2.96748	-3.59241	-4.27732	-4.72214	-3.99957	-5.03014	-4.43405	-5.37835	-5.5312	-5.59059	-4.98843	-4.53187	-4.98109	-5.5143	-4.8935	-4.53991	22.6286	1	1	5.8372	0.0068807	Q9BV44;H7C0R6;H7C3J3	THUMP domain-containing protein 3
TIMM17A	-1.05463	0.00652278	1		-1.15385	0.0033732	1		-0.720132	0.0119935	1		-0.951902	0.00695666	1		-1.1283	0.00756109	1		-1.58248	-2.39463	-2.36771	-3.01469	-3.52051	-2.9735	-3.06713	-3.38273	-3.35651	-2.79508	-2.87683	-2.83331	-3.29858	-3.03117	-2.87078	-2.80276	-3.62658	-3.30038	23.9676	3	1	7.9623	0	Q99595	Mitochondrial import inner membrane translocase subunit Tim17-A
TIMM23B;TIMM23	-0.803364	0.00726028	1		-0.777807	0.00227398	1		-0.284808	0.0942015	1		-0.511664	0.0157537	1		-0.465832	0.0121565	1		-2.78198	-3.23271	-3.31125	-4.12258	-3.53248	-4.08098	-3.79539	-3.93364	-3.93034	-3.31349	-3.85287	-3.01401	-3.48951	-3.87954	-3.49189	-3.65197	-3.46842	-3.60305	23.1012	1	1	5.9781	0.0039588	Q5SRD1;O14925	Putative mitochondrial import inner membrane translocase subunit Tim23B;Mitochondrial import inner membrane translocase subunit Tim23
TIMP2	2.83824	1.58889	0	YES	2.64793	1.5066	0.000653061	YES	0.556134	0.501822	0.486873		0.677248	0.562795	0.31203		0.737411	0.589839	0.24018		-3.67239	-0.441814	-0.741684	1.36524	1.11471	1.17887	1.04907	1.12105	0.917793	-1.61702	-0.800821	-0.769645	-0.92241	-1.02679	-0.874942	-0.784705	-0.950884	-0.908069	26.059	1	1	7.2634	0	P16035	Metalloproteinase inhibitor 2
TJP1	-0.109619	0.171415	1		0.0853132	0.423353	1		0.440734	0.88466	0.244119		-0.216353	0.129835	1		0.532772	1.37236	0.058914		-4.23888	-4.56877	-5.01117	-4.75709	-4.66311	-4.72747	-4.76287	-4.42524	-4.37477	-4.65568	-4.02066	-3.82028	-4.4293	-5.12998	-4.9086	-4.2084	-3.99604	-4.01606	22.4603	4	2	12.245	0	Q07157;A0A0G2JNH2;A0A7I2V5U5;G5E9E7;A0A087X0K9;G3V1L9	Tight junction protein ZO-1
TKT	-0.435175	5.41203e-05	1		-0.534711	2.47498e-05	1		-0.452831	0.00221637	1		-0.0400213	0.0907249	1		-0.583313	2.06644e-05	1		4.37475	4.30856	4.39398	3.90605	3.8942	3.97151	3.87294	3.79597	3.80424	4.07446	3.90025	3.74408	4.31972	4.3723	4.2652	3.76516	3.82612	3.73607	30.6783	28	14	148.26	0	P29401;A0A0B4J1R6;E9PFF2	Transketolase
TLN1	-0.362276	0.00128632	1		-0.463013	0.000311728	1		-0.260339	0.00649355	1		-0.381433	0.000925846	1		-0.480732	0.000230677	1		1.87292	1.67695	1.7799	1.40026	1.35781	1.48487	1.34709	1.30252	1.29112	1.51275	1.4234	1.61261	1.45978	1.3594	1.3663	1.2922	1.30322	1.29216	27.1298	15	10	82.953	0	Q9Y490	Talin-1
TM4SF1	0.84419	1.61916	0.00846341	YES	1.37036	2.30098	0.000633663	YES	-0.627736	0.0369255	1		-0.134608	0.181939	1		-0.58563	0.0252889	1		-2.39202	-1.53745	-1.5399	-0.789387	-1.08424	-1.06318	-0.610433	-0.307549	-0.440306	-2.87724	-2.40087	-2.07447	-2.03256	-1.72697	-2.11367	-2.45994	-2.301	-2.46532	25.7821	2	1	7.3702	0	F8WF27;F8WBG6;P30408	Transmembrane 4 L6 family member 1
TM9SF2	0.674313	2.34639	0.00908434	YES	1.37945	3.30625	0	YES	-0.518963	0.032176	1		-0.0576267	0.195938	1		-0.27954	0.0338711	1		0.273459	0.701637	0.695096	1.24667	1.20819	1.23828	1.98042	2.03596	1.79216	-0.444638	0.183576	0.374367	0.482727	0.608259	0.406326	0.167673	0.261399	0.402501	29.0543	12	6	46.267	0	Q99805	Transmembrane 9 superfamily member 2
TM9SF3	-0.0411971	0.142859	1		1.04457	3.56987	0.000666667	YES	-0.512586	0.00111025	1		-0.172641	0.0210861	1		-0.197713	0.00718225	1		2.5997	2.80149	2.74551	2.71961	2.6348	2.66869	3.64739	3.92436	3.70865	2.10592	2.3383	2.16472	2.54717	2.63	2.45161	2.50472	2.50325	2.54559	29.6603	9	4	25.574	0	Q9HD45	Transmembrane 9 superfamily member 3
TM9SF4	0.61026	2.64097	0.0114651	YES	0.943472	3.35318	0.000840336	YES	-0.182663	0.035181	1		0.127103	0.675811	0.789817		-0.167308	0.0422493	1		-1.41576	-1.10101	-1.16761	-0.56419	-0.579405	-0.710009	-0.343313	-0.194189	-0.316464	-1.42271	-1.33279	-1.47687	-1.0498	-0.950076	-1.3032	-1.31215	-1.42329	-1.45087	25.4258	4	3	20.201	0	Q92544;A0A0C4DFM1	Transmembrane 9 superfamily member 4
TMED10	-0.329298	0.0499986	1		-0.152918	0.134455	1		-0.412647	0.037531	1		-0.339244	0.0582946	1		-0.314992	0.0509565	1		-2.38819	-2.93584	-3.08984	-2.99637	-3.15837	-3.24702	-3.02271	-2.81766	-3.03225	-3.01446	-3.4247	-3.21266	-2.91073	-3.13616	-3.38471	-3.13304	-3.19046	-3.03536	23.1163	2	1	6.025	0.0040161	P49755;G3V2K7	Transmembrane emp24 domain-containing protein 10
TMED9	0.0859865	0.604256	1		0.260971	1.64953	0.357482		0.346515	1.82503	0.189231		0.180572	1.35386	0.558816		0.2904	1.975	0.219607		-0.51891	-0.645388	-0.790765	-0.461083	-0.732956	-0.503064	-0.366765	-0.327691	-0.477693	-0.166399	-0.385552	-0.363565	-0.45888	-0.50662	-0.447845	-0.350301	-0.375444	-0.358118	24.7116	1	1	6.6727	0	Q9BVK6	Transmembrane emp24 domain-containing protein 9
TMEM106B	0.793744	2.58829	0.00435135	YES	0.73887	2.45559	0.0032987	YES	-0.435539	0.00948426	1		-0.238763	0.038489	1		-0.421269	0.0109192	1		0.204957	0.652681	0.584096	1.29796	1.20941	1.3156	1.18377	1.30036	1.17422	-0.0572252	0.122748	0.0695934	0.233821	0.299626	0.191998	0.178065	-0.00214767	0.00200844	26.3548	1	1	5.8029	0.0082769	Q9NUM4	Transmembrane protein 106B
TMEM115	-0.683516	0.0145879	1		-0.760943	0.011694	1		-0.304832	0.0866037	1		-0.727394	0.0133507	1		-0.75685	0.0118291	1		-0.948874	-1.82292	-1.69023	-2.14454	-2.1943	-2.17372	-2.38139	-2.17126	-2.1922	-1.75112	-2.01291	-1.61249	-2.26041	-2.30506	-2.07872	-2.186	-2.17217	-2.3744	23.6132	1	1	6.4371	0.00087642	Q12893	Transmembrane protein 115
TMEM160	-1.04452	0.00143249	1		-0.208847	0.0555144	1		-0.23255	0.0422193	1		-0.0753333	0.166979	1		0.318347	0.759196	0.391768		-2.2405	-2.01441	-1.77537	-3.35329	-2.8776	-2.93296	-2.33472	-2.0928	-2.22931	-2.26524	-2.32646	-2.13622	-2.02514	-2.01948	-2.21166	-1.97293	-1.1558	-1.94651	25.7795	2	1	7.9001	0	Q9NX00	Transmembrane protein 160
TMEM165	0.109051	0.917937	1		0.646125	3.57275	0.00332026	YES	0.0849787	0.807004	0.805807		0.0886596	0.907588	0.871032		0.0430543	0.489244	1		0.292404	0.372911	0.158058	0.404676	0.290476	0.455374	0.896939	0.935134	0.929674	0.304016	0.433157	0.341137	0.384289	0.380109	0.324955	0.437402	0.277183	0.237952	26.8152	6	3	30.284	0	Q9HC07;V9GY93	Transmembrane protein 165
TMEM206	0.475197	2.02192	0.0585078		0.526712	2.31326	0.018738	YES	-0.0800438	0.0923482	1		-0.0625089	0.14112	1		-0.265855	0.0185957	1		-1.47682	-1.21852	-1.42907	-0.747653	-0.87275	-1.07842	-0.9541	-0.688723	-0.901459	-1.4662	-1.41634	-1.48201	-1.37893	-1.54928	-1.38374	-1.47188	-1.73802	-1.71209	23.149	1	1	7.4006	0	Q9H813	Transmembrane protein 206
TMEM259	-0.434568	0.0149462	1		-0.235223	0.0523394	1		-0.321916	0.0693383	1		-0.634406	0.00503142	1		-0.396793	0.0168388	1		-1.88457	-1.54353	-1.32022	-2.13569	-1.97468	-1.94166	-1.788	-1.84718	-1.81881	-2.25889	-1.92699	-1.52819	-2.24074	-2.31801	-2.09279	-2.0267	-1.98767	-1.92432	23.8088	2	1	7.0022	0	Q4ZIN3;U3KPU1;A0A0A0MTU3;U3KPY4	Membralin
TMEM263	-0.231071	0.113778	1		-0.247133	0.0736076	1		0.353629	0.790343	0.366284		-0.0244713	0.268279	1		-0.281676	0.0679517	1		2.29181	1.56518	1.94754	1.43296	1.60639	2.07197	1.64205	1.76784	1.65324	2.45845	1.82474	2.58223	1.72011	2.07397	1.93703	1.48924	1.82346	1.64681	28.0457	15	4	34.34	0	Q8WUH6	Transmembrane protein 263
TMEM87A	0.2907	2.26344	0.278238		0.550976	3.7409	0.00709524	YES	-0.100765	0.163234	1		-0.114281	0.0728021	1		-0.28169	0.0238773	1		-0.0590944	-0.150426	-0.103759	0.262349	0.226644	0.069828	0.479203	0.496469	0.363977	-0.477042	-0.29843	0.1599	-0.0316296	-0.335091	-0.289401	-0.553159	-0.122495	-0.482696	26.8519	6	4	35.632	0	Q8NBN3	Transmembrane protein 87A
TMPO	-0.574764	0.00032606	1		-0.478645	0.000580893	1		-0.130395	0.0624469	1		-0.269526	0.00137143	1		-0.211351	0.0067996	1		0.511585	0.471715	0.631275	0.0723839	-0.0637627	-0.118338	0.167174	0.00176716	0.00969887	0.567523	0.258533	0.397335	0.294906	0.277921	0.233171	0.294673	0.272677	0.413171	27.6181	9	6	52.314	0	P42167;P42166;G5E972	Lamina-associated polypeptide 2, isoforms beta/gamma;Thymopoietin;Thymopentin;Lamina-associated polypeptide 2, isoform alpha;Thymopoietin;Thymopentin
TMX1	-0.218138	0.00696643	1		-0.155435	0.0219253	1		0.152633	1.16397	0.644689		0.174779	1.15606	0.5867		0.0755558	0.779917	0.968885		-0.456494	-0.267136	-0.268177	-0.519449	-0.596713	-0.530059	-0.474834	-0.55298	-0.430297	-0.129519	-0.283752	-0.120638	-0.227478	-0.0135231	-0.226468	-0.257357	-0.207096	-0.300687	25.1121	5	2	39.359	0	Q9H3N1;G3V448	Thioredoxin-related transmembrane protein 1
TNKS1BP1	0.327208	1.12152	0.335156		0.323922	1.20679	0.28835		0.0874529	0.52316	0.827462		0.104122	0.468381	0.887389		-0.228062	0.054711	1		-2.15463	-1.70334	-1.69575	-1.73356	-1.43885	-1.3997	-1.61606	-1.39023	-1.57567	-1.75429	-1.72753	-1.80955	-1.58295	-2.10482	-1.55359	-2.07511	-2.18927	-1.97354	24.246	3	1	8.2581	0	Q9C0C2	182 kDa tankyrase-1-binding protein
TNPO1	0.0158103	0.361048	1		0.0974998	0.792566	1		0.754377	2.80654	0.0147967	YES	0.644024	2.59783	0.0133333	YES	0.746041	3.25638	0.00305882	YES	2.3521	2.12939	2.08315	2.23302	2.25034	2.12872	2.28928	2.32554	2.24232	3.10164	2.91286	2.81327	2.83678	2.96865	2.69128	2.95226	2.97859	2.87192	28.984	21	11	92.138	0	Q92973	Transportin-1
TNPO3	-0.0594883	0.191863	1		-0.276832	0.00239771	1		-0.302278	0.00331751	1		-0.108486	0.115149	1		-0.29087	0.0202313	1		-2.7265	-2.62802	-2.55786	-2.98268	-2.56997	-2.53818	-2.86642	-2.98895	-2.8875	-2.82799	-2.99389	-2.99733	-2.68334	-2.9878	-2.56669	-2.82893	-3.17066	-2.78539	24.2327	1	1	7.7932	0	Q9Y5L0;E9PFH4;C9J7E5	Transportin-3
TOMM22	-1.79008	6.99881e-05	1		-1.31201	0.000148891	1		-1.296	0.000527076	1		-0.979369	0.000449813	1		-1.26473	0.000355784	1		-0.694077	-1.16028	-0.920662	-2.68974	-2.85961	-2.59592	-2.2637	-2.27215	-2.17521	-2.03657	-2.14385	-2.48261	-1.84769	-1.9469	-1.91853	-2.18468	-2.02047	-2.36404	24.8521	5	2	12.282	0	Q9NS69	Mitochondrial import receptor subunit TOM22 homolog
TOMM40	-0.178868	0.0950991	1		-0.471132	0.0126842	1		-1.38291	0.000851203	1		-0.751677	0.00277821	1		-1.14775	0.000922661	1		-1.35861	-0.927241	-0.79899	-1.34679	-1.20439	-1.07027	-1.61171	-1.43232	-1.4542	-2.69246	-2.14876	-2.39233	-1.86054	-1.70345	-1.77588	-2.37284	-2.09371	-2.06153	23.3842	1	1	7.6404	0	O96008;K7EKG4;K7EJ57	Mitochondrial import receptor subunit TOM40 homolog
TOP1	-0.619788	0.000113576	1		-0.441249	0.000563905	1		-0.167985	0.0488792	1		-0.0633621	0.202617	1		-0.0910956	0.0218849	1		0.65601	0.544816	0.524428	-0.1348	0.000689507	0	0.190852	0.180119	0.0305357	0.610865	0.35498	0.255455	0.707184	0.157049	0.670935	0.462601	0.501079	0.488288	26.0296	6	3	20.26	0	P11387	DNA topoisomerase 1
TOP2A	-0.32273	0.0783558	1		-0.206345	0.132241	1		0.0973806	0.391036	0.850251		0.264846	0.681778	0.514129		0.392479	0.895958	0.229129		-0.891265	-1.76184	-1.76389	-1.78559	-1.83751	-1.76208	-1.79872	-1.61768	-1.61962	-1.06311	-1.18636	-1.87538	-1.17996	-1.17087	-1.27162	-1.05033	-1.00992	-1.17929	24.1712	2	1	8.5839	0	P11388;J3KTB7	DNA topoisomerase 2-alpha
TOP2B	-0.160391	0.00471859	1		-0.229103	0.0275376	1		0.287644	1.01435	0.387371		-0.0727514	0.0706322	1		0.0469942	0.408824	1		0.208773	0.177544	0.319364	0.0894442	0.0602207	0.0748415	-0.126595	0.222894	-0.0779285	0.337644	0.349864	0.881104	0.240509	0.156798	0.0901184	0.584962	0.122204	0.139497	25.9713	8	5	31.74	0	Q02880;E9PCY5	DNA topoisomerase 2-beta;DNA topoisomerase 2
TOPORS	-0.223049	0.0900397	1		0.0211255	0.324406	1		0.121399	0.482011	0.796978		-0.0286204	0.271133	1		0.16576	0.549251	0.817447		-3.43643	-3.3408	-2.72605	-3.41318	-3.4055	-3.35374	-3.43765	-2.75298	-3.24926	-3.22521	-3.10826	-2.8056	-3.0563	-3.59477	-2.93806	-3.11138	-2.71913	-3.17549	22.0543	2	1	6.512	0	Q9NS56	E3 ubiquitin-protein ligase Topors
TP53BP1	-0.396462	0.000605227	1		-0.315012	0.0038302	1		0.853171	2.57795	0.0109725	YES	0.476545	3.01909	0.0350968	YES	0.866965	4.93666	0.00135	YES	-0.274014	-0.379861	-0.283632	-0.637948	-0.805568	-0.683378	-0.76269	-0.609483	-0.510372	0.840322	0.423954	0.357728	0.234078	0.205378	0.0526705	0.590961	0.541903	0.530524	26.2608	12	7	54.729	0	Q12888;A6NNK5	Tumor suppressor p53-binding protein 1
TPBG	-0.0298904	0.279225	1		-0.0962048	0.231586	1		-0.311106	0.124285	1		-0.227608	0.159172	1		-0.655489	0.0424123	1		-2.95996	-4.28967	-4.01755	-3.92136	-3.47215	-3.96334	-3.76981	-3.98982	-3.79617	-3.99699	-3.93974	-4.26377	-3.82614	-3.9716	-4.15226	-4.45433	-4.50032	-4.27899	22.5506	2	1	7.4511	0	Q13641	Trophoblast glycoprotein
TPI1	0.383501	2.0394	0.130519		0.122891	0.853116	0.922727		-0.502961	0.00220608	1		-0.0692088	0.137344	1		-0.456304	0.00425622	1		3.25555	3.48668	3.58329	3.79264	3.86552	3.81787	3.56407	3.59305	3.53707	2.96555	3.0103	2.8408	3.44657	3.3348	3.33653	3.11936	2.96357	2.87368	29.0048	15	9	79.021	0	P60174	Triosephosphate isomerase
TPM3	-0.0249249	0.196532	1		0.0291462	0.452077	1		0.23944	1.47037	0.416927		0.117936	1.14243	0.770682		0.221641	1.67833	0.418908		2.55644	2.70201	2.77238	2.68723	2.61635	2.65248	2.69796	2.65217	2.76815	2.8152	2.87751	3.05644	2.78477	2.82212	2.77775	2.82394	2.91099	2.96083	28.0736	9	5	35.102	0	A0A087WWU8;D6R904
TPM4	-0.230964	0.0368233	1		-0.450126	0.00281174	1		-0.0220798	0.241954	1		-0.0332114	0.234001	1		-0.0366999	0.204976	1		-2.28931	-2.53696	-2.58805	-2.63313	-2.89719	-2.57689	-2.87377	-3.0231	-2.86783	-2.5485	-2.36435	-2.5677	-2.6892	-2.53226	-2.29249	-2.39386	-2.57392	-2.55663	23.2804	2	1	8.5365	0	P67936;A0A2R8YE05;K7ENT6;K7EPB9;A0A5F9UN72	Tropomyosin alpha-4 chain
TPP1	0.0236349	0.338075	1		-0.283774	0.0601347	1		-1.03289	0.00288488	1		-0.946891	0.0031109	1		-1.25164	0.00104727	1		2.99112	2.56159	2.25402	2.68461	2.57092	2.6221	2.31325	2.37073	2.27142	1.34844	1.74451	1.61511	1.73094	1.49541	1.73971	1.46376	1.31049	1.27755	29.7045	12	7	151.38	0	O14773;A0A2R8Y7U1;A0A2R8YGD1;A0A2R8YD45	Tripeptidyl-peptidase 1
TPR	-0.149058	0.151629	1		-0.751491	0.0163282	1		-0.339173	0.140129	1		-0.400003	0.0644937	1		-0.459731	0.0372457	1		-3.73336	-4.383	-4.42946	-4.33323	-4.53655	-4.12322	-4.61174	-5.34601	-4.84255	-4.10064	-4.00018	-5.46252	-4.22056	-4.53309	-4.9922	-4.348	-4.73121	-4.84581	21.1497	2	1	6.4715	0	P12270	Nucleoprotein TPR
TRA2B	0.311213	1.01059	0.389438		0.434864	1.37804	0.125426		1.29335	2.63381	0.00225455	YES	0.894923	2.29919	0.00222785	YES	1.30273	2.93456	0.00103448	YES	-2.18566	-1.64233	-1.60151	-1.54068	-1.36506	-1.59011	-1.33139	-1.41411	-1.3794	-0.309134	-0.743606	-0.496699	-0.944679	-0.818735	-0.981315	-0.494247	-0.540998	-0.486071	27.701	3	2	13.311	0	P62995;H7C2L4;H7BXF3	Transformer-2 protein homolog beta
TRAM1	-0.54964	0.000560137	1		0.259871	1.58026	0.363304		-0.459315	0.00596395	1		-0.956064	7.41593e-05	1		-0.355224	0.00453081	1		1.34503	1.49901	1.61349	0.918077	0.9031	0.987436	1.66375	1.8503	1.72309	1.24535	0.943397	0.890841	0.56035	0.563194	0.465797	1.22873	1.12869	1.03444	27.3993	9	2	28.138	0	Q15629;G3XAN4	Translocating chain-associated membrane protein 1
TRIM25	-0.289704	0.0073712	1		-0.415608	0.0019916	1		-0.462804	0.00421835	1		-0.213182	0.0156168	1		-0.362702	0.0341379	1		0.106552	-0.0927629	0.192816	-0.240798	-0.154229	-0.267479	-0.389407	-0.345657	-0.305155	-0.221531	-0.447313	-0.512963	-0.133048	-0.115126	-0.184769	0.0275059	-0.618434	-0.290572	25.1469	4	2	15.029	0	Q14258;A0A3B3IUA7	E3 ubiquitin/ISG15 ligase TRIM25
TRIM28	-0.824063	0.0023085	1		-0.696504	0.00201988	1		-0.396704	0.051214	1		-0.331809	0.0281317	1		-0.400304	0.0108048	1		-1.13684	-1.60469	-1.48234	-2.43812	-2.03577	-2.22217	-2.04709	-2.06658	-2.19971	-1.46408	-1.69063	-2.25928	-1.71662	-1.58057	-1.92212	-1.78569	-1.77099	-1.86811	24.1977	2	1	7.8133	0	Q13263;M0R0K9	Transcription intermediary factor 1-beta
TRIP13	-0.328342	8.28158e-05	1		-0.370829	7.35884e-05	1		0.0303567	0.38244	0.919076		-0.16413	0.00134365	1		-0.134	0.00511009	1		0.494416	0.501572	0.551401	0.143834	0.225329	0.193198	0.115135	0.12053	0.199238	0.33219	0.782636	0.523634	0.401524	0.335288	0.318188	0.33284	0.444585	0.367965	25.8248	3	2	19.92	0	Q15645;H0YAL2	Pachytene checkpoint protein 2 homolog
TRIP6	-1.29445	8.18313e-05	1		-1.48075	5.23974e-06	1		-1.35438	0.00150011	1		-0.764025	0.000171639	1		-1.23187	6.99244e-05	1		-0.999358	-0.819054	-0.837739	-2.03921	-2.37763	-2.12265	-2.29971	-2.3875	-2.4112	-1.82316	-2.18331	-2.71283	-1.58048	-1.59727	-1.77048	-2.22672	-2.18649	-1.93856	25.5241	4	2	16.064	0	Q15654;H7BZE2	Thyroid receptor-interacting protein 6
TSPAN3	1.20819	2.14036	0.00156667	YES	1.46618	2.42892	0	YES	-1.28625	0.0283565	1		-0.271997	0.09962	1		-0.857245	0.00972512	1		-0.348502	0.58	0.448085	1.50683	1.38101	1.41631	1.64668	1.77252	1.65893	-2.26173	-0.411657	-0.505771	-0.0259495	0.0447025	-0.155162	-0.703559	-0.674996	-0.513597	28.4377	2	1	6.2761	0.0016992	O60637;H0YKJ9	Tetraspanin-3
TSPAN6	0.752899	2.9214	0.00432215	YES	1.07092	3.40828	0.000673684	YES	-0.718395	0.00511026	1		-0.403061	0.00357231	1		-0.77805	0.000380786	1		0.714721	1.05421	0.878273	1.72832	1.55585	1.62173	1.85001	2.06803	1.94193	-0.187557	0.344535	0.335043	0.520264	0.433074	0.484683	0.177383	0.0768194	0.0588503	25.8997	2	1	6.8688	0	O43657;A0A087WZU5	Tetraspanin-6
TSR1	-0.0336533	0.21307	1		-0.130212	0.0929878	1		0.598404	1.12649	0.0928035		0.117137	1.22435	0.770362		0.394328	2.60424	0.0732586		-2.0363	-2.0749	-1.97522	-1.84997	-2.17902	-2.15839	-2.25375	-1.90087	-2.32244	-1.72857	-1.80033	-0.762309	-1.9804	-1.81044	-1.94417	-1.50735	-1.71214	-1.68395	24.6373	2	1	7.0962	0	Q2NL82;I3L1Q5	Pre-rRNA-processing protein TSR1 homolog
TUBA1B;TUBA1A;TUBA3E	-0.300977	0.0219729	1		-0.177369	0.0659547	1		0.726422	2.01325	0.0264615	YES	0.635029	2.09044	0.019935	YES	0.822042	2.69985	0.00271186	YES	5.24398	4.9089	4.79068	4.74289	4.61885	4.67889	4.74362	4.88953	4.77831	5.97927	5.56636	5.5772	5.60344	5.76583	5.47939	5.84186	5.81161	5.75622	33.379	61	18	293.76	0	P68363;Q71U36;P0DPH8;P0DPH7;Q6PEY2	Tubulin alpha-1B chain;Tubulin alpha-1A chain;Tubulin alpha-3E chain
TUBA4A	-0.0015138	0.29866	1		-0.0737251	0.19675	1		0.646001	1.63488	0.048	YES	0.56733	1.65369	0.0386909	YES	0.696051	1.93027	0.00895349	YES	1.66318	1.20995	1.00487	1.4335	1.19783	1.24213	1.17896	1.18403	1.29384	2.16932	1.79733	1.84935	1.90627	1.85202	1.82171	2.01956	1.9868	1.95979	28.5835	10	4	35.43	0	P68366	Tubulin alpha-4A chain
TUBB	-0.262104	0.0359769	1		-0.143104	0.0975479	1		1.06909	2.42443	0.0059759	YES	0.818531	2.35998	0.00666667	YES	1.17165	3.12686	0.000967742	YES	3.15952	2.80518	2.65243	2.65219	2.586	2.59263	2.67967	2.72883	2.77931	4.24647	3.79817	3.77974	3.72554	3.81195	3.53523	4.05035	4.07023	4.01148	31.5761	27	4	44.525	0	P07437;Q5JP53;Q5ST81	Tubulin beta chain
TUBB2B;TUBB2A	-0.409983	0.0346972	1		-0.329891	0.0591037	1		0.803227	1.8918	0.0229799	YES	0.546449	1.49881	0.0504358	YES	0.808965	1.98338	0.00397222	YES	-1.30882	-1.86906	-2.0014	-2.03604	-2.32951	-2.04367	-2.2256	-1.80412	-2.13923	-0.737806	-1.02542	-1.00636	-1.22184	-1.12085	-1.19723	-0.819592	-0.937827	-0.994955	24.8053	3	2	13.991	0	Q9BVA1;Q13885	Tubulin beta-2B chain;Tubulin beta-2A chain
TUBB3	0.374577	2.26103	0.129223		0.265792	2.90195	0.275261		0.637772	3.42294	0.0218889	YES	0.45413	3.87426	0.0340654	YES	0.63148	3.91795	0.00414493	YES	0.198785	0.232865	0.141705	0.675061	0.411755	0.61027	0.416059	0.513021	0.44165	0.95323	0.744273	0.789166	0.697323	0.627378	0.611042	0.850293	0.87987	0.737632	26.0808	4	2	16.233	0	Q13509;A0A0B4J269	Tubulin beta-3 chain
TUBB4B;TUBB4A	-0.231757	0.0139324	1		-0.141083	0.0396589	1		0.83064	2.48961	0.0133913	YES	0.63899	2.88066	0.0125941	YES	0.924127	3.57129	0.00192771	YES	5.82687	5.61972	5.54191	5.48502	5.37485	5.43336	5.50352	5.5356	5.52613	6.76132	6.38771	6.33139	6.32506	6.36418	6.21623	6.63024	6.60911	6.52152	33.4273	131	20	323.31	0	P68371;P04350	Tubulin beta-4B chain;Tubulin beta-4A chain
TUBB6	0.0367969	0.410706	1		0.0501436	0.507128	1		0.630644	2.23455	0.0359535	YES	0.557011	2.4863	0.0260752	YES	0.630456	2.71114	0.00651572	YES	-0.660974	-0.399758	-0.364023	-0.29026	-0.473367	-0.550737	-0.436611	-0.406691	-0.431023	0.368322	0.0859718	0.0128832	0.180166	0.00207615	0.0640345	0.243383	0.07866	0.14457	25.8545	4	2	16.877	0	Q9BUF5;K7ESM5	Tubulin beta-6 chain
TUBB8	-0.119557	0.205102	1		0.0287425	0.327975	1		1.20585	1.7402	0.00780952	YES	0.914584	1.47027	0.012	YES	1.31573	1.98717	0.00177778	YES	0.716284	-0.217344	-0.439359	-0.0678425	-0.114218	-0.117031	0.0828142	-0.053566	0.11656	1.55054	1.06797	1.05863	0.98225	1.07797	0.743107	1.36286	1.33034	1.31358	27.4373	8	1	103.29	0	Q3ZCM7;A0A075B736;Q5SQY0	Tubulin beta-8 chain
TUFM	-0.634671	0.00018689	1		-0.6276	0.000286034	1		-0.359566	0.00867061	1		-0.0205851	0.224089	1		-0.282657	0.00390772	1		0.835839	0.62398	0.63101	0.0660915	0.0844212	0.0363045	0.138433	0.0161009	0.0534964	0.486794	0.370243	0.155093	0.69615	0.727512	0.605412	0.453863	0.41196	0.377035	26.9083	4	3	24.087	0	P49411	Elongation factor Tu, mitochondrial
TXN	-0.435974	0.0129854	1		-0.556403	0.00257982	1		-0.248257	0.0417267	1		-0.220749	0.0330046	1		-0.47809	0.0031255	1		-0.888571	-1.25228	-1.18804	-1.49459	-1.77981	-1.36241	-1.58347	-1.63283	-1.78179	-1.25801	-1.24538	-1.57026	-1.24276	-1.33275	-1.41563	-1.61811	-1.61222	-1.53283	26.0936	6	3	19.44	0	P10599	Thioredoxin
TXNDC5	0.43452	3.48153	0.0422553	YES	0.228006	2.10547	0.422266		-0.00410748	0.270282	0.97019		0.108059	1.06027	0.802077		-0.0403392	0.165342	1		-0.483324	-0.59583	-0.596543	-0.16458	-0.0777674	-0.12979	-0.274119	-0.413102	-0.304459	-0.5995	-0.546511	-0.542009	-0.477105	-0.347348	-0.527068	-0.73475	-0.547383	-0.514582	26.1776	3	2	14.409	0	Q8NBS9	Thioredoxin domain-containing protein 5
TXNL1	0.376732	2.43598	0.118		0.302877	2.17544	0.221766		0.978685	3.11304	0.00435897	YES	0.817179	3.46595	0.00148571	YES	1.11239	4.04094	0.00105263	YES	-1.61211	-1.37304	-1.46223	-1.05742	-1.10805	-1.15171	-1.18392	-1.20495	-1.14987	-0.296327	-0.565346	-0.64965	-0.577389	-0.66695	-0.751501	-0.284993	-0.384274	-0.440938	24.7947	4	2	31.347	0	O43396;K7EML9;K7ER96	Thioredoxin-like protein 1
TXNRD1	0.204491	2.87293	0.512693		-0.107544	0.0197121	1		-0.337393	0.000291489	1		-0.313335	1.61297e-05	1		-0.541794	3.17417e-06	1		1.77799	1.79825	1.80778	2.00341	1.94599	2.04809	1.59422	1.74834	1.71882	1.42925	1.40382	1.53877	1.47761	1.4548	1.5116	1.23589	1.23081	1.29193	27.85	14	7	54.235	0	Q16881;F8W809;A0A087WSY9;A0A182DWI3;A0A087WSW9;E9PIR7;E2QRB9	Thioredoxin reductase 1, cytoplasmic
U2AF1	-0.724361	0.0116481	1		-0.812822	0.0108981	1		-0.256105	0.0981554	1		-0.304378	0.0727622	1		-0.54854	0.0243274	1		-2.04552	-2.82315	-2.81488	-3.23967	-3.20092	-3.41603	-3.64702	-3.2511	-3.22389	-2.62591	-2.92424	-2.90171	-2.90222	-2.91119	-2.78327	-3.15963	-2.97414	-3.19539	24.4786	4	3	19.301	0	Q01081;P0DN76	Splicing factor U2AF 35 kDa subunit
U2AF2	-0.661865	0.0299683	1		-0.458305	0.066676	1		0.0987418	0.406101	0.844559		-0.259652	0.121932	1		-0.148481	0.19292	1		-1.83578	-2.91369	-2.75312	-3.35915	-3.13439	-2.99463	-3.23169	-2.96327	-2.68255	-2.41071	-2.3217	-2.47396	-2.67406	-2.72402	-2.88346	-2.29861	-2.91101	-2.7384	22.5206	3	1	11.745	0	P26368;K7ELP8	Splicing factor U2AF 65 kDa subunit
UBA1	-0.364477	0.000220884	1		-0.413345	8.82664e-06	1		-0.214839	0.0291098	1		-0.129391	0.015969	1		-0.258965	0.000428934	1		3.23481	3.18891	3.22159	2.91242	2.86446	2.775	2.81657	2.81931	2.76939	3.21274	2.95553	2.83251	3.11145	3.15927	2.98641	2.97132	3.00469	2.8924	28.9619	32	16	118.99	0	P22314	Ubiquitin-like modifier-activating enzyme 1
UBA6	0.012454	0.361289	1		-0.169758	0.0190418	1		0.531375	1.76678	0.065763		0.481207	2.91096	0.0353247	YES	0.409361	2.04391	0.0803234		-1.20018	-1.11891	-1.35315	-1.19172	-1.19065	-1.25252	-1.42833	-1.33475	-1.41844	-0.393507	-0.902306	-0.782308	-0.734855	-0.717406	-0.776363	-0.740699	-0.727611	-0.975855	23.8569	1	1	8.2838	0	A0AVT1	Ubiquitin-like modifier-activating enzyme 6
UBAP2L	-0.519413	0.00311033	1		-0.507237	0.000982539	1		0.199651	0.88496	0.570511		0.0766503	0.692449	0.896488		0.254775	2.11627	0.290427		-1.03765	-1.16262	-1.22987	-1.87963	-1.50704	-1.60172	-1.59392	-1.78562	-1.57232	-0.675467	-0.998509	-1.15721	-1.13278	-0.946008	-1.12141	-0.837746	-0.932393	-0.895676	24.9594	5	3	22.782	0	Q14157;Q5VU77;F8W726;Q5VU81;Q5VU80;Q5VU79;Q5VU78	Ubiquitin-associated protein 2-like
UBC;UBB;RPS27A;UBA52	0.66439	3.19571	0.00612987	YES	0.664424	3.00059	0.00369427	YES	0.242677	1.44258	0.415582		0.314802	1.9049	0.189459		0.233486	1.58861	0.390757		3.68868	3.94398	3.87202	4.55679	4.49228	4.44878	4.45895	4.60417	4.43482	4.20555	4.03285	3.9943	4.16523	4.22415	4.05971	4.11569	4.09647	3.99297	31.2237	20	4	234.43	0	P0CG48;F5H6Q2;F5H388;B4DV12;F5H265;J3QKN0;P0CG47;F5GYU3;Q5PY61;F5H747;J3QTR3;J3QS39;Q96C32;F5H2Z3;P62987;P62979;F5GXK7;M0R2S1;A0A2R8Y422;M0R1M6;M0R1V7;F5GZ39;J3QSA3	Polyubiquitin-C;Ubiquitin;Polyubiquitin-B;Ubiquitin;Ubiquitin-60S ribosomal protein L40;Ubiquitin;60S ribosomal protein L40;Ubiquitin-40S ribosomal protein S27a;Ubiquitin;40S ribosomal protein S27a
UBE2O	-0.111386	0.0457191	1		-0.214103	0.0138158	1		0.664413	3.26202	0.0203796	YES	0.397616	2.63522	0.0769949		0.636395	2.59311	0.0075	YES	-0.102189	-0.311637	-0.281469	-0.34306	-0.397966	-0.288426	-0.480662	-0.513631	-0.343311	0.520576	0.39887	0.378497	0.212379	0.150945	0.13423	0.573377	0.391283	0.249229	26.3525	5	3	25.682	0	Q9C0C9;K7ES11	E2/E3 hybrid ubiquitin-protein ligase UBE2O
UBR4	0.33015	0.612305	0.580508		0.126776	0.708215	0.932741		0.205098	0.810536	0.573995		0.0746393	0.538628	0.911502		0.433981	1.95271	0.0705903		-3.5229	-3.21532	-3.15503	-3.48737	-2.14102	-3.2744	-3.22112	-3.03846	-3.25333	-2.82356	-3.23198	-3.22241	-3.18754	-3.31827	-3.16352	-2.9037	-2.78972	-2.89789	23.8406	3	2	36.643	0	Q5T4S7;X6R960;X6RE05;A0A0A0MSW0	E3 ubiquitin-protein ligase UBR4
UBTF	-0.472554	0.0173954	1		-0.271113	0.0587044	1		-0.0683381	0.180464	1		-0.186176	0.0764737	1		-0.00654602	0.28905	1		-0.768831	-0.452277	-0.257129	-1.23518	-0.827617	-0.833108	-0.527965	-1.00571	-0.757905	-0.560473	-0.627644	-0.495134	-0.757648	-0.536672	-0.742445	-0.660477	-0.497529	-0.339869	22.6795	1	1	5.824	0.0075988	P17480;E9PKP7	Nucleolar transcription factor 1
UBXN7	-0.078304	0.191579	1		0.0686502	0.390509	1		0.597714	1.84631	0.0481846	YES	0.646467	1.71771	0.0273185	YES	0.641905	2.0827	0.0113187	YES	-3.83204	-3.38552	-3.8413	-4.02185	-3.60908	-3.66284	-3.62589	-3.21908	-4.00794	-2.99246	-2.9933	-3.27996	-2.74094	-3.21347	-3.16505	-3.15584	-2.9536	-3.0237	21.9386	2	1	22.386	0	O94888;F8WB69	UBX domain-containing protein 7
UGDH	-0.115596	0.121789	1		-0.276334	0.0168483	1		0.458414	2.32401	0.0755616		-0.129096	0.162877	1		0.0355692	0.433813	1		1.25243	1.45335	1.49518	1.51044	1.05278	1.29095	1.18187	0.949662	1.24043	1.92567	1.73227	1.91826	1.21936	0.8965	1.69782	1.55903	1.34331	1.40532	32.537	4	2	14.21	0	O60701;E7ER83;E7ETF4;E7EV97;E7ER95	UDP-glucose 6-dehydrogenase
UNC13D	-0.56353	0.00826408	1		-0.753595	0.00398798	1		-0.170961	0.122232	1		-0.511532	0.0109177	1		-0.353261	0.0368667	1		-1.64557	-1.70803	-2.22539	-2.43419	-2.39688	-2.4385	-2.47911	-2.67196	-2.68871	-1.77889	-2.09515	-2.21784	-2.36757	-2.36748	-2.37853	-2.39775	-2.08335	-2.15767	23.7049	4	2	13.351	0	Q70J99;K7EN29	Protein unc-13 homolog D
UNC45A	-0.383548	0.0024311	1		-0.609203	0.000217516	1		-0.611498	0.000873633	1		-0.323046	0.00635525	1		-0.620574	0.000605691	1		-1.75073	-1.89749	-1.67617	-2.09984	-2.10427	-2.27093	-2.35676	-2.35528	-2.43996	-2.31702	-2.29653	-2.54533	-2.18177	-1.9547	-2.15706	-2.40207	-2.27326	-2.51078	23.8374	6	3	20.216	0	Q9H3U1;A0A1W2PNX8	Protein unc-45 homolog A
UQCRC1	-0.387632	0.0894337	1		-1.35117	3.81812e-05	1		-1.47482	0.000117248	1		-0.706776	0.000845391	1		-1.35835	3.79629e-05	1		0.00183773	0.304957	0.286885	-0.371626	0.528527	-0.726118	-1.18254	-1.16395	-1.11334	-1.15736	-1.18088	-1.49253	-0.387806	-0.611409	-0.527432	-1.16155	-1.19882	-1.12099	25.5337	2	1	6.5769	0	P31930	Cytochrome b-c1 complex subunit 1, mitochondrial
UQCRC2	-0.970682	6.89759e-05	1		-0.452817	0.000836831	1		-0.329201	0.00638947	1		-0.404512	0.000701434	1		-0.118367	0.0439032	1		2.16682	1.97105	2.15708	1.22149	1.03276	1.12866	1.58284	1.72034	1.63332	1.91642	1.72617	1.66476	1.70649	1.69394	1.68099	2.05364	1.91334	1.97287	27.7068	4	3	23.17	0	P22695;H3BRG4;H3BSJ9	Cytochrome b-c1 complex subunit 2, mitochondrial
UQCRQ	-0.214883	0.0157549	1		-0.308432	0.000818526	1		-0.246792	0.0519928	1		-0.556595	0.000207415	1		-0.450524	0.000857421	1		2.76414	2.7664	2.90246	2.44883	2.69685	2.64267	2.48299	2.54749	2.47723	2.4278	2.36975	2.89507	2.19897	2.22164	2.34261	2.26047	2.35317	2.4678	30.2977	10	6	36.368	0	O14949	Cytochrome b-c1 complex subunit 8
USO1	-0.00579898	0.296948	1		-0.0638736	0.256896	1		0.3034	0.565822	0.550577		0.198993	0.468349	0.772181		0.263809	0.528776	0.676336		0.421289	-0.643193	-1.07952	-0.239066	-0.640501	-0.439251	-0.469067	-0.517683	-0.506292	0.0531893	-0.140182	-0.304228	-0.213796	-0.1595	-0.331147	-0.318149	-0.0300331	-0.161812	24.3229	1	1	5.7716	0.0081845	O60763	General vesicular transport factor p115
USP15	-0.013752	0.272701	1		-0.156393	0.122197	1		0.642531	1.35254	0.0601722		0.418929	1.47924	0.119327		0.60911	2.1168	0.0146096	YES	-3.43337	-3.15578	-2.93264	-3.09399	-3.21243	-3.25663	-3.40543	-3.53864	-3.04691	-2.10742	-2.52084	-2.96593	-2.69608	-2.91976	-2.64917	-2.63468	-2.5575	-2.50228	23.3468	2	1	5.8153	0.008327	Q9Y4E8	Ubiquitin carboxyl-terminal hydrolase 15
USP5	-0.598722	0.0623358	1		-0.618474	0.0519072	1		0.111231	0.406026	0.842652		-0.381847	0.0992976	1		-0.337237	0.112111	1		-3.1653	-4.26283	-4.33876	-5.04904	-4.34968	-4.16434	-4.5024	-4.91629	-4.20362	-3.88543	-3.81611	-3.73166	-4.02444	-4.60153	-4.28646	-4.0229	-4.21539	-4.54031	22.0289	2	1	7.8481	0	P45974;F5H571	Ubiquitin carboxyl-terminal hydrolase 5
VAMP3;VAMP2	0.17638	1.64894	0.671292		0.369276	2.68849	0.1064		0.20068	1.87284	0.480615		0.0103833	0.356662	1		0.0118564	0.337106	1		-0.432461	-0.580365	-0.60027	-0.312725	-0.418074	-0.353156	-0.173988	-0.108412	-0.222867	-0.310087	-0.313259	-0.387711	-0.476836	-0.506356	-0.598754	-0.409072	-0.448113	-0.720342	23.2129	2	1	7.6327	0	Q15836;P63027;K7ENK9;K7EKX0;J3QRU4;F8WCA0;L7N2F9	Vesicle-associated membrane protein 3;Vesicle-associated membrane protein 2
VAPA	-0.21741	0.010557	1		-0.19812	0.0214122	1		-0.49525	0.000751187	1		-0.273852	0.00839637	1		-0.498555	0.000722473	1		0	-0.188959	0.0313425	-0.205523	-0.278338	-0.325984	-0.172502	-0.369167	-0.210308	-0.513054	-0.5013	-0.629012	-0.336403	-0.221282	-0.421489	-0.601498	-0.579998	-0.471785	25.1754	3	2	15.116	0	Q9P0L0;J3QKM9	Vesicle-associated membrane protein-associated protein A
VARS	-0.238353	0.0200866	1		-0.378856	0.00442166	1		0.087369	0.666505	0.807834		0.188376	1.18038	0.556771		-0.0827519	0.110697	1		0.327758	0.55361	0.663524	0.226844	0.359401	0.243588	0.152829	0.165156	0.0903368	0.630457	0.583447	0.593094	0.70155	0.727718	0.680752	0.441278	0.428731	0.426627	26.3524	7	3	27.114	0	P26640;A0A140T936	Valine--tRNA ligase
VCL	-0.129894	0.0530527	1		-0.203625	0.017402	1		-0.302985	0.00789885	1		-0.234344	0.00764461	1		-0.263818	0.00617031	1		-0.00235367	-0.210149	0.026248	-0.250975	-0.0848713	-0.240091	-0.1932	-0.257886	-0.346044	-0.380154	-0.465919	-0.249138	-0.299909	-0.303019	-0.286358	-0.299101	-0.303646	-0.374962	26.2965	9	5	34.408	0	P18206	Vinculin
VCP	0.256056	3.25826	0.329043		0.249725	2.48897	0.334478		0.579117	2.38909	0.0408696	YES	0.449582	2.7167	0.0475172	YES	0.525929	4.58985	0.00956322	YES	2.98146	3.06173	3.06382	3.31973	3.27709	3.27836	3.23374	3.36314	3.2593	3.83905	3.551	3.45432	3.50729	3.59329	3.35518	3.56787	3.57325	3.54367	29.0906	31	12	89.876	0	P55072;A0A7I2V540;C9JUP7	Transitional endoplasmic reticulum ATPase
VDAC1	-1.96579	1.32871e-05	1		-1.57057	1.36804e-05	1		-2.47606	5.11874e-06	1		-1.5169	5.37273e-05	1		-2.48123	2.25037e-06	1		6.59815	6.29019	6.46044	4.55046	4.34905	4.5519	4.85857	4.87793	4.90056	3.87624	4.09834	3.94602	4.92696	5.08209	4.78903	3.98496	3.97941	3.94072	31.1983	36	12	249.38	0	P21796;C9JI87	Voltage-dependent anion-selective channel protein 1
VDAC2	-1.76035	3.7927e-06	1		-1.25695	6.24895e-06	1		-1.89901	3.83693e-06	1		-1.2715	5.17674e-05	1		-1.66128	2.55607e-06	1		6.04119	5.87736	6.06281	4.23507	4.15734	4.3079	4.75202	4.73004	4.72846	4.12747	4.16554	3.99132	4.72406	4.86611	4.57668	4.37517	4.30937	4.31299	31.6262	46	12	201.09	0	P45880;A0A0A0MR02;Q5JSD2;Q5JSD1	Voltage-dependent anion-selective channel protein 2
VDAC3	-0.917698	0.000268643	1		-0.74284	0.00055005	1		-1.25142	0.000117309	1		-0.690819	0.00105647	1		-1.30379	8.9857e-05	1		2.84546	2.47483	2.58792	1.75931	1.67048	1.72534	1.87809	1.91617	1.88544	1.29897	1.49415	1.36085	1.91133	2.05186	1.87258	1.43207	1.28072	1.28405	27.8006	12	7	103.23	0	Q9Y277;E5RJN6;E5RHZ6	Voltage-dependent anion-selective channel protein 3
VIM	-0.358978	9.85395e-05	1		-0.0574055	0.0274217	1		0.194483	1.49295	0.514615		0.00548045	0.341193	1		0.463629	3.53171	0.0268081	YES	5.08109	4.99765	5.08191	4.66611	4.68621	4.7314	5.01334	4.99237	4.98272	5.39064	5.18396	5.1695	5.12708	4.99967	5.05035	5.59222	5.4739	5.48541	32.0523	46	23	174.35	0	P08670;B0YJC4	Vimentin
VKORC1	-0.582376	0.00181448	1		-0.695735	0.000744376	1		-0.504923	0.00142527	1		-0.273896	0.0127059	1		-0.86438	0.000188646	1		-0.316625	-0.258984	-0.00319481	-0.688533	-0.917562	-0.719834	-0.981229	-0.90087	-0.783908	-0.689251	-0.680075	-0.724245	-0.403581	-0.459805	-0.537107	-1.06913	-1.03894	-1.06387	24.6912	1	1	7.0527	0	Q9BQB6;I3L3B4;F8W9H0;E9PLN8	Vitamin K epoxide reductase complex subunit 1
VN1R5	0.375387	0.536981	0.618472		1.74369	1.78203	0.000609524	YES	1.50431	1.59466	0.00595652	YES	1.6555	1.63859	0.000928571	YES	1.30464	1.40947	0.00295935	YES	-3.69166	-4.98107	-5.52697	-3.79671	-4.41504	-4.86179	-3.00404	-2.91272	-3.05189	-3.17217	-3.23002	-3.28458	-2.8426	-2.9194	-3.4712	-3.36907	-3.29046	-3.62626	24.2952	2	1	6.3369	0.00085837	Q7Z5H4	Vomeronasal type-1 receptor 5
VPS35	0.25354	1.30373	0.45885		0.156902	1.00625	0.771421		0.0532824	0.508958	0.88271		0.153872	1.01085	0.681313		0.317967	1.66014	0.201549		0.0600548	0.302178	0.381752	0.403595	0.633843	0.467166	0.408111	0.456601	0.349979	0.335275	0.260637	0.30792	0.443882	0.381824	0.379895	0.507042	0.523482	0.667361	25.2439	3	2	15.513	0	Q96QK1	Vacuolar protein sorting-associated protein 35
VTA1	-0.198989	0.115796	1		-0.439492	0.0355634	1		-0.0908353	0.201463	1		-0.0440575	0.254472	1		-0.255966	0.0915729	1		-2.49197	-3.20863	-3.24618	-3.10319	-3.2227	-3.21785	-3.4334	-3.31036	-3.52149	-2.92243	-3.18927	-3.10758	-3.04277	-2.7488	-3.28738	-3.40024	-3.11142	-3.20301	24.0335	3	1	7.1488	0	Q9NP79;A0A087WY55	Vacuolar protein sorting-associated protein VTA1 homolog
VWA5A	0.0101811	0.328226	1		-0.249733	0.0139072	1		0.359424	1.63905	0.186471		0.0154858	0.345026	1		0.0252651	0.34965	1		0.334014	0.586496	0.558322	0.696493	0.419001	0.393882	0.244628	0.144844	0.34016	0.679892	0.861674	1.01554	0.33186	0.624544	0.568886	0.828142	0.299667	0.426818	29.687	1	1	5.8109	0.0083082	B4DHS6
WDR1	-0.171941	0.0352539	1		-0.276108	0.00103666	1		-0.58896	0.000938988	1		-0.46417	0.00125882	1		-0.482861	0.00149694	1		-0.286843	-0.179201	-0.157866	-0.56002	-0.285434	-0.294279	-0.495495	-0.431111	-0.525629	-0.978834	-0.738326	-0.67363	-0.654343	-0.812785	-0.549292	-0.822659	-0.719042	-0.530792	24.3151	3	3	21.33	0	O75083;D6RD66	WD repeat-containing protein 1
WLS	0.251166	0.794903	0.590565		0.497906	1.37171	0.0827885		-1.07961	0.00307849	1		-0.633968	0.00943979	1		-0.923654	0.00400913	1		-1.14685	-0.669703	-0.428151	-0.372385	-0.605804	-0.513012	-0.344086	-0.148842	-0.258054	-2.12926	-1.67843	-1.67583	-1.30025	-1.37757	-1.46879	-1.49561	-1.63338	-1.88668	26.0431	3	3	19.062	0	Q5T9L3;E9PM62	Protein wntless homolog
XAB2	-0.20538	0.103938	1		-0.101221	0.19232	1		0.0418564	0.34812	0.914277		-0.0938069	0.18941	1		0.106131	0.460277	0.962701		-2.82712	-2.42469	-2.05958	-2.75041	-2.51726	-2.65985	-2.27581	-2.71109	-2.62814	-2.73351	-2.43735	-2.01495	-2.39863	-2.63293	-2.56125	-2.55965	-2.18662	-2.24671	23.9357	2	1	5.7896	0.0082583	Q9HCS7	Pre-mRNA-splicing factor SYF1
XPO1	-0.276902	0.0300302	1		-0.534381	5.73445e-05	1		-0.2025	0.020102	1		-0.274828	0.00235718	1		-0.405764	0.00056239	1		1.20072	1.0527	1.12003	0.829592	1.1005	0.612654	0.579295	0.610724	0.580294	1.08244	0.830522	0.852993	0.934158	0.825949	0.788864	0.802719	0.661452	0.691991	26.2172	5	3	20.336	0	O14980;A0A7I2V4A3;A0A7I2V461;A0A7I2V2Y6;A0A7I2YQV4;A0A7I2V2S3;A0A7I2V3P3;A0A7I2V3N0;A0A7I2YQX3;C9JKM9;F8WF71;C9J673;A0A7I2V2H0;A0A7I2V2C5;A0A7I2V3J1;A0A7I2YQP1	Exportin-1
XPOT	0.0493304	0.350703	1		-0.328998	0.0924628	1		0.251104	0.569809	0.604386		0.194968	0.52771	0.730698		0.0232204	0.323769	1		-3.18297	-4.29774	-3.91833	-3.94105	-3.65878	-3.65122	-3.9885	-4.2592	-4.13835	-3.19316	-3.783	-3.66957	-3.44804	-3.68658	-3.67952	-3.64652	-3.96429	-3.71857	24.9271	6	4	73.026	0	O43592	Exportin-T
XRCC5	-0.32792	0.00129264	1		-0.326996	0.00209232	1		-0.134633	0.0259253	1		-0.0252399	0.190267	1		-0.0273352	0.183115	1		2.48553	2.27772	2.3762	2.05965	2.06998	2.02605	2.07187	2.10424	1.98235	2.3059	2.21614	2.2135	2.36852	2.37897	2.31624	2.34849	2.38909	2.31986	27.5505	13	6	60.408	0	P13010	X-ray repair cross-complementing protein 5
XRCC6	-0.0835435	0.0460217	1		0.0270138	0.474674	1		0.238823	1.50966	0.41622		0.135839	1.21551	0.717655		0.144588	1.42583	0.723455		3.73996	3.61779	3.55882	3.54884	3.5784	3.53869	3.69602	3.68541	3.61617	4.02927	3.81173	3.79203	3.76301	3.85665	3.70442	3.80585	3.81752	3.72695	29.1235	19	10	66.486	0	P12956;B1AHC9	X-ray repair cross-complementing protein 6
YBX1	0.327449	2.31173	0.198879		0.22246	1.94042	0.455058		1.07579	3.63647	0.0022963	YES	0.924626	4.14056	0	YES	0.98256	4.53762	0.000882353	YES	0.623237	0.646915	0.493448	0.963152	0.811284	0.971512	0.757457	0.785867	0.887657	1.83648	1.53084	1.62365	1.47503	1.60141	1.46104	1.61294	1.57945	1.51889	28.2855	13	4	61.548	0	P67809;H0Y449;C9J5V9	Nuclease-sensitive element-binding protein 1
YIPF6	0.506085	1.23875	0.103232		1.34568	2.59904	0	YES	-0.442809	0.0487551	1		0.00486247	0.307359	1		-0.298081	0.0688452	1		-2.04375	-1.41797	-1.2679	-0.909902	-1.19977	-1.10169	-0.158989	-0.23796	-0.29563	-2.36497	-1.94014	-1.75293	-1.42038	-1.58344	-1.71122	-1.9317	-1.74345	-1.94872	24.6431	1	1	12.85	0	Q96EC8	Protein YIPF6
YTHDC1	0.111658	0.532771	1		0.168235	0.707925	0.803667		0.909987	1.72383	0.0202319	YES	0.729744	1.79842	0.0164286	YES	1.26192	2.92708	0.000983607	YES	-1.32084	-0.772508	-0.822421	-1.00128	-0.770998	-0.80851	-0.78861	-0.825788	-0.796664	-0.446093	-0.121336	0.381622	-0.277017	-0.469261	0.0197439	0.188426	0.297427	0.384137	24.6048	2	1	7.099	0	Q96MU7;J3QR07	YTH domain-containing protein 1
YWHAB	-0.395279	0.000173631	1		-0.369319	0.000550595	1		-0.354036	0.00147141	1		-0.436286	0.00457103	1		-0.193413	0.00922013	1		-1.90038	-1.9499	-1.85001	-2.27248	-2.35916	-2.25449	-2.33561	-2.17937	-2.29327	-2.35957	-2.25947	-2.14337	-2.286	-2.55508	-2.16808	-2.21011	-2.02059	-2.04983	25.8185	2	1	7.8546	0	P31946;Q4VY20;A0A0J9YWZ2;Q4VY19;A0A0J9YWE8	14-3-3 protein beta/alpha;14-3-3 protein beta/alpha, N-terminally processed
YWHAE	0.0178086	0.530509	1		-0.0647564	0.00911049	1		0.230217	1.43038	0.443176		0.247717	2.71287	0.288892		0.0712051	1.73742	0.96448		0.702449	0.684629	0.724172	0.739281	0.666371	0.759024	0.638246	0.607081	0.671654	1.07506	0.752744	0.974102	0.889029	1.02501	0.940361	0.792873	0.796998	0.734994	27.6464	8	4	29.93	0	P62258	14-3-3 protein epsilon
YWHAG	0.470773	2.15244	0.0573542		0.394858	2.02089	0.106925		0.487199	2.02865	0.0730507		0.387335	1.31133	0.164319		0.444553	2.13837	0.0578532		-1.10983	-0.77681	-0.838228	-0.365706	-0.418283	-0.528557	-0.545106	-0.51131	-0.483876	-0.277973	-0.448572	-0.536725	-0.308895	-0.805775	-0.448191	-0.518974	-0.40244	-0.469794	25.3521	2	1	25.888	0	P61981	14-3-3 protein gamma;14-3-3 protein gamma, N-terminally processed
YWHAQ	0.217649	1.22796	0.575212		0.191709	0.735303	0.730076		0.389701	2.53505	0.108402		0.26004	1.01326	0.403439		0.411884	3.02768	0.0541296		-2.45429	-2.27639	-2.40593	-1.97013	-2.27328	-2.24026	-2.15602	-2.51583	-1.88964	-1.96131	-1.92066	-2.08554	-1.92116	-2.43142	-2.00392	-1.93008	-1.97656	-1.99433	27.2713	3	2	13.766	0	P27348;E9PG15	14-3-3 protein theta
YWHAZ	0.0753393	1.09196	1		-0.0461432	0.102282	1		0.20802	1.9657	0.457612		0.142829	1.38874	0.680339		0.0884231	1.31534	0.926884		2.49291	2.37178	2.49442	2.55992	2.50247	2.52273	2.34535	2.42686	2.44847	2.7341	2.652	2.59707	2.64472	2.63993	2.50295	2.54476	2.53201	2.54761	29.3829	31	9	71.169	0	P63104;E7EX29;E7ESK7;B0AZS6	14-3-3 protein zeta/delta
ZC3H18	0.192976	1.06492	0.673647		0.184719	0.888881	0.716842		1.32674	3.39975	0	YES	1.01792	3.17594	0	YES	1.3281	3.65775	0	YES	0.0674601	0.323997	0.451756	0.522645	0.428241	0.471255	0.299586	0.544028	0.553757	1.78719	1.54709	1.48917	1.39408	1.31209	1.19081	1.70636	1.59585	1.52529	27.2584	5	4	34.59	0	Q86VM9;E7ERS3;H3BRN6	Zinc finger CCCH domain-containing protein 18
ZC3H4	0.0257883	0.384509	1		-0.207421	0.0164837	1		0.120114	0.631487	0.771648		-0.267452	0.0128482	1		-0.166531	0.0375491	1		0.324825	0.485193	0.503002	0.517453	0.281391	0.591541	0.19748	0.137083	0.356195	0.354652	0.496161	0.822549	0.12411	0.0524082	0.334146	0.427972	0.162065	0.223392	28.3646	12	5	43.112	0	Q9UPT8;M0QY97	Zinc finger CCCH domain-containing protein 4
ZC3HAV1	-0.90156	0.00017593	1		-0.882325	7.97346e-05	1		-0.356879	0.0382177	1		0.0779149	0.588406	0.904457		-0.366828	0.000702652	1		-2.23576	-2.41391	-2.37219	-3.40729	-3.17811	-3.14113	-3.33472	-3.19362	-3.14049	-2.3529	-2.67534	-3.06425	-2.13211	-2.20764	-2.44835	-2.74881	-2.70042	-2.67311	24.6791	3	3	18.332	0	Q7Z2W4;C9J6P4	Zinc finger CCCH-type antiviral protein 1
ZMPSTE24	-0.831937	0.000206477	1		-0.557653	0.000669925	1		-0.349438	0.0238378	1		-0.219544	0.0361446	1		-0.579777	0.000533707	1		3.59613	3.31187	3.39833	2.67488	2.52069	2.61495	2.87961	2.83654	2.91722	3.36682	3.01514	2.87606	3.2198	3.37941	3.04848	2.88474	2.84279	2.83947	28.7372	15	6	47.319	0	O75844	CAAX prenyl protease 1 homolog
[truncated: 5 more rows]

## Sheet: Table S2
Gene names	Log2FC 3 vs 1	-Log10 T-test p-value 3 vs 1	T-test q-value 3 vs 1	Enriched in 3 vs 1	Log2FC 4 vs 1	-Log10 T-test p-value 4 vs 1	T-test q-value 4 vs 1	Enriched in 4 vs 1	Log2FC 6 vs 1	-Log10 T-test p-value 6 vs 1	T-test q-value 6 vs 1	Enriched in 6 vs 1	Log2FC 3 vs H2O	-Log10 T-test p-value 3 vs H2O	T-test q-value 3 vs H2O	Enriched in 3 vs H2O	Log2FC 4 vs H2O	-Log10 T-test p-value 4 vs H2O	T-test q-value 4 vs H2O	Enriched in 4 vs H2O	Log2FC 6 vs H2O	-Log10 T-test p-value 6 vs H2O	T-test q-value 6 vs H2O	Enriched in 6 vs H2O	1 replicate 1	1 replicate 2	1 replicate 3	3 replicate 1	3 replicate 2	3 replicate 3	4 replicate 1	4 replicate 2	4 replicate 3	6 replicate 1	6 replicate 2	6 replicate 3	H2O replicate 1	H2O replicate 2	H2O replicate 3	Log2 MS1 Intensity	MS/MS count	Razor + unique peptides	Andromeda Score	Protein ID Q-value	Majority protein IDs	Protein names
[truncated: 6,752 more rows]

[truncated: 3 more sheets: Table S3, Table S4, Table S5]
